# Supplementary material for: Transcriptomic and Metabolomic Profiling Reveals the Effect of LED Light Quality on Fruit Ripening and Anthocyanin Accumulation in Cabernet Sauvignon Grape
Source: Front Nutr. 2021 Dec 14;8:790697. doi: 10.3389/fnut.2021.790697 (PMC8713590; doi:10.3389/fnut.2021.790697)
Supplement: Supplementary file 4 [file Data_Sheet_4.xlsx]

## Sheet: pos
Compound ID	RT [min]	Molecular Weight	mzVault Best Match	mzCloud Best Match	Formula	Name	Compound Class	DeltaMass [Da]	DeltaMass [ppm]	HMDB.ID	KEGG.ID	level	Super.class	Class	sub_class	Family	Pathway	Area[E1-20P10280001_1_POS]	Area[E1-20P10280001_2_POS]	Area[E1-20P10280001_POS]	Area[E4-20P10280002_1_POS]	Area[E4-20P10280002_2_POS]	Area[E4-20P10280002_POS]	Area[E8-20P10280003_1_POS]	Area[E8-20P10280003_2_POS]	Area[E8-20P10280003_POS]	Area[E11-20P10280004_1_POS]	Area[E11-20P10280004_2_POS]	Area[E11-20P10280004_POS]	Area[EM1-20P10280005_1_POS]	Area[EM1-20P10280005_2_POS]	Area[EM1-20P10280005_POS]	Area[EM4-20P10280006_1_POS]	Area[EM4-20P10280006_2_POS]	Area[EM4-20P10280006_POS]	Area[EM8-20P10280007_1_POS]	Area[EM8-20P10280007_2_POS]	Area[EM8-20P10280007_POS]	Area[EM11-20P10280008_1_POS]	Area[EM11-20P10280008_2_POS]	Area[EM11-20P10280008_POS]	Area[Red-20P10280009_1_POS]	Area[Red-20P10280009_2_POS]	Area[Red-20P10280009_POS]	Area[Green-20P10280010_1_POS]	Area[Green-20P10280010_2_POS]	Area[Green-20P10280010_POS]	Area[Blue-20P10280011_1_POS]	Area[Blue-20P10280011_2_POS]
0.406_158.01808	0.406	158.018	NA	NA	C2 H2 N6 O3	NA	NA	NA	NA	NA	NA	level5	NA	NA	NA	NA	NA	4.90592e+06	4.37817e+06	4.21326e+06	2.22173e+06	4.82875e+06	3.4757e+06	3.85903e+06	4.63711e+06	3.07325e+06	4.97939e+06	7.26679e+06	2.79434e+06	9.86627e+06	3.89906e+06	3.58363e+06	6.07886e+06	4.01601e+06	5.11791e+06	3.90707e+06	2.87837e+06	1.78856e+06	6.02579e+06	1.90144e+06	6.2721e+06	1.93925e+06	1.21323e+06	1.93881e+06	2.1825e+06	1.82083e+06	1.18479e+06	2.14165e+06	1.69537e+06
0.406_274.00152	0.406	274.002	NA	NA	C7 H8 N4 O4 P2	NA	NA	NA	NA	NA	NA	level5	NA	NA	NA	NA	NA	4.2613e+06	2.7524e+06	3.02637e+06	3.62839e+06	5.11331e+06	3.53734e+06	4.98564e+06	4.79774e+06	1.56922e+06	4.60535e+06	5.87452e+06	4.82525e+06	6.2399e+06	4.30465e+06	1.93982e+06	5.84901e+06	2.22395e+06	5.90275e+06	5.09888e+06	1.52498e+06	4.01671e+06	3.29268e+06	4.11768e+06	7.88421e+06	1.20872e+06	1.6531e+06	2.55154e+06	1.43575e+06	1.94968e+06	508741	2.74231e+06	1.56825e+06
0.407_278.98048	0.407	278.98	NA	NA	C6 H7 N3 O6 P2	NA	NA	NA	NA	NA	NA	level5	NA	NA	NA	NA	NA	3.69221e+06	2.86476e+06	2.01431e+06	4.24172e+06	4.52197e+06	2.14046e+06	2.90389e+06	4.20966e+06	8.83081e+06	2.84945e+06	5.00563e+06	5.70613e+06	7.24584e+06	2.46842e+06	4.51436e+06	4.92014e+06	4.94761e+06	6.01949e+06	5.62324e+06	7.97809e+06	2.8107e+06	6.96846e+06	2.57323e+06	4.29211e+06	1.93092e+06	3.15249e+06	1.74077e+06	1.08345e+06	1.51426e+06	4.76506e+06	2.05104e+06	1.13687e+06
0.407_279.98824	0.407	279.988	NA	NA	C10 H5 N2 O6 P	NA	NA	NA	NA	NA	NA	level5	NA	NA	NA	NA	NA	4.39184e+06	6.06922e+06	4.77763e+06	3.17568e+06	5.22427e+06	4.60322e+06	5.70224e+06	5.61519e+06	2.87855e+06	6.19317e+06	9.85997e+06	3.71942e+06	4.04715e+06	7.333e+06	3.62919e+06	9.43785e+06	3.76571e+06	1.06925e+07	3.94653e+06	7.43924e+06	6.80488e+06	5.83785e+06	6.27108e+06	7.26366e+06	1.84735e+06	1.49874e+06	2.72524e+06	1.32739e+06	2.00533e+06	1.25372e+06	1.78514e+06	1.73351e+06
0.732_150.02812	0.732	150.028	NA	NA	C3 H6 N2 O5	NA	NA	NA	NA	NA	NA	level5	NA	NA	NA	NA	NA	2.58259e+09	2.62279e+09	2.70868e+09	2.69231e+09	2.89846e+09	2.40002e+09	3.05311e+09	2.56351e+09	2.72801e+09	2.63492e+09	2.92229e+09	2.98666e+09	3.04327e+09	2.45769e+09	2.70569e+09	2.7366e+09	2.57776e+09	2.62417e+09	2.29441e+09	2.74118e+09	2.18518e+09	3.25158e+09	2.24451e+09	2.80224e+09	1.15025e+09	1.38507e+09	1.05802e+09	8.15003e+08	7.82576e+08	9.61103e+08	9.93434e+08	8.71952e+08
0.734_201.99943	0.734	201.999	NA	NA	C2 H7 N2 O7 P	NA	NA	NA	NA	NA	NA	level5	NA	NA	NA	NA	NA	6.64176e+06	7.46731e+06	6.70518e+06	7.73957e+06	7.2779e+06	6.32157e+06	9.26643e+06	6.35444e+06	7.01682e+06	6.15886e+06	7.11049e+06	7.68966e+06	8.60334e+06	5.38174e+06	8.57159e+06	5.58669e+06	5.67025e+06	6.6321e+06	6.51511e+06	6.70766e+06	4.38044e+06	8.92194e+06	5.90911e+06	5.31854e+06	2.36938e+06	2.77827e+06	1.97795e+06	1.97461e+06	1.88968e+06	1.66334e+06	2.54175e+06	1.82388e+06
0.735_167.01823	0.735	167.018	NA	NA	C4 H12 N P3	NA	NA	NA	NA	NA	NA	level5	NA	NA	NA	NA	NA	6.61568e+06	6.51745e+06	7.08109e+06	6.40072e+06	7.72991e+06	6.76848e+06	8.76464e+06	7.00256e+06	6.53714e+06	7.51924e+06	7.55035e+06	7.24615e+06	8.60194e+06	7.5517e+06	6.28292e+06	7.27404e+06	5.71724e+06	6.82243e+06	5.74618e+06	6.84269e+06	5.71013e+06	8.27978e+06	5.77718e+06	7.24568e+06	2.55051e+06	3.31759e+06	2.69898e+06	2.20836e+06	1.31569e+06	1.95038e+06	2.24173e+06	1.82968e+06
0.741_243.93954	0.741	243.94	NA	NA	C2 H2 Cl N4 O6 P	NA	NA	NA	NA	NA	NA	level5	NA	NA	NA	NA	NA	7.63191e+06	8.68534e+06	8.71621e+06	8.17106e+06	7.52533e+06	7.39247e+06	9.01614e+06	6.78262e+06	8.61859e+06	7.89925e+06	8.35208e+06	9.84008e+06	1.04666e+07	7.23898e+06	8.57409e+06	6.84659e+06	7.70162e+06	6.4514e+06	6.33501e+06	9.10899e+06	6.37183e+06	1.07646e+07	8.29293e+06	6.23754e+06	1.91139e+06	2.46346e+06	1.93299e+06	1.91976e+06	1.50675e+06	2.00527e+06	1.63013e+06	1.69387e+06
0.741_271.93433	0.741	271.934	NA	NA	C2 H2 N4 O8 P2	NA	NA	NA	NA	NA	NA	level5	NA	NA	NA	NA	NA	1.11126e+07	1.04912e+07	1.18129e+07	1.07648e+07	1.0262e+07	9.98758e+06	1.18638e+07	1.05402e+07	1.0797e+07	1.1764e+07	1.16737e+07	1.17681e+07	1.305e+07	9.35487e+06	1.07785e+07	1.10802e+07	9.75879e+06	9.47234e+06	8.40364e+06	1.05399e+07	8.84275e+06	1.20423e+07	9.21179e+06	1.09334e+07	2.7481e+06	3.45008e+06	2.74967e+06	2.32156e+06	2.34462e+06	2.46006e+06	2.79061e+06	2.3089e+06
0.742_272.94221	0.742	272.942	NA	NA	C9 H7 Cl N O P3	NA	NA	NA	NA	NA	NA	level5	NA	NA	NA	NA	NA	5.36235e+06	5.03903e+06	5.83347e+06	4.61137e+06	4.55502e+06	5.34183e+06	5.69495e+06	5.48624e+06	4.95826e+06	5.27437e+06	5.23047e+06	5.55899e+06	5.49433e+06	5.40593e+06	4.7469e+06	5.12938e+06	3.81193e+06	4.80734e+06	3.89593e+06	5.78977e+06	4.34141e+06	5.78313e+06	5.05675e+06	6.03799e+06	1.48829e+06	1.51651e+06	1.79251e+06	1.10115e+06	1.12546e+06	1.21298e+06	1.01835e+06	991170
0.742_295.95818	0.742	295.958	NA	NA	C7 H8 N2 O5 S3	NA	NA	NA	NA	NA	NA	level5	NA	NA	NA	NA	NA	1.02278e+07	8.63896e+06	8.72052e+06	9.50322e+06	1.01056e+07	7.67217e+06	1.09405e+07	9.2855e+06	8.78712e+06	1.07518e+07	9.48295e+06	1.19144e+07	1.0378e+07	9.92745e+06	1.00902e+07	9.64591e+06	9.41021e+06	8.28995e+06	8.9439e+06	1.15166e+07	7.9578e+06	1.11469e+07	8.0124e+06	9.37106e+06	4.14424e+06	5.24789e+06	4.33747e+06	3.43864e+06	3.4091e+06	3.60292e+06	3.95781e+06	3.49373e+06
0.744_197.01759	0.744	197.018	NA	NA	C4 H7 N O8	NA	NA	NA	NA	NA	NA	level5	NA	NA	NA	NA	NA	2.35926e+06	2.15409e+06	2.76614e+06	1.34818e+06	2.10277e+06	1.49273e+06	2.19773e+06	1.70902e+06	1.95725e+06	1.27257e+06	1.6569e+06	1.66138e+06	1.33391e+06	769445	1.55066e+06	1.20306e+06	1.31188e+06	942596	1.12267e+06	2.44105e+06	981863	1.5718e+06	975883	1.08754e+06	443800	493142	232080	339352	572160	568224	659882	995050
0.745_280.99833	0.745	280.998	NA	NA	C5 H14 Cl N O6 P2	NA	NA	NA	NA	NA	NA	level5	NA	NA	NA	NA	NA	3.28139e+06	3.57841e+06	3.5475e+06	3.21702e+06	4.04521e+06	3.77783e+06	4.83483e+06	3.22104e+06	3.6983e+06	3.32056e+06	2.8357e+06	4.28558e+06	3.49341e+06	3.13688e+06	3.05253e+06	3.32278e+06	3.29777e+06	2.92151e+06	2.34232e+06	3.6775e+06	2.60396e+06	5.07984e+06	3.08915e+06	3.97601e+06	665340	842002	561752	434673	424023	459274	470774	556235
0.746_482.89745	0.746	482.897	NA	NA	C18 H6 N5 P S5	NA	NA	NA	NA	NA	NA	level5	NA	NA	NA	NA	NA	638735	608442	530072	353420	274703	135982	310498	391549	133747	266845	466771	347391	674422	473248	931902	151679	323789	348018	781300	531168	155393	166240	123892	105847	422138	571856	316392	706404	597988	720528	634471	611087
0.748_336.96204	0.748	336.962	NA	NA	C9 H10 Cl N3 O3 P2 S	NA	NA	NA	NA	NA	NA	level5	NA	NA	NA	NA	NA	1.00445e+07	9.9163e+06	1.06769e+07	1.02341e+07	1.1088e+07	1.07652e+07	1.33469e+07	1.182e+07	1.04684e+07	1.15539e+07	1.00772e+07	9.68917e+06	1.15189e+07	1.06075e+07	8.43717e+06	9.06841e+06	1.00965e+07	9.75754e+06	7.88016e+06	7.65127e+06	9.39689e+06	1.29505e+07	1.04889e+07	1.21719e+07	1.48307e+06	2.18042e+06	1.86479e+06	1.25113e+06	903946	1.49677e+06	1.18176e+06	1.48397e+06
0.749_308.96703	0.749	308.967	NA	NA	C6 H5 Cl N5 O6 P	NA	NA	NA	NA	NA	NA	level5	NA	NA	NA	NA	NA	4.79034e+07	5.30655e+07	5.55621e+07	5.46812e+07	5.76105e+07	5.45194e+07	6.85456e+07	5.44913e+07	6.06545e+07	5.92183e+07	6.04509e+07	6.13478e+07	5.86871e+07	4.98637e+07	5.02375e+07	5.51279e+07	5.33371e+07	4.96998e+07	4.03862e+07	5.49342e+07	4.37319e+07	6.73373e+07	5.22836e+07	6.02812e+07	1.25825e+07	1.34738e+07	1.19413e+07	7.7992e+06	6.9209e+06	8.78762e+06	8.76467e+06	6.64361e+06
0.75_248.03808	0.75	248.038	NA	NA	C5 H12 O11	NA	NA	NA	NA	NA	NA	level5	NA	NA	NA	NA	NA	6.04296e+07	4.92985e+07	4.368e+07	6.72165e+07	9.60524e+07	6.58912e+07	9.76215e+07	1.10293e+08	6.1508e+07	9.15657e+07	1.14309e+08	8.50473e+07	8.65223e+07	7.26813e+07	8.19357e+07	1.2675e+08	7.23708e+07	1.2648e+08	6.49695e+07	6.02356e+07	5.84167e+07	7.98363e+07	6.8026e+07	1.18189e+08	2.76261e+07	3.05678e+07	3.69434e+07	1.81991e+07	2.44922e+07	1.68921e+07	2.51153e+07	2.27049e+07
0.751_263.96900	0.751	263.969	NA	NA	C9 H11 Cl O P2 S	NA	NA	NA	NA	NA	NA	level5	NA	NA	NA	NA	NA	8.00546e+06	1.29313e+07	9.82982e+06	1.19996e+07	9.00302e+06	1.13107e+07	1.47628e+07	1.03903e+07	1.01786e+07	1.28207e+07	1.1339e+07	1.27802e+07	1.33298e+07	7.92889e+06	8.21445e+06	1.00686e+07	8.10113e+06	1.07545e+07	6.54853e+06	1.17903e+07	9.1393e+06	1.26052e+07	8.04785e+06	8.67296e+06	1.66491e+06	2.33341e+06	1.92279e+06	1.24928e+06	1.24159e+06	1.58549e+06	1.50261e+06	1.4176e+06
0.751_305.04214	0.751	305.042	NA	NA	C7 H17 N O8 P2	NA	NA	NA	NA	NA	NA	level5	NA	NA	NA	NA	NA	3.80873e+06	6.74797e+06	2.93063e+06	3.67779e+06	4.71565e+06	2.00126e+06	4.67192e+06	6.25422e+06	2.23579e+06	9.02429e+06	4.60254e+06	6.9196e+06	4.25041e+06	4.43038e+06	4.65777e+06	4.44834e+06	3.12992e+06	6.00031e+06	4.80008e+06	1.98614e+06	4.81541e+06	7.41792e+06	3.33444e+06	3.47108e+06	2.51483e+06	3.69253e+06	3.74173e+06	3.30031e+06	3.38969e+06	2.73392e+06	3.39439e+06	3.06068e+06
0.752_218.97719	0.752	218.977	NA	NA	C6 H8 N O2 P3	NA	NA	NA	NA	NA	NA	level5	NA	NA	NA	NA	NA	3.62334e+06	4.37355e+06	4.52228e+06	4.03377e+06	4.45567e+06	4.12295e+06	5.12625e+06	4.12866e+06	4.60771e+06	4.08139e+06	4.85345e+06	4.4913e+06	4.56225e+06	3.286e+06	4.07661e+06	4.3805e+06	4.06193e+06	4.18032e+06	3.17245e+06	4.08206e+06	3.1529e+06	4.7461e+06	3.98478e+06	4.86557e+06	1.58684e+06	1.88918e+06	1.98916e+06	1.16598e+06	1.31008e+06	1.33391e+06	1.51357e+06	1.35029e+06
0.752_246.02269	0.752	246.023	NA	NA	C5 H10 O11	NA	NA	NA	NA	NA	NA	level5	NA	NA	NA	NA	NA	1.83661e+06	1.61672e+06	2.06172e+06	2.11084e+06	2.40146e+06	2.06108e+06	2.48241e+06	2.43012e+06	1.6875e+06	2.75074e+06	2.52662e+06	2.30294e+06	2.60547e+06	1.88499e+06	1.73183e+06	2.42174e+06	2.08486e+06	2.62338e+06	1.78323e+06	1.64178e+06	2.04422e+06	2.81544e+06	2.39168e+06	2.93704e+06	1.02479e+06	1.04046e+06	984864	686045	746583	655702	602160	668659
0.752_310.93873	0.752	310.939	NA	NA	C4 H4 N5 O6 P3	NA	NA	NA	NA	NA	NA	level5	NA	NA	NA	NA	NA	1.17583e+06	702715	765049	449778	522572	222560	707700	653030	698858	628960	784195	169904	733641	696059	1.03276e+06	508970	342042	564313	987902	660976	421518	548237	366722	278013	1.76354e+06	2.0762e+06	1.41755e+06	1.39955e+06	1.53968e+06	1.47046e+06	1.62664e+06	1.46842e+06
0.752_397.89831	0.752	397.898	NA	NA	C3 H7 N6 O7 P S4	NA	NA	NA	NA	NA	NA	level5	NA	NA	NA	NA	NA	2.27686e+06	1.5561e+06	2.0671e+06	1.33274e+06	1.74552e+06	1.24954e+06	2.89765e+06	1.92532e+06	1.76902e+06	2.05942e+06	1.94618e+06	1.96213e+06	2.21335e+06	1.96014e+06	2.04169e+06	1.50181e+06	1.16406e+06	1.23438e+06	1.85975e+06	1.8079e+06	1.23283e+06	1.15966e+06	934295	1.49645e+06	661469	748387	874850	773689	746328	840317	712872	781720
0.753_254.93169	0.753	254.932	NA	NA	NA	NA	NA	NA	NA	NA	NA	level5	NA	NA	NA	NA	NA	3.49313e+06	3.3667e+06	3.63793e+06	3.41609e+06	2.96366e+06	3.44118e+06	4.3792e+06	3.38313e+06	3.19666e+06	3.67339e+06	3.48468e+06	4.36175e+06	3.97967e+06	3.59101e+06	3.40681e+06	3.27371e+06	3.05279e+06	3.08823e+06	2.59088e+06	4.93474e+06	2.77044e+06	3.84207e+06	3.2839e+06	4.00807e+06	1.02338e+06	1.35044e+06	1.30567e+06	677507	658832	915000	751234	629824
0.753_254.93683	0.753	254.937	NA	NA	C3 H4 N3 O5 P3	NA	NA	NA	NA	NA	NA	level5	NA	NA	NA	NA	NA	8.81801e+06	7.69792e+06	7.70168e+06	3.24004e+06	4.91114e+06	2.86711e+06	7.12469e+06	5.30316e+06	4.82273e+06	6.05084e+06	6.17138e+06	5.27197e+06	7.75211e+06	7.46335e+06	1.061e+07	3.60368e+06	3.66106e+06	4.34126e+06	8.86568e+06	5.69678e+06	3.96895e+06	3.41764e+06	1.57948e+06	2.77681e+06	5.89624e+06	7.69955e+06	5.9493e+06	9.16132e+06	8.37856e+06	7.97768e+06	9.68161e+06	8.04834e+06
0.753_287.92278	0.753	287.923	NA	NA	C8 H2 O8 P2	NA	NA	NA	NA	NA	NA	level5	NA	NA	NA	NA	NA	915864	740276	1.11439e+06	418689	817695	523216	896136	711308	691437	756793	805925	875654	1.03594e+06	948217	1.14517e+06	617648	443578	737664	324729	874647	566555	640771	356571	546475	1.55125e+06	1.60614e+06	1.34126e+06	1.2292e+06	1.08373e+06	1.24934e+06	1.55996e+06	1.36368e+06
0.753_466.92006	0.753	466.92	NA	NA	C9 H15 Cl N5 O3 P S5	NA	NA	NA	NA	NA	NA	level5	NA	NA	NA	NA	NA	1.85475e+06	1.73303e+06	1.61331e+06	948286	1.63561e+06	967992	1.53691e+06	1.3872e+06	1.47344e+06	1.32816e+06	1.2587e+06	2.22479e+06	2.39018e+06	1.68149e+06	2.346e+06	1.02116e+06	947165	1.21317e+06	1.58286e+06	1.85395e+06	1.18053e+06	1.25286e+06	842514	790113	481107	932410	686630	604481	541814	755850	510757	654355
0.754_181.95496	0.754	181.955	NA	NA	C3 H3 Cl N2 O3 S	NA	NA	NA	NA	NA	NA	level5	NA	NA	NA	NA	NA	9.44894e+06	7.16224e+06	1.02959e+07	7.91693e+06	1.04645e+07	9.67412e+06	1.21892e+07	9.78766e+06	1.07172e+07	8.35368e+06	1.15522e+07	1.07469e+07	1.01522e+07	1.00974e+07	9.71753e+06	9.85108e+06	9.20101e+06	1.04789e+07	7.62676e+06	9.75768e+06	7.56191e+06	1.15519e+07	8.72897e+06	1.13103e+07	4.10129e+06	4.71715e+06	3.83112e+06	2.85737e+06	2.31529e+06	2.79421e+06	2.97033e+06	2.13934e+06
0.754_212.99750	0.754	212.998	NA	NA	C4 H8 Cl N3 O3 S	NA	NA	NA	NA	NA	NA	level5	NA	NA	NA	NA	NA	2.01802e+06	2.29625e+06	2.31773e+06	2.75473e+06	2.33231e+06	2.309e+06	2.47667e+06	1.68786e+06	1.8807e+06	2.70685e+06	2.57415e+06	2.18741e+06	2.50635e+06	1.89711e+06	2.19583e+06	1.89017e+06	1.91725e+06	3.20059e+06	1.68176e+06	1.8741e+06	1.8172e+06	2.92638e+06	2.23744e+06	2.77887e+06	1.55502e+06	1.43072e+06	1.14361e+06	987688	1.19093e+06	933211	1.11853e+06	1.11153e+06
0.754_287.03164	0.754	287.032	NA	NA	C7 H15 N O7 P2	NA	NA	NA	NA	NA	NA	level5	NA	NA	NA	NA	NA	2.12541e+06	1.61274e+06	1.55193e+06	1.38154e+06	2.54958e+06	996493	2.252e+06	1.94366e+06	987912	1.37278e+06	2.77792e+06	2.03404e+06	2.48042e+06	1.65939e+06	2.39661e+06	1.88111e+06	1.47833e+06	2.78846e+06	2.19115e+06	1.7375e+06	1.12165e+06	1.70248e+06	753836	1.50335e+06	1.72853e+06	1.86367e+06	1.66512e+06	1.26091e+06	1.81575e+06	1.43125e+06	1.96245e+06	1.44794e+06
0.754_339.02903	0.754	339.029	NA	NA	C7 H17 N O10 S2	NA	NA	NA	NA	NA	NA	level5	NA	NA	NA	NA	NA	2.72721e+06	3.09213e+06	4.16353e+06	2.95351e+06	2.77443e+06	3.16185e+06	4.05978e+06	2.29056e+06	3.68384e+06	4.8426e+06	3.80071e+06	3.50318e+06	5.0375e+06	4.62071e+06	3.33925e+06	1.93383e+06	5.52754e+06	2.83305e+06	4.4438e+06	3.997e+06	2.86687e+06	7.03885e+06	5.34785e+06	2.1914e+06	1.10629e+06	1.16395e+06	1.26561e+06	631316	602744	795808	822670	1.23738e+06
0.754_384.89482	0.754	384.895	NA	NA	C H N5 O15 P2	NA	NA	NA	NA	NA	NA	level5	NA	NA	NA	NA	NA	107586	134224	128773	121701	123516	89473	163827	106377	128178	135499	103847	139839	137358	118271	155025	122868	130913	124371	117930	113327	115742	168473	112589	119681	287046	210688	156742	451509	400772	393410	453644	381236
0.755_231.92087	0.755	231.921	NA	NA	C H3 N2 O6 P3	NA	NA	NA	NA	NA	NA	level5	NA	NA	NA	NA	NA	787518	714440	929360	351467	530476	354021	827661	893967	526453	583056	652581	585357	1.21438e+06	1.24472e+06	1.46473e+06	381619	783249	472806	1.33786e+06	489281	620034	407153	318935	637389	1.0514e+06	943164	1.03087e+06	1.56783e+06	1.56559e+06	1.2722e+06	1.36311e+06	1.22734e+06
0.756_166.04128	0.756	166.041	NA	NA	C6 H7 N4 P	NA	NA	NA	NA	NA	NA	level5	NA	NA	NA	NA	NA	1.63852e+06	1.42484e+06	2.88609e+06	2.43035e+06	2.91638e+06	1.98727e+06	2.53895e+06	4.12794e+06	2.36709e+06	2.78317e+06	4.18808e+06	2.41067e+06	3.68618e+06	2.8398e+06	2.87408e+06	2.58805e+06	2.52063e+06	2.44496e+06	2.39227e+06	1.93094e+06	1.81698e+06	4.37083e+06	2.06814e+06	4.09134e+06	1.59668e+06	1.64285e+06	1.61756e+06	858431	982517	891540	1.06697e+06	871132
0.756_182.99588	0.756	182.996	NA	NA	C2 H7 N3 O3 P2	NA	NA	NA	NA	NA	NA	level5	NA	NA	NA	NA	NA	1.11682e+06	684873	753076	660768	678507	429821	729669	843061	580378	689751	670442	847414	1.15494e+06	802214	1.13021e+06	421563	408144	547245	965256	702063	711029	555220	394489	467770	1.20994e+06	875785	937699	661042	1.0234e+06	1.128e+06	965215	981954
0.756_223.98245	0.756	223.982	NA	NA	C8 H7 N2 P3	NA	NA	NA	NA	NA	NA	level5	NA	NA	NA	NA	NA	1.71285e+07	1.75646e+07	2.08746e+07	1.75693e+07	2.1504e+07	1.78718e+07	2.24323e+07	1.95235e+07	2.01296e+07	2.06426e+07	2.04236e+07	1.86782e+07	1.80459e+07	1.79295e+07	1.85133e+07	1.93977e+07	1.7905e+07	1.89816e+07	1.41807e+07	1.69561e+07	1.43112e+07	2.29143e+07	1.74407e+07	2.19311e+07	8.27117e+06	8.40843e+06	7.73808e+06	5.59406e+06	5.25112e+06	5.7279e+06	5.77564e+06	5.95238e+06
0.756_233.95399	0.756	233.954	NA	NA	C3 H7 Cl N2 O4 S2	NA	NA	NA	NA	NA	NA	level5	NA	NA	NA	NA	NA	1.43176e+07	1.28347e+07	1.71846e+07	8.39511e+06	1.15512e+07	9.11482e+06	1.58047e+07	1.35132e+07	1.2768e+07	1.35507e+07	1.36656e+07	1.21822e+07	1.41352e+07	1.29004e+07	1.4715e+07	9.36103e+06	9.34204e+06	1.10307e+07	1.24398e+07	1.0137e+07	7.90054e+06	1.00274e+07	7.58907e+06	1.02647e+07	6.45526e+06	7.04868e+06	7.08733e+06	6.58044e+06	7.06589e+06	6.12111e+06	6.98196e+06	7.01367e+06
0.756_264.00803	0.756	264.008	NA	NA	C3 H8 N2 O12	NA	NA	NA	NA	NA	NA	level5	NA	NA	NA	NA	NA	9.5694e+08	1.02379e+09	1.03277e+09	1.02852e+09	1.16466e+09	9.77659e+08	1.05243e+09	9.99023e+08	1.09854e+09	1.09724e+09	1.14809e+09	1.13326e+09	1.11862e+09	1.0044e+09	1.02508e+09	1.07613e+09	1.01012e+09	1.03633e+09	8.05313e+08	1.01967e+09	8.29888e+08	1.26054e+09	9.41378e+08	1.1341e+09	4.24745e+08	4.86487e+08	4.05743e+08	2.91112e+08	2.74971e+08	3.20877e+08	3.36127e+08	3.0974e+08
0.756_285.95102	0.756	285.951	NA	NA	C5 H8 Cl N4 O2 P S2	NA	NA	NA	NA	NA	NA	level5	NA	NA	NA	NA	NA	1.21793e+07	1.46147e+07	1.22342e+07	1.27629e+07	1.3421e+07	1.57418e+07	1.88128e+07	1.41883e+07	1.34169e+07	1.73622e+07	1.52701e+07	1.57527e+07	1.56072e+07	1.18284e+07	1.06787e+07	1.46218e+07	1.14047e+07	1.4586e+07	9.14061e+06	1.58639e+07	1.19564e+07	1.64518e+07	1.31711e+07	1.31688e+07	2.55989e+06	3.11091e+06	3.29425e+06	2.13781e+06	2.0293e+06	2.3285e+06	2.25592e+06	2.70042e+06
0.756_292.96368	0.756	292.964	NA	NA	C6 H14 Cl N O2 P2 S2	NA	NA	NA	NA	NA	NA	level5	NA	NA	NA	NA	NA	4.55416e+06	5.84674e+06	5.99058e+06	5.38762e+06	6.49675e+06	6.38159e+06	5.41889e+06	5.58095e+06	5.72927e+06	6.25379e+06	5.5446e+06	5.81812e+06	5.36526e+06	4.33769e+06	4.78999e+06	4.01293e+06	5.82812e+06	5.86576e+06	4.56678e+06	4.52571e+06	3.93617e+06	6.8782e+06	4.7132e+06	5.85962e+06	8.28928e+06	9.69702e+06	8.25194e+06	5.95253e+06	5.70492e+06	6.17364e+06	6.16076e+06	5.57058e+06
0.756_303.96147	0.756	303.961	NA	NA	C5 H10 Cl N4 O3 P S2	NA	NA	NA	NA	NA	NA	level5	NA	NA	NA	NA	NA	1.50042e+06	2.39854e+06	2.48315e+06	2.33408e+06	1.75023e+06	1.88564e+06	2.37835e+06	1.91451e+06	2.56188e+06	2.10895e+06	2.29179e+06	1.7681e+06	2.68022e+06	1.21667e+06	1.77961e+06	2.02486e+06	1.6781e+06	1.88948e+06	1.73729e+06	1.42492e+06	1.32293e+06	2.10464e+06	1.80358e+06	1.54634e+06	449539	596040	542995	211150	225740	285205	483088	364038
0.756_308.94109	0.756	308.941	NA	NA	C4 H11 Cl N3 O3 P3 S	NA	NA	NA	NA	NA	NA	level5	NA	NA	NA	NA	NA	386593	394047	582765	559823	303618	245800	465845	361502	480267	655020	375034	430321	656353	694980	731086	354420	349893	319265	792160	328914	270357	393762	259091	319729	2.66544e+06	2.6964e+06	2.26636e+06	1.95277e+06	2.14032e+06	1.62814e+06	2.14816e+06	1.99055e+06
0.756_368.91706	0.756	368.917	NA	NA	C12 H4 N O7 P S2	NA	NA	NA	NA	NA	NA	level5	NA	NA	NA	NA	NA	3.22961e+06	2.84943e+06	3.05183e+06	1.38494e+06	2.14418e+06	918930	2.66308e+06	2.13463e+06	2.02941e+06	2.10858e+06	2.49167e+06	2.42732e+06	3.35143e+06	2.99958e+06	4.43348e+06	1.41578e+06	1.3468e+06	1.66891e+06	3.67597e+06	2.188e+06	1.45979e+06	985373	560514	948523	1.93772e+06	2.49372e+06	1.8874e+06	2.96004e+06	2.84179e+06	2.52009e+06	2.52339e+06	2.31237e+06
0.756_381.92081	0.756	381.921	NA	NA	C8 H9 Cl N6 P2 S3	NA	NA	NA	NA	NA	NA	level5	NA	NA	NA	NA	NA	2.34085e+06	3.27353e+06	2.93295e+06	2.7211e+06	2.86658e+06	2.9652e+06	4.11577e+06	3.75791e+06	2.79774e+06	3.46077e+06	2.85071e+06	2.66255e+06	2.41341e+06	2.71427e+06	2.39771e+06	3.24552e+06	2.51456e+06	2.96043e+06	1.71185e+06	2.0578e+06	2.15249e+06	3.13514e+06	2.86177e+06	3.12078e+06	424706	714480	504261	436899	536071	247304	604046	251987
0.756_422.94727	0.756	422.947	NA	NA	C8 H15 Cl N5 O3 P S4	NA	NA	NA	NA	NA	NA	level5	NA	NA	NA	NA	NA	6.0662e+07	6.28561e+07	5.34225e+07	6.30454e+07	7.07027e+07	6.65279e+07	6.65924e+07	7.58007e+07	7.10748e+07	7.34851e+07	6.40653e+07	7.82671e+07	6.68816e+07	6.3696e+07	6.02274e+07	5.91133e+07	5.85711e+07	6.84025e+07	3.39286e+07	5.95875e+07	5.01477e+07	7.58157e+07	6.486e+07	7.46153e+07	1.42114e+07	1.36143e+07	1.41055e+07	8.73228e+06	5.71137e+06	9.23733e+06	6.36784e+06	9.73353e+06
0.756_438.92493	0.756	438.925	NA	NA	C9 H16 Cl N3 O3 P2 S4	NA	NA	NA	NA	NA	NA	level5	NA	NA	NA	NA	NA	1.59514e+07	1.38988e+07	1.62234e+07	1.10159e+07	1.33658e+07	9.59357e+06	1.87182e+07	1.36919e+07	1.38211e+07	1.58989e+07	1.71248e+07	1.57118e+07	1.54926e+07	1.50662e+07	1.72181e+07	1.11505e+07	1.03254e+07	1.27788e+07	1.27757e+07	1.27644e+07	9.78871e+06	1.21604e+07	7.52291e+06	1.09029e+07	5.69684e+06	5.21556e+06	5.72303e+06	5.42546e+06	4.92639e+06	4.04393e+06	5.45917e+06	5.28273e+06
0.756_536.92780	0.756	536.928	NA	NA	C7 H15 Cl N5 O13 P3 S	NA	NA	NA	NA	NA	NA	level5	NA	NA	NA	NA	NA	4.76876e+06	5.07594e+06	4.25254e+06	6.25644e+06	4.81258e+06	5.73336e+06	4.99099e+06	4.74622e+06	6.62398e+06	5.99807e+06	5.91108e+06	5.92564e+06	5.89151e+06	4.02745e+06	3.84274e+06	5.3224e+06	4.95381e+06	4.8174e+06	3.41216e+06	4.12014e+06	4.26953e+06	5.71652e+06	5.55233e+06	6.57954e+06	839787	1.1178e+06	806673	340610	277779	634156	441932	380351
0.757_135.01710	0.757	135.017	NA	NA	C3 H5 N O5	NA	NA	NA	NA	NA	NA	level5	NA	NA	NA	NA	NA	3.11553e+06	3.0101e+06	3.3295e+06	3.75032e+06	4.01326e+06	3.33943e+06	3.91391e+06	5.34916e+06	3.06975e+06	4.21656e+06	5.62501e+06	4.08079e+06	3.69762e+06	3.84928e+06	3.57056e+06	4.37882e+06	4.26804e+06	3.97053e+06	3.49748e+06	2.58951e+06	3.34276e+06	4.7591e+06	3.62429e+06	4.94811e+06	1.83867e+06	1.71796e+06	2.0165e+06	1.29403e+06	1.09888e+06	896387	1.35525e+06	1.12211e+06
0.757_195.03831	0.757	195.038	NA	NA	C6 H13 N O2 S2	NA	NA	NA	NA	NA	NA	level5	NA	NA	NA	NA	NA	6.10072e+06	5.69455e+06	4.88097e+06	5.41835e+06	6.90148e+06	4.55717e+06	3.97775e+06	3.88539e+06	4.92861e+06	5.65021e+06	7.03009e+06	4.82793e+06	4.30715e+06	4.62353e+06	5.52506e+06	6.4423e+06	5.38813e+06	6.89515e+06	5.45313e+06	4.76319e+06	4.74465e+06	7.00689e+06	3.02998e+06	8.46762e+06	2.58118e+06	3.14769e+06	2.65022e+06	1.62081e+06	1.56819e+06	1.41575e+06	2.03902e+06	1.58033e+06
0.757_243.99040	0.757	243.99	NA	NA	C8 H N6 O2 P	NA	NA	NA	NA	NA	NA	level5	NA	NA	NA	NA	NA	9.33385e+06	1.05502e+07	1.14024e+07	1.04823e+07	1.15201e+07	1.06215e+07	1.27007e+07	1.13169e+07	1.12274e+07	1.21529e+07	1.21447e+07	1.06177e+07	1.10122e+07	9.94996e+06	9.74353e+06	1.1217e+07	1.02636e+07	1.10039e+07	8.08165e+06	1.0243e+07	8.16754e+06	1.33008e+07	1.0133e+07	1.23442e+07	3.75168e+06	3.88983e+06	3.93387e+06	2.97851e+06	2.9043e+06	2.92924e+06	3.37487e+06	3.26555e+06
0.757_246.02137	0.757	246.021	NA	NA	C5 H10 O11	NA	NA	NA	NA	NA	NA	level5	NA	NA	NA	NA	NA	1.32497e+07	1.40159e+07	1.57421e+07	1.3679e+07	1.72194e+07	1.42422e+07	1.82304e+07	1.46347e+07	1.40275e+07	1.65076e+07	1.61691e+07	1.5338e+07	1.47978e+07	1.39416e+07	1.33016e+07	1.60759e+07	1.31801e+07	1.5013e+07	1.1415e+07	1.2539e+07	1.15381e+07	1.57651e+07	1.31352e+07	1.69901e+07	5.65775e+06	6.2992e+06	5.91086e+06	3.97187e+06	4.19517e+06	3.99145e+06	4.49823e+06	4.78842e+06
0.757_253.04365	0.757	253.044	NA	NA	C11 H12 Cl N3 S	NA	NA	NA	NA	NA	NA	level5	NA	NA	NA	NA	NA	5.80596e+06	6.85306e+06	7.21015e+06	8.58799e+06	7.31922e+06	8.02817e+06	1.04303e+07	8.6953e+06	8.29597e+06	8.55347e+06	1.17188e+07	8.82161e+06	8.51197e+06	7.98515e+06	7.89018e+06	1.27277e+07	8.44875e+06	9.80857e+06	8.00037e+06	7.76877e+06	7.77704e+06	1.21829e+07	9.03225e+06	1.0566e+07	3.80062e+06	3.97276e+06	3.8536e+06	2.36314e+06	2.53369e+06	2.76921e+06	3.19922e+06	2.98812e+06
0.757_271.05415	0.757	271.054	NA	NA	C7 H13 N O10	NA	NA	NA	NA	NA	NA	level5	NA	NA	NA	NA	NA	9.31698e+06	9.28254e+06	9.09594e+06	1.1387e+07	1.07155e+07	9.3529e+06	1.44285e+07	1.17738e+07	1.0742e+07	1.10584e+07	1.52885e+07	1.33033e+07	1.18068e+07	1.04253e+07	1.12026e+07	1.59763e+07	1.1819e+07	1.42628e+07	1.10905e+07	1.01277e+07	1.01842e+07	1.76704e+07	1.19718e+07	1.48041e+07	5.47766e+06	5.51849e+06	5.25511e+06	3.35751e+06	3.38311e+06	3.58151e+06	4.57602e+06	3.77716e+06
0.757_280.97224	0.757	280.972	NA	NA	C4 H12 Cl N3 O3 S3	NA	NA	NA	NA	NA	NA	level5	NA	NA	NA	NA	NA	6.68301e+06	4.82929e+06	5.66254e+06	5.17187e+06	6.53637e+06	5.59703e+06	9.18599e+06	5.73877e+06	6.2832e+06	6.25312e+06	7.45255e+06	7.20748e+06	6.32572e+06	5.44276e+06	5.77685e+06	7.47126e+06	5.14766e+06	5.6179e+06	3.63292e+06	6.12339e+06	4.87064e+06	5.79458e+06	5.83352e+06	8.61635e+06	1.54011e+06	2.00848e+06	1.80568e+06	890267	1.2593e+06	1.27619e+06	947857	1.2562e+06
0.757_295.96323	0.757	295.963	NA	NA	C5 H7 N4 O5 P3	NA	NA	NA	NA	NA	NA	level5	NA	NA	NA	NA	NA	6.40283e+06	4.47135e+06	5.59143e+06	2.85385e+06	4.01292e+06	2.12328e+06	6.17627e+06	4.35719e+06	3.52441e+06	5.26134e+06	4.43374e+06	4.47063e+06	6.4299e+06	5.28242e+06	8.11198e+06	2.74994e+06	2.94597e+06	3.40368e+06	6.77882e+06	4.45857e+06	2.85942e+06	2.45064e+06	1.36976e+06	2.03158e+06	5.33816e+06	6.46969e+06	4.18006e+06	6.39136e+06	6.50336e+06	6.71216e+06	7.49532e+06	6.41939e+06
0.757_324.94457	0.757	324.945	NA	NA	C6 H5 Cl N5 O5 P S	NA	NA	NA	NA	NA	NA	level5	NA	NA	NA	NA	NA	6.09533e+06	5.58341e+06	5.81317e+06	3.18898e+06	4.99407e+06	3.44321e+06	7.3808e+06	5.82002e+06	5.61805e+06	6.10704e+06	6.27341e+06	6.13252e+06	7.26657e+06	6.5093e+06	9.0362e+06	4.45654e+06	3.51395e+06	4.11658e+06	5.16229e+06	5.53764e+06	4.10233e+06	4.58761e+06	3.35614e+06	5.05796e+06	2.70485e+06	3.11518e+06	2.03064e+06	2.51221e+06	1.93431e+06	2.59659e+06	2.62362e+06	2.19688e+06
0.757_326.97755	0.757	326.978	NA	NA	C6 H7 Cl N5 O7 P	NA	NA	NA	NA	NA	NA	level5	NA	NA	NA	NA	NA	5.57546e+07	6.44188e+07	6.73642e+07	6.62357e+07	6.99535e+07	6.54023e+07	8.36637e+07	6.34513e+07	7.42172e+07	7.18651e+07	7.4314e+07	7.49312e+07	7.40013e+07	5.90364e+07	6.10044e+07	6.7072e+07	6.22364e+07	6.10048e+07	4.7347e+07	6.66742e+07	5.30733e+07	7.85902e+07	6.2584e+07	7.30536e+07	1.42341e+07	1.62917e+07	1.37939e+07	9.28394e+06	8.08551e+06	9.98832e+06	1.03278e+07	8.25191e+06
0.757_354.97242	0.757	354.972	NA	NA	C5 H10 Cl N3 O11 S	NA	NA	NA	NA	NA	NA	level5	NA	NA	NA	NA	NA	1.89987e+07	2.07862e+07	2.13778e+07	2.09229e+07	1.99267e+07	2.11874e+07	2.66237e+07	2.30492e+07	2.20619e+07	2.43358e+07	1.97578e+07	2.16134e+07	2.26961e+07	2.08177e+07	1.74522e+07	1.86203e+07	1.92853e+07	1.99923e+07	1.38663e+07	1.84387e+07	1.83109e+07	2.46974e+07	2.03217e+07	2.12093e+07	2.747e+06	3.93796e+06	3.92515e+06	3.24677e+06	1.83207e+06	3.41099e+06	2.0171e+06	2.46439e+06
0.757_393.96608	0.757	393.966	NA	NA	C5 H8 Cl N6 O11 P	NA	NA	NA	NA	NA	NA	level5	NA	NA	NA	NA	NA	9.40066e+06	8.13131e+06	1.08213e+07	5.82191e+06	7.43066e+06	4.81088e+06	1.03751e+07	8.45901e+06	8.58614e+06	9.45388e+06	9.41903e+06	9.35669e+06	9.06613e+06	1.03157e+07	1.006e+07	7.23431e+06	4.81005e+06	7.77237e+06	8.46135e+06	8.16031e+06	6.35689e+06	5.8739e+06	4.31229e+06	6.57435e+06	3.21319e+06	4.1792e+06	3.72065e+06	2.89683e+06	3.28219e+06	3.30662e+06	3.11894e+06	3.37841e+06
0.757_394.95251	0.757	394.953	NA	NA	C6 H11 Cl N5 O7 P S2	NA	NA	NA	NA	NA	NA	level5	NA	NA	NA	NA	NA	6.56158e+06	9.87281e+06	8.80755e+06	9.62157e+06	1.16215e+07	8.20891e+06	1.62979e+07	1.08832e+07	1.01232e+07	1.28943e+07	9.83874e+06	1.16563e+07	7.01699e+06	1.30778e+07	7.32e+06	1.15543e+07	4.73287e+06	9.69218e+06	5.5954e+06	8.15567e+06	9.31069e+06	8.09327e+06	7.36066e+06	1.22571e+07	1.92254e+06	2.37332e+06	2.3917e+06	1.52089e+06	1.47721e+06	1.54394e+06	1.60305e+06	1.74975e+06
0.758_152.03206	0.758	152.032	NA	NA	C4 H8 O6	NA	NA	NA	NA	NA	NA	level5	NA	NA	NA	NA	NA	2.6124e+07	2.52378e+07	2.64388e+07	2.44095e+07	2.64735e+07	2.25686e+07	2.83066e+07	2.44428e+07	2.56699e+07	2.40274e+07	2.76532e+07	2.86396e+07	2.72401e+07	2.33824e+07	2.61247e+07	2.53652e+07	2.57492e+07	2.55e+07	2.11763e+07	2.63565e+07	1.95667e+07	3.10259e+07	1.98127e+07	2.73102e+07	1.04238e+07	1.29035e+07	9.81587e+06	7.42718e+06	7.13801e+06	9.21627e+06	9.66524e+06	7.95561e+06
0.758_157.96498	0.758	157.965	NA	NA	NA	NA	NA	NA	NA	NA	NA	level5	NA	NA	NA	NA	NA	1.10647e+06	1.65987e+06	1.27285e+06	1.66311e+06	1.77083e+06	1.72383e+06	2.20529e+06	1.16038e+06	1.51463e+06	1.28468e+06	1.19421e+06	1.71997e+06	1.01447e+06	1.19601e+06	1.34689e+06	1.31739e+06	1.29244e+06	1.29088e+06	1.67659e+06	1.20985e+06	1.11908e+06	1.80648e+06	1.2149e+06	1.27942e+06	4.04612e+06	4.70196e+06	3.88208e+06	3.56031e+06	3.15746e+06	3.15566e+06	3.39294e+06	3.02239e+06
0.758_206.05432	0.758	206.054	NA	NA	C6 H10 N2 O6	NA	NA	NA	NA	NA	NA	level5	NA	NA	NA	NA	NA	4.73959e+06	4.27424e+06	3.70188e+06	4.87346e+06	4.2934e+06	1.77728e+06	6.6731e+06	4.31719e+06	3.3716e+06	5.81774e+06	5.10326e+06	4.69552e+06	5.86843e+06	5.69401e+06	4.13284e+06	2.90901e+06	4.34586e+06	5.05438e+06	3.94543e+06	4.107e+06	5.35429e+06	7.45523e+06	5.32339e+06	6.46595e+06	2.599e+06	2.46587e+06	2.50454e+06	2.02044e+06	1.58707e+06	1.52868e+06	2.02303e+06	1.9722e+06
0.758_215.94330	0.758	215.943	NA	NA	C3 H5 Cl N2 O3 S2	NA	NA	NA	NA	NA	NA	level5	NA	NA	NA	NA	NA	1.35726e+07	1.18673e+07	1.50165e+07	7.25711e+06	1.02526e+07	7.86666e+06	1.46538e+07	1.09458e+07	1.09535e+07	1.20055e+07	1.18225e+07	1.09421e+07	1.32791e+07	1.1754e+07	1.46652e+07	9.31211e+06	8.33252e+06	9.60608e+06	1.19882e+07	9.15489e+06	7.05916e+06	8.5544e+06	5.30561e+06	7.97731e+06	6.52953e+06	7.57094e+06	6.8123e+06	6.58386e+06	7.19899e+06	6.2406e+06	7.23273e+06	6.61197e+06
0.758_224.97933	0.758	224.979	NA	NA	C3 H4 N3 O7 P	NA	NA	NA	NA	NA	NA	level5	NA	NA	NA	NA	NA	1.66266e+07	1.73575e+07	1.87657e+07	1.72911e+07	2.01326e+07	1.57494e+07	2.17928e+07	1.74763e+07	1.84931e+07	1.87921e+07	2.05302e+07	1.84967e+07	1.83523e+07	1.82163e+07	1.61867e+07	2.04386e+07	1.68858e+07	1.77012e+07	1.31511e+07	1.71504e+07	1.45991e+07	2.1362e+07	1.56602e+07	2.10873e+07	7.81699e+06	8.13235e+06	7.08363e+06	5.24346e+06	4.87882e+06	3.95022e+06	5.93995e+06	5.54888e+06
0.758_230.02776	0.758	230.028	NA	NA	C3 H12 Cl N6 P S	NA	NA	NA	NA	NA	NA	level5	NA	NA	NA	NA	NA	1.63803e+07	1.68299e+07	2.00051e+07	1.91309e+07	2.28453e+07	2.25247e+07	3.02411e+07	1.88017e+07	1.86629e+07	2.62539e+07	2.29428e+07	2.34109e+07	2.07531e+07	2.43557e+07	2.33346e+07	2.82416e+07	2.34698e+07	2.19556e+07	2.36154e+07	1.77741e+07	2.23061e+07	3.46841e+07	2.42145e+07	3.00493e+07	1.48073e+07	9.51775e+06	1.13294e+07	7.52122e+06	7.9779e+06	7.07052e+06	1.07059e+07	8.78138e+06
0.758_242.99365	0.758	242.994	NA	NA	C9 H2 N5 O2 P	NA	NA	NA	NA	NA	NA	level5	NA	NA	NA	NA	NA	3.27893e+06	2.48409e+06	4.7054e+06	4.12934e+06	5.07349e+06	2.83574e+06	4.31262e+06	2.79149e+06	2.11564e+06	3.3002e+06	3.01959e+06	3.05865e+06	3.13939e+06	3.53805e+06	2.47111e+06	3.07423e+06	3.92798e+06	3.94436e+06	3.13115e+06	2.57965e+06	1.9568e+06	3.60715e+06	3.01548e+06	3.33902e+06	1.55085e+06	1.43478e+06	1.65012e+06	603124	849067	881992	886262	1.61704e+06
0.758_242.99669	0.758	242.997	NA	NA	C8 H7 Cl N3 O2 P	NA	NA	NA	NA	NA	NA	level5	NA	NA	NA	NA	NA	8.03795e+06	7.81909e+06	9.34725e+06	8.40949e+06	9.7965e+06	8.93376e+06	1.06577e+07	9.40321e+06	9.04377e+06	9.96483e+06	1.03493e+07	9.03511e+06	9.2643e+06	8.77954e+06	8.2588e+06	8.9036e+06	7.87938e+06	8.23737e+06	6.3762e+06	8.58538e+06	6.82594e+06	1.06006e+07	8.36113e+06	9.4572e+06	3.43222e+06	3.70835e+06	3.47375e+06	2.39976e+06	2.41414e+06	2.80818e+06	2.72069e+06	2.98884e+06
0.758_253.93470	0.758	253.935	NA	NA	C H4 Cl N2 O9 P	NA	NA	NA	NA	NA	NA	level5	NA	NA	NA	NA	NA	225923	350304	464693	236794	653145	513162	351446	567805	249453	298242	346767	443407	240004	1.23096e+06	463790	330180	396112	369487	272354	289949	233102	240350	408534	403604	1.24048e+06	1.33312e+06	1.38924e+06	1.09412e+06	1.06434e+06	953504	1.16078e+06	975463
0.758_271.94522	0.758	271.945	NA	NA	C2 H2 Cl N6 O6 P	NA	NA	NA	NA	NA	NA	level5	NA	NA	NA	NA	NA	2.12347e+06	1.7448e+06	2.11024e+06	1.68377e+06	2.80928e+06	2.25491e+06	2.23234e+06	2.61536e+06	1.94199e+06	2.09734e+06	2.3484e+06	2.07989e+06	2.08257e+06	2.46333e+06	1.90824e+06	2.28068e+06	1.73818e+06	1.89982e+06	1.34344e+06	1.80175e+06	1.60492e+06	2.37556e+06	2.17708e+06	2.48408e+06	3.61362e+06	3.50043e+06	4.04462e+06	2.78736e+06	2.82617e+06	2.60915e+06	2.80218e+06	2.76814e+06
0.758_279.98537	0.758	279.985	NA	NA	C3 H10 N2 O9 P2	NA	NA	NA	NA	NA	NA	level5	NA	NA	NA	NA	NA	1.72153e+08	1.5393e+08	1.66501e+08	1.15876e+08	1.50327e+08	1.01601e+08	1.90874e+08	1.46139e+08	1.3988e+08	1.1485e+08	1.64762e+08	1.67882e+08	1.82336e+08	1.60449e+08	2.04797e+08	1.23448e+08	1.18354e+08	1.33342e+08	1.42441e+08	1.42516e+08	1.08188e+08	1.23913e+08	8.0518e+07	1.09213e+08	8.64707e+07	1.06282e+08	7.38561e+07	8.26939e+07	7.70502e+07	7.93372e+07	8.53642e+07	8.01178e+07
0.758_349.99351	0.758	349.994	NA	NA	C8 H18 Cl N2 O3 P3 S	NA	NA	NA	NA	NA	NA	level5	NA	NA	NA	NA	NA	3.47955e+06	3.02226e+06	3.63353e+06	3.40676e+06	4.56253e+06	3.57387e+06	5.39269e+06	3.8931e+06	4.7869e+06	4.52694e+06	5.57921e+06	4.20568e+06	4.57836e+06	3.73364e+06	3.42059e+06	4.61075e+06	4.45855e+06	4.38914e+06	3.44637e+06	3.98139e+06	3.21159e+06	6.59861e+06	3.99176e+06	4.94619e+06	779723	1.07866e+06	778266	379622	524257	721885	492538	557503
0.758_357.03941	0.758	357.039	NA	NA	C6 H15 N O16	NA	NA	NA	NA	NA	NA	level5	NA	NA	NA	NA	NA	6.87458e+06	9.6299e+06	1.2091e+07	8.63165e+06	1.58674e+07	6.58649e+06	1.78353e+07	1.04718e+07	8.92023e+06	1.72555e+07	1.03522e+07	1.12144e+07	1.38496e+07	1.51445e+07	9.43853e+06	8.26651e+06	2.3192e+07	7.25507e+06	2.0858e+07	8.66506e+06	1.59568e+07	2.57109e+07	1.77889e+07	7.39932e+06	5.50949e+06	4.92381e+06	2.88562e+06	2.49344e+06	1.59741e+06	2.2845e+06	4.06576e+06	2.18707e+06
0.758_370.95002	0.758	370.95	NA	NA	C5 H10 Cl N3 O10 S2	NA	NA	NA	NA	NA	NA	level5	NA	NA	NA	NA	NA	2.0925e+07	1.95048e+07	2.42913e+07	1.39224e+07	1.89035e+07	1.33825e+07	2.2899e+07	2.0262e+07	2.05351e+07	2.09165e+07	2.16266e+07	2.06442e+07	2.22206e+07	2.11494e+07	2.51843e+07	1.44484e+07	1.56323e+07	1.6103e+07	1.92546e+07	1.8703e+07	1.22096e+07	1.65488e+07	1.0928e+07	1.47863e+07	8.653e+06	8.60735e+06	7.80599e+06	7.1742e+06	7.29715e+06	7.62823e+06	8.30175e+06	7.31601e+06
0.758_377.98850	0.758	377.988	NA	NA	C9 H16 Cl N2 O6 P S2	NA	NA	NA	NA	NA	NA	level5	NA	NA	NA	NA	NA	1.07185e+07	1.16767e+07	1.50555e+07	1.27249e+07	1.29357e+07	1.40006e+07	1.74646e+07	1.28059e+07	1.19873e+07	1.49063e+07	1.42091e+07	1.34623e+07	1.29282e+07	1.52124e+07	1.12298e+07	1.31521e+07	1.02035e+07	1.32373e+07	8.38017e+06	1.09611e+07	1.0205e+07	1.43776e+07	1.26703e+07	1.4047e+07	2.70093e+06	2.9701e+06	2.11756e+06	1.88289e+06	1.70491e+06	2.1337e+06	1.6789e+06	1.66676e+06
0.758_426.94151	0.758	426.942	NA	NA	C25 H3 N O P2 S	NA	NA	NA	NA	NA	NA	level5	NA	NA	NA	NA	NA	2.62387e+06	3.4181e+06	3.49809e+06	3.31344e+06	3.68022e+06	3.41246e+06	4.98121e+06	3.5571e+06	3.30494e+06	4.03408e+06	3.70245e+06	3.77308e+06	3.68395e+06	3.23259e+06	3.69141e+06	4.05593e+06	3.34943e+06	3.40137e+06	2.50438e+06	3.69867e+06	2.7211e+06	5.36358e+06	4.07919e+06	3.86145e+06	692211	758577	701672	351960	368187	337030	443160	515561
0.758_450.94164	0.758	450.942	NA	NA	C19 H14 Cl N S5	NA	NA	NA	NA	NA	NA	level5	NA	NA	NA	NA	NA	2.73974e+06	3.05093e+06	2.26485e+06	2.72707e+06	2.47545e+06	2.42828e+06	3.46642e+06	2.62305e+06	2.55369e+06	2.98937e+06	3.26988e+06	3.22725e+06	2.6137e+06	2.37079e+06	1.74956e+06	3.28125e+06	3.18255e+06	2.64102e+06	1.77395e+06	3.069e+06	2.38648e+06	3.64205e+06	2.46265e+06	2.924e+06	639231	440784	386105	201109	124466	380508	250213	187414
0.758_538.92418	0.758	538.924	NA	NA	C20 H4 Cl N5 O8 P2	NA	NA	NA	NA	NA	NA	level5	NA	NA	NA	NA	NA	2.81733e+06	3.05149e+06	2.67746e+06	3.6211e+06	3.02355e+06	2.83284e+06	3.2013e+06	2.41166e+06	3.48233e+06	4.23837e+06	3.20862e+06	3.12577e+06	3.75306e+06	2.55582e+06	1.54027e+06	3.41223e+06	2.61174e+06	2.73687e+06	1.77833e+06	2.54213e+06	2.2311e+06	2.88507e+06	3.1985e+06	3.79664e+06	388516	557724	407630	138495	96400.9	251448	128104	111569
0.759_127.01190	0.759	127.012	NA	NA	NA	NA	NA	NA	NA	NA	NA	level5	NA	NA	NA	NA	NA	3.07934e+07	2.82809e+07	3.12994e+07	3.18099e+07	3.45417e+07	2.5569e+07	3.41163e+07	3.47269e+07	3.15098e+07	3.01964e+07	3.58739e+07	4.0884e+07	3.39522e+07	2.92305e+07	3.4658e+07	3.11405e+07	3.12503e+07	2.91799e+07	2.56054e+07	3.12056e+07	2.30238e+07	3.67554e+07	2.48943e+07	3.20033e+07	1.33401e+07	1.50075e+07	1.19112e+07	8.49645e+06	9.95814e+06	1.0946e+07	1.15094e+07	9.6148e+06
0.759_155.00683	0.759	155.007	NA	NA	C2 H5 N O7	NA	NA	NA	NA	NA	NA	level5	NA	NA	NA	NA	NA	5.38576e+06	5.83259e+06	5.67573e+06	6.51192e+06	6.34265e+06	4.99789e+06	7.48119e+06	5.93935e+06	5.38281e+06	6.11047e+06	7.26091e+06	6.821e+06	6.97101e+06	4.5985e+06	5.47403e+06	5.80911e+06	5.53854e+06	5.71951e+06	4.58808e+06	5.57071e+06	4.31812e+06	7.01249e+06	4.70754e+06	6.30042e+06	2.69658e+06	3.05413e+06	2.83443e+06	1.92417e+06	1.81407e+06	2.10362e+06	2.31884e+06	1.88183e+06
0.759_169.03937	0.759	169.039	NA	NA	C8 H3 N5	NA	NA	NA	NA	NA	NA	level5	NA	NA	NA	NA	NA	7.05882e+06	8.73175e+06	9.21442e+06	8.93582e+06	8.82871e+06	7.44628e+06	1.08696e+07	6.86172e+06	8.22661e+06	9.06302e+06	8.73308e+06	9.79204e+06	9.63875e+06	8.4772e+06	7.47143e+06	7.74721e+06	7.74115e+06	7.0409e+06	6.6449e+06	8.35199e+06	7.91888e+06	1.01439e+07	7.75765e+06	8.7097e+06	3.22771e+06	3.79028e+06	2.70864e+06	2.69613e+06	2.20824e+06	2.45809e+06	2.64711e+06	2.25268e+06
0.759_169.99838	0.759	169.998	NA	NA	C4 H11 O P S2	NA	NA	NA	NA	NA	NA	level5	NA	NA	NA	NA	NA	9.05485e+06	7.79219e+06	8.79321e+06	4.84615e+06	6.72517e+06	4.21396e+06	8.44909e+06	6.2463e+06	6.04996e+06	6.76828e+06	7.57343e+06	7.2001e+06	8.59624e+06	7.48248e+06	9.39197e+06	6.39446e+06	5.8207e+06	6.52743e+06	8.05096e+06	6.47963e+06	4.98356e+06	5.73099e+06	3.48846e+06	5.5963e+06	6.31988e+06	6.67045e+06	5.16122e+06	6.85839e+06	6.42742e+06	6.44255e+06	7.41482e+06	6.71401e+06
0.759_199.96560	0.759	199.966	NA	NA	C5 H2 Cl N4 O P	NA	NA	NA	NA	NA	NA	level5	NA	NA	NA	NA	NA	1.83352e+07	1.75521e+07	2.1278e+07	1.53745e+07	2.04054e+07	1.91561e+07	2.60916e+07	1.93022e+07	2.10874e+07	2.2552e+07	2.1634e+07	1.95295e+07	1.9053e+07	1.7363e+07	1.95349e+07	2.16238e+07	1.76899e+07	2.05323e+07	1.39648e+07	1.85081e+07	1.43324e+07	2.52044e+07	1.76265e+07	2.19912e+07	7.6239e+06	7.74985e+06	7.19741e+06	5.0671e+06	4.13256e+06	5.08291e+06	5.93203e+06	4.3942e+06
0.759_200.96636	0.759	200.966	NA	NA	C6 H6 N O P3	NA	NA	NA	NA	NA	NA	level5	NA	NA	NA	NA	NA	3.22742e+06	3.4513e+06	3.22965e+06	3.33833e+06	3.96277e+06	2.41992e+06	3.28656e+06	3.54278e+06	3.70902e+06	3.11015e+06	3.56944e+06	3.93018e+06	3.92917e+06	2.69522e+06	3.14785e+06	3.04205e+06	3.42197e+06	2.90119e+06	2.36283e+06	3.27611e+06	2.08682e+06	3.85837e+06	2.71807e+06	3.31178e+06	1.04253e+06	1.53935e+06	1.0511e+06	821146	625017	931006	1.05346e+06	771097
0.759_208.01861	0.759	208.019	NA	NA	C5 H9 Cl N4 O S	NA	NA	NA	NA	NA	NA	level5	NA	NA	NA	NA	NA	4.65317e+06	4.64294e+06	4.49683e+06	4.4353e+06	5.51083e+06	4.90832e+06	6.18654e+06	4.70462e+06	5.00731e+06	4.68123e+06	5.47151e+06	4.79554e+06	5.74687e+06	4.30954e+06	3.78831e+06	4.58955e+06	4.4785e+06	5.08773e+06	4.19325e+06	4.14654e+06	4.22712e+06	5.61093e+06	4.47074e+06	4.66189e+06	2.1417e+06	2.55409e+06	1.71993e+06	1.32254e+06	1.25152e+06	1.71881e+06	1.72037e+06	1.49793e+06
0.759_236.01344	0.759	236.013	NA	NA	C6 H9 Cl N4 O2 S	NA	NA	NA	NA	NA	NA	level5	NA	NA	NA	NA	NA	8.06989e+06	8.92534e+06	1.11085e+07	9.6119e+06	1.04762e+07	1.10031e+07	1.33095e+07	1.00085e+07	1.25721e+07	9.92576e+06	1.04602e+07	1.05909e+07	9.52684e+06	8.07578e+06	1.14753e+07	9.71647e+06	9.50625e+06	8.77967e+06	7.29887e+06	9.9169e+06	8.71127e+06	1.132e+07	8.69923e+06	1.19919e+07	4.47606e+06	5.10543e+06	3.59957e+06	2.80647e+06	2.55908e+06	2.97451e+06	3.19621e+06	3.22248e+06
0.759_239.94556	0.759	239.946	NA	NA	C3 H2 Cl N4 O5 P	NA	NA	NA	NA	NA	NA	level5	NA	NA	NA	NA	NA	2.64025e+06	3.15093e+06	3.55295e+06	2.93508e+06	3.82459e+06	4.02762e+06	2.92354e+06	3.22084e+06	2.04014e+06	3.05842e+06	3.38635e+06	3.30561e+06	2.91149e+06	2.80939e+06	2.84968e+06	2.99042e+06	2.57487e+06	2.53526e+06	3.61801e+06	2.96336e+06	2.53605e+06	3.78477e+06	2.79113e+06	2.77267e+06	989504	967149	1.22625e+06	715239	710900	1.05656e+06	936760	856057
0.759_240.99203	0.759	240.992	NA	NA	C2 H3 N5 O9	NA	NA	NA	NA	NA	NA	level5	NA	NA	NA	NA	NA	4.36767e+08	4.52052e+08	5.15345e+08	4.47688e+08	4.76511e+08	4.56437e+08	5.57289e+08	4.6187e+08	4.8035e+08	5.02716e+08	4.65814e+08	4.97012e+08	4.82672e+08	4.64036e+08	4.31534e+08	4.70596e+08	4.39727e+08	4.58004e+08	3.4846e+08	4.45346e+08	3.67929e+08	5.45295e+08	4.24077e+08	5.24633e+08	1.79488e+08	2.06086e+08	1.82435e+08	1.32861e+08	1.25787e+08	1.33259e+08	1.53243e+08	1.29341e+08
0.759_256.96965	0.759	256.97	NA	NA	C3 H4 N3 O9 P	NA	NA	NA	NA	NA	NA	level5	NA	NA	NA	NA	NA	1.77907e+08	1.64488e+08	1.88369e+08	1.19263e+08	1.55402e+08	1.05909e+08	2.05293e+08	1.5574e+08	1.48674e+08	1.64671e+08	1.71668e+08	1.70297e+08	1.86204e+08	1.70712e+08	2.05197e+08	1.30549e+08	1.24576e+08	1.40152e+08	1.71495e+08	1.47667e+08	1.15657e+08	1.34333e+08	8.85891e+07	1.17331e+08	8.84067e+07	1.05957e+08	8.73534e+07	9.12368e+07	8.68957e+07	8.79688e+07	9.79129e+07	8.91876e+07
0.759_272.94734	0.759	272.947	NA	NA	C3 H6 N3 O6 P3	NA	NA	NA	NA	NA	NA	level5	NA	NA	NA	NA	NA	1.05725e+07	9.1353e+06	9.51993e+06	3.59238e+06	5.999e+06	3.35141e+06	8.72993e+06	6.66522e+06	5.77395e+06	7.09069e+06	7.46641e+06	6.46447e+06	9.05761e+06	9.08549e+06	1.26526e+07	4.11514e+06	4.22119e+06	5.30906e+06	1.03082e+07	6.46377e+06	4.90443e+06	4.24446e+06	1.77089e+06	3.49923e+06	7.19573e+06	9.21088e+06	7.30532e+06	1.10684e+07	1.05519e+07	9.12123e+06	1.13655e+07	1.01962e+07
0.759_409.91511	0.759	409.915	NA	NA	C16 H5 N4 P3 S2	NA	NA	NA	NA	NA	NA	level5	NA	NA	NA	NA	NA	3.00053e+06	3.8255e+06	4.08389e+06	3.74411e+06	4.20087e+06	3.97901e+06	5.28605e+06	3.95076e+06	4.78637e+06	4.82579e+06	4.68878e+06	4.22398e+06	3.62369e+06	3.46161e+06	3.85184e+06	4.39685e+06	3.59062e+06	3.89391e+06	2.93545e+06	4.06001e+06	3.2031e+06	5.35608e+06	3.91026e+06	4.04579e+06	780047	1.08202e+06	739306	510441	593558	630666	654098	709011
0.76_128.13130	0.76	128.131	NA	NA	C7 H16 N2	NA	NA	NA	NA	NA	NA	level5	NA	NA	NA	NA	NA	4.49345e+07	4.01588e+07	4.23649e+07	2.95101e+07	4.65912e+07	2.19937e+07	5.32008e+07	4.6164e+07	4.00516e+07	4.66286e+07	6.68565e+07	5.03959e+07	4.60071e+07	5.28305e+07	5.33743e+07	4.0827e+07	4.60831e+07	5.33951e+07	3.35036e+07	6.24041e+07	4.25361e+07	4.46738e+07	2.12388e+07	4.06954e+07	4.04688e+06	5.61944e+06	4.26287e+06	3.9411e+06	2.87664e+06	2.90756e+06	5.0129e+06	3.02719e+06
0.76_159.03700	0.76	159.037	NA	NA	NA	NA	NA	NA	NA	NA	NA	level5	NA	NA	NA	NA	NA	6.11002e+06	3.82994e+06	5.61171e+06	3.40393e+06	6.21749e+06	2.5105e+06	5.35365e+06	4.35846e+06	4.51896e+06	6.42436e+06	4.66055e+06	5.10602e+06	5.59518e+06	4.4389e+06	8.11805e+06	5.95388e+06	4.47934e+06	4.35996e+06	5.33344e+06	4.74488e+06	4.82423e+06	5.1687e+06	2.13953e+06	4.44134e+06	5.99097e+06	6.63474e+06	4.58977e+06	4.20453e+06	4.34382e+06	3.44034e+06	5.32682e+06	5.75566e+06
0.76_164.06046	0.76	164.06	NA	NA	C6 H13 O3 P	NA	NA	NA	NA	NA	NA	level5	NA	NA	NA	NA	NA	6.97716e+06	6.56756e+06	6.63415e+06	6.57276e+06	7.48133e+06	5.89581e+06	8.07149e+06	5.91994e+06	5.92123e+06	6.48055e+06	6.73056e+06	7.01779e+06	6.91785e+06	6.83644e+06	6.24198e+06	7.01269e+06	5.83195e+06	6.01977e+06	5.21921e+06	6.46409e+06	6.41385e+06	7.15626e+06	5.1798e+06	7.4668e+06	3.15206e+06	3.93177e+06	2.87157e+06	2.0069e+06	1.97205e+06	2.14239e+06	2.33109e+06	2.45934e+06
0.76_168.03843	0.76	168.038	NA	NA	C3 H8 N2 O6	NA	NA	NA	NA	NA	NA	level5	NA	NA	NA	NA	NA	2.65305e+09	2.69637e+09	2.78505e+09	2.76931e+09	2.97183e+09	2.46489e+09	3.13901e+09	2.6331e+09	2.80552e+09	2.70636e+09	3.005e+09	3.07384e+09	3.12995e+09	2.52435e+09	2.78238e+09	2.80559e+09	2.65046e+09	2.69794e+09	2.35687e+09	2.81244e+09	2.24387e+09	3.34492e+09	2.29856e+09	2.88021e+09	1.17995e+09	1.42143e+09	1.08486e+09	8.36306e+08	8.04108e+08	9.86664e+08	1.01918e+09	8.94186e+08
0.76_180.02360	0.76	180.024	NA	NA	C4 H9 Cl N4 S	NA	NA	NA	NA	NA	NA	level5	NA	NA	NA	NA	NA	3.39783e+06	4.90888e+06	4.43353e+06	4.24744e+06	4.33151e+06	4.33165e+06	4.54742e+06	4.28146e+06	4.36102e+06	3.69327e+06	4.48771e+06	4.6045e+06	4.50263e+06	3.71772e+06	4.02962e+06	5.02799e+06	3.79302e+06	4.26436e+06	3.83452e+06	4.49713e+06	3.19255e+06	4.99e+06	3.60469e+06	5.09654e+06	1.61504e+06	2.00747e+06	1.50349e+06	1.43628e+06	1.02933e+06	1.43221e+06	1.5143e+06	1.42221e+06
0.76_191.05445	0.76	191.054	NA	NA	C5 H9 N3 O5	NA	NA	NA	NA	NA	NA	level5	NA	NA	NA	NA	NA	1.1699e+08	1.11091e+08	1.16877e+08	1.17873e+08	1.34664e+08	1.07766e+08	1.35604e+08	1.13925e+08	1.12569e+08	1.14062e+08	1.33173e+08	1.37563e+08	1.32691e+08	1.08304e+08	1.18145e+08	1.26602e+08	1.14156e+08	1.15785e+08	9.81346e+07	1.20188e+08	9.59813e+07	1.41537e+08	9.93359e+07	1.20819e+08	4.99094e+07	4.87951e+07	4.55101e+07	3.40227e+07	3.39057e+07	4.18255e+07	4.31797e+07	3.54917e+07
0.76_196.03359	0.76	196.034	NA	NA	C7 H15 Cl P2	NA	NA	NA	NA	NA	NA	level5	NA	NA	NA	NA	NA	7.21728e+06	7.57849e+06	7.51533e+06	7.78661e+06	8.15276e+06	6.51251e+06	7.22474e+06	7.53613e+06	8.63576e+06	6.85438e+06	8.24155e+06	9.18032e+06	1.08033e+07	5.75313e+06	8.49943e+06	7.18505e+06	8.6127e+06	7.12018e+06	7.40857e+06	9.01685e+06	6.42851e+06	9.63119e+06	6.08638e+06	7.02037e+06	3.67881e+06	4.64431e+06	2.90161e+06	2.15167e+06	2.00303e+06	2.83982e+06	3.04305e+06	2.44402e+06
0.76_225.04882	0.76	225.049	NA	NA	C6 H11 N O8	NA	NA	NA	NA	NA	NA	level5	NA	NA	NA	NA	NA	4.52167e+06	4.46568e+06	3.69081e+06	5.46765e+06	5.7061e+06	4.24206e+06	6.38512e+06	7.23516e+06	4.41546e+06	5.41694e+06	9.30622e+06	5.71892e+06	5.92e+06	6.10359e+06	5.28784e+06	6.68457e+06	5.1309e+06	5.75511e+06	4.97442e+06	4.21341e+06	4.72088e+06	7.66047e+06	5.6616e+06	7.01795e+06	2.74373e+06	1.87362e+06	3.12965e+06	1.29203e+06	1.50218e+06	1.84561e+06	1.62526e+06	997482
0.76_230.05424	0.76	230.054	NA	NA	C3 H11 Cl N6 O4	NA	NA	NA	NA	NA	NA	level5	NA	NA	NA	NA	NA	5.88124e+06	5.06662e+06	6.06948e+06	5.62242e+06	8.49168e+06	5.63671e+06	7.25496e+06	6.77912e+06	5.4206e+06	6.98935e+06	7.28818e+06	6.15156e+06	5.73832e+06	6.39436e+06	5.22752e+06	9.11927e+06	5.06136e+06	6.85908e+06	6.14892e+06	5.36239e+06	5.12403e+06	8.09991e+06	5.66019e+06	7.85989e+06	3.04176e+06	3.06613e+06	3.01543e+06	2.06055e+06	2.61128e+06	1.79517e+06	2.61847e+06	2.61994e+06
0.76_282.01861	0.76	282.019	NA	NA	C3 H10 N2 O13	NA	NA	NA	NA	NA	NA	level5	NA	NA	NA	NA	NA	9.59507e+08	1.0252e+09	1.03448e+09	1.03002e+09	1.1665e+09	9.73722e+08	1.0545e+09	1.00099e+09	1.10028e+09	1.09878e+09	1.15066e+09	1.13501e+09	1.11373e+09	1.0058e+09	1.02688e+09	1.07785e+09	1.01162e+09	1.03799e+09	8.06959e+08	1.02141e+09	8.25693e+08	1.26267e+09	9.36371e+08	1.13583e+09	4.25358e+08	4.8727e+08	4.06463e+08	2.91441e+08	2.75365e+08	3.21459e+08	3.3671e+08	3.10175e+08
0.76_294.96118	0.76	294.961	NA	NA	C2 H7 N3 O10 P2	NA	NA	NA	NA	NA	NA	level5	NA	NA	NA	NA	NA	2.99898e+06	3.27015e+06	3.89646e+06	3.639e+06	3.83979e+06	4.30193e+06	4.17149e+06	3.58052e+06	3.80111e+06	4.24198e+06	3.52392e+06	4.27513e+06	3.55083e+06	3.47973e+06	3.36251e+06	3.27378e+06	3.10574e+06	3.78301e+06	2.68247e+06	3.0069e+06	2.93015e+06	4.33955e+06	3.91409e+06	3.2982e+06	1.24238e+07	1.04647e+07	8.54218e+06	7.02961e+06	6.6733e+06	7.03596e+06	7.15048e+06	6.5256e+06
0.761_137.02012	0.761	137.02	NA	NA	NA	NA	NA	NA	NA	NA	NA	level5	NA	NA	NA	NA	NA	1.07264e+07	1.23504e+07	1.30958e+07	1.39492e+07	1.22608e+07	1.1568e+07	1.51659e+07	1.02717e+07	1.26512e+07	1.20419e+07	1.07692e+07	1.47737e+07	1.3169e+07	1.20063e+07	1.31491e+07	1.60496e+07	1.16822e+07	1.12131e+07	9.22962e+06	1.25538e+07	9.09099e+06	1.5427e+07	1.02896e+07	1.40746e+07	5.76482e+06	7.71078e+06	4.71788e+06	3.76267e+06	3.58198e+06	4.90167e+06	4.30884e+06	3.96854e+06
0.761_145.02244	0.761	145.022	NA	NA	NA	NA	NA	NA	NA	NA	NA	level5	NA	NA	NA	NA	NA	3.30723e+07	2.98397e+07	3.3136e+07	3.4472e+07	3.69203e+07	2.71836e+07	3.56721e+07	3.66393e+07	3.36644e+07	3.16468e+07	3.78243e+07	4.28494e+07	3.64158e+07	3.03947e+07	3.64378e+07	3.29117e+07	3.32569e+07	3.05847e+07	2.75563e+07	3.30721e+07	2.48123e+07	3.88543e+07	2.59123e+07	3.36232e+07	1.41323e+07	1.59451e+07	1.25149e+07	8.96937e+06	1.03826e+07	1.16906e+07	1.21277e+07	1.01834e+07
0.761_151.04802	0.761	151.048	NA	NA	C4 H9 N O5	NA	NA	NA	NA	NA	NA	level5	NA	NA	NA	NA	NA	3.19578e+07	3.03061e+07	2.90847e+07	2.84974e+07	4.63675e+07	3.07864e+07	4.04818e+07	3.98552e+07	3.20785e+07	3.66917e+07	5.39783e+07	3.24306e+07	3.97928e+07	3.68576e+07	3.26215e+07	4.63335e+07	3.46425e+07	4.79659e+07	3.49567e+07	2.60438e+07	3.1032e+07	5.09116e+07	4.03065e+07	5.01129e+07	1.87664e+07	1.87961e+07	1.95983e+07	1.33438e+07	1.31333e+07	1.27601e+07	1.53479e+07	1.39061e+07
0.761_162.55623	0.761	162.556	NA	NA	NA	NA	NA	NA	NA	NA	NA	level5	NA	NA	NA	NA	NA	1.41382e+07	1.1056e+07	9.00612e+06	1.55471e+07	1.75797e+07	7.09722e+06	1.51446e+07	1.38925e+07	1.38093e+07	5.80959e+06	6.59056e+06	1.54078e+07	7.16987e+06	1.26157e+07	1.33481e+07	1.89576e+07	1.463e+07	9.0551e+06	1.48894e+07	1.41356e+07	1.23405e+07	1.77569e+07	1.19996e+07	1.7501e+07	8.04014e+06	7.93751e+06	7.24569e+06	1.97349e+06	4.2122e+06	4.8994e+06	6.05989e+06	3.2185e+06
0.761_163.05956	0.761	163.06	NA	NA	C4 H9 N3 O4	NA	NA	NA	NA	NA	NA	level5	NA	NA	NA	NA	NA	5.96622e+07	4.97504e+07	4.89853e+07	5.15292e+07	7.1663e+07	4.779e+07	5.833e+07	5.57375e+07	5.09566e+07	5.06502e+07	6.19402e+07	5.70938e+07	5.94725e+07	5.14151e+07	4.71169e+07	6.11009e+07	5.33159e+07	5.76399e+07	3.93935e+07	5.3299e+07	4.63783e+07	6.84248e+07	4.22101e+07	5.93667e+07	2.17407e+07	2.9581e+07	2.38784e+07	1.39729e+07	1.43559e+07	1.93632e+07	1.83324e+07	1.69417e+07
0.761_180.98098	0.761	180.981	NA	NA	C2 H5 N3 O3 P2	NA	NA	NA	NA	NA	NA	level5	NA	NA	NA	NA	NA	4.66806e+06	5.89711e+06	6.15492e+06	4.61331e+06	6.71659e+06	6.03751e+06	6.52734e+06	4.36826e+06	5.24569e+06	5.43767e+06	5.35566e+06	5.73671e+06	5.98206e+06	4.26266e+06	4.14432e+06	4.84803e+06	4.56261e+06	4.43615e+06	3.96607e+06	3.99873e+06	4.35858e+06	5.10152e+06	4.11866e+06	4.74942e+06	1.17026e+07	1.35846e+07	1.19323e+07	9.82695e+06	9.8788e+06	9.53601e+06	9.5786e+06	9.29517e+06
0.761_207.03214	0.761	207.032	NA	NA	C5 H11 N3 O2 P2	NA	NA	NA	NA	NA	NA	level5	NA	NA	NA	NA	NA	2.13154e+07	1.98219e+07	2.27261e+07	1.52315e+07	1.75921e+07	1.27691e+07	2.46863e+07	1.50978e+07	1.46989e+07	2.1187e+07	1.7838e+07	2.06942e+07	2.49267e+07	2.1109e+07	2.40902e+07	1.39269e+07	1.49072e+07	1.51402e+07	2.22748e+07	1.76723e+07	1.55035e+07	1.40013e+07	1.11698e+07	1.25373e+07	1.41618e+07	1.86496e+07	1.22474e+07	1.59789e+07	1.34794e+07	1.50238e+07	1.66727e+07	1.33158e+07
0.761_376.90678	0.761	376.907	NA	NA	C3 H N5 O13 P2	NA	NA	NA	NA	NA	NA	level5	NA	NA	NA	NA	NA	642316	809728	515802	447561	780458	330007	600664	359573	437762	393428	379606	430187	372950	383111	357535	547336	721887	753236	416931	334111	405587	428262	288618	715632	1.36147e+06	1.54796e+06	1.34712e+06	903844	1.00322e+06	971296	1.12322e+06	1.1622e+06
0.762_142.04113	0.762	142.041	NA	NA	NA	NA	NA	NA	NA	NA	NA	level5	NA	NA	NA	NA	NA	3.12382e+07	3.21287e+07	3.42339e+07	3.24974e+07	3.7681e+07	2.6948e+07	3.5101e+07	2.94711e+07	3.30132e+07	2.91901e+07	3.46635e+07	3.5446e+07	3.83557e+07	2.81672e+07	3.38632e+07	3.47191e+07	3.4287e+07	3.39786e+07	2.87619e+07	3.50723e+07	2.39587e+07	4.00164e+07	2.55302e+07	3.41499e+07	1.53427e+07	2.12574e+07	1.34006e+07	1.07137e+07	1.03324e+07	1.27097e+07	1.32106e+07	1.04465e+07
0.762_142.98941	0.762	142.989	NA	NA	NA	NA	NA	NA	NA	NA	NA	level5	NA	NA	NA	NA	NA	1.43644e+08	1.27213e+08	1.37369e+08	9.81927e+07	1.31502e+08	8.00846e+07	1.49906e+08	1.10322e+08	1.13126e+08	1.12497e+08	1.27341e+08	1.27534e+08	1.47857e+08	1.241e+08	1.63807e+08	9.62701e+07	9.82248e+07	1.07148e+08	1.35785e+08	1.24068e+08	8.91003e+07	1.02595e+08	6.21428e+07	9.27441e+07	9.03653e+07	1.12234e+08	8.36458e+07	9.43038e+07	9.09001e+07	9.40388e+07	1.06774e+08	8.86354e+07
0.762_184.01606	0.762	184.016	NA	NA	C3 H10 N2 O3 P2	NA	NA	NA	NA	NA	NA	level5	NA	NA	NA	NA	NA	3.63956e+08	3.13268e+08	3.53981e+08	2.46825e+08	3.05253e+08	2.16562e+08	3.91642e+08	2.84196e+08	2.5814e+08	2.93726e+08	3.03752e+08	3.2381e+08	3.72081e+08	3.4814e+08	3.98816e+08	2.53277e+08	2.45732e+08	2.6553e+08	3.39812e+08	2.92983e+08	2.38344e+08	2.56278e+08	1.69657e+08	2.16965e+08	2.38841e+08	3.11631e+08	2.12306e+08	2.54745e+08	2.39441e+08	2.59096e+08	2.75384e+08	2.44589e+08
0.762_207.03813	0.762	207.038	NA	NA	C6 H9 N O7	NA	NA	NA	NA	NA	NA	level5	NA	NA	NA	NA	NA	4.88572e+06	3.61716e+06	3.94734e+06	4.98554e+06	5.91109e+06	4.08368e+06	6.46183e+06	7.0648e+06	4.28512e+06	5.30279e+06	8.54218e+06	5.20556e+06	5.36732e+06	5.37857e+06	4.89216e+06	6.07884e+06	5.23388e+06	5.71211e+06	4.6916e+06	4.13044e+06	4.21452e+06	6.92217e+06	4.76709e+06	5.92973e+06	2.49879e+06	1.58665e+06	2.56062e+06	1.05741e+06	1.26577e+06	1.54296e+06	1.23676e+06	908839
0.762_401.95546	0.762	401.955	NA	NA	C6 H12 Cl N2 O12 P S	NA	NA	NA	NA	NA	NA	level5	NA	NA	NA	NA	NA	2.543e+06	3.31991e+06	3.16211e+06	3.23799e+06	4.83962e+06	3.15027e+06	1.42592e+06	2.13024e+06	2.70395e+06	2.02882e+06	3.19158e+06	2.22359e+06	2.05439e+06	2.71005e+06	2.40007e+06	4.88491e+06	5.03653e+06	4.76238e+06	1.6734e+06	3.17323e+06	2.92891e+06	5.55133e+06	3.6383e+06	5.70587e+06	3.19016e+06	4.22936e+06	2.79506e+06	2.05286e+06	1.35119e+06	2.52974e+06	2.69708e+06	1.7627e+06
0.763_140.04360	0.763	140.044	NA	NA	C2 H8 N2 O5	NA	NA	NA	NA	NA	NA	level5	NA	NA	NA	NA	NA	9.39866e+06	1.13548e+07	1.0082e+07	1.04899e+07	1.15015e+07	9.38248e+06	1.37978e+07	1.03759e+07	9.57933e+06	1.04689e+07	1.05949e+07	1.24725e+07	1.2921e+07	1.0705e+07	1.09678e+07	1.03159e+07	9.73888e+06	9.00379e+06	8.61944e+06	1.01572e+07	9.21408e+06	1.16716e+07	9.71098e+06	1.01947e+07	4.34816e+06	6.32213e+06	4.02774e+06	3.17137e+06	3.05141e+06	3.50823e+06	3.54809e+06	3.27766e+06
0.763_162.01065	0.763	162.011	NA	NA	C4 H8 N2 O P2	NA	NA	NA	NA	NA	NA	level5	NA	NA	NA	NA	NA	532484	449519	423852	430995	519600	379040	580574	355393	322317	460212	518559	770317	504794	375085	1.09065e+06	286770	448034	276589	598584	589467	354817	422254	321080	307963	656701	940329	451608	598380	474461	716517	725759	545096
0.763_164.04370	0.763	164.044	NA	NA	C4 H8 N2 O5	NA	NA	NA	NA	NA	NA	level5	NA	NA	NA	NA	NA	2.48888e+07	1.66131e+07	2.11324e+07	2.29557e+07	2.92841e+07	1.99016e+07	2.25949e+07	2.29648e+07	1.82635e+07	2.4191e+07	2.66082e+07	2.26717e+07	2.8134e+07	2.11073e+07	1.99567e+07	2.74756e+07	2.39551e+07	2.58848e+07	1.84405e+07	1.72604e+07	1.83667e+07	3.02827e+07	1.85727e+07	2.70374e+07	9.03192e+06	1.13467e+07	9.59617e+06	6.65382e+06	7.66228e+06	7.12998e+06	6.69542e+06	7.09635e+06
0.763_173.01740	0.763	173.017	NA	NA	C2 H7 N O8	NA	NA	NA	NA	NA	NA	level5	NA	NA	NA	NA	NA	7.024e+06	7.6091e+06	7.49108e+06	8.88136e+06	8.10174e+06	7.42413e+06	9.04018e+06	7.73906e+06	7.42486e+06	7.43971e+06	9.30033e+06	8.63862e+06	9.08699e+06	5.52619e+06	7.03804e+06	7.54329e+06	7.6072e+06	8.2846e+06	6.30792e+06	7.91648e+06	5.82772e+06	9.28954e+06	5.54294e+06	7.77198e+06	4.74117e+06	6.62578e+06	4.51216e+06	3.24596e+06	3.45497e+06	4.23694e+06	4.25877e+06	3.90259e+06
0.763_266.98643	0.763	266.986	NA	NA	C9 H6 N3 O3 P S	NA	NA	NA	NA	NA	NA	level5	NA	NA	NA	NA	NA	2.54904e+06	3.2076e+06	3.49083e+06	4.0643e+06	4.60275e+06	3.5516e+06	3.11725e+06	2.74074e+06	2.88444e+06	2.44971e+06	3.6753e+06	2.83747e+06	2.32693e+06	2.46935e+06	2.43201e+06	4.7577e+06	5.35419e+06	4.44333e+06	2.48332e+06	2.72682e+06	2.94216e+06	5.05543e+06	3.25447e+06	4.87325e+06	3.5524e+06	3.88169e+06	3.48045e+06	1.72104e+06	1.77348e+06	2.36957e+06	2.46894e+06	2.29398e+06
0.763_267.00948	0.763	267.009	NA	NA	C7 H12 Cl N3 O2 P2	NA	NA	NA	NA	NA	NA	level5	NA	NA	NA	NA	NA	7.92173e+06	9.59084e+06	8.25823e+06	8.37681e+06	1.03968e+07	7.40147e+06	1.04591e+07	7.9581e+06	7.52084e+06	9.27414e+06	8.19971e+06	8.43088e+06	8.56916e+06	8.72285e+06	7.26252e+06	9.40091e+06	7.67482e+06	9.71286e+06	6.21439e+06	8.43565e+06	6.50619e+06	1.11105e+07	8.14106e+06	9.8029e+06	3.43647e+06	3.78309e+06	3.33902e+06	2.15113e+06	2.16654e+06	2.62405e+06	2.46361e+06	2.35213e+06
0.763_378.93954	0.763	378.94	NA	NA	C6 H11 Cl N5 O4 P S3	NA	NA	NA	NA	NA	NA	level5	NA	NA	NA	NA	NA	1.7654e+06	2.12043e+06	2.24611e+06	2.87768e+06	3.72867e+06	2.05954e+06	1.7317e+06	1.17615e+06	2.42925e+06	1.46782e+06	1.57768e+06	1.85384e+06	701443	1.56392e+06	1.36829e+06	3.4667e+06	3.09854e+06	2.81038e+06	2.09009e+06	2.39573e+06	2.4794e+06	3.53885e+06	2.37925e+06	4.12515e+06	3.00193e+06	2.45686e+06	2.53337e+06	1.56828e+06	1.20659e+06	1.62116e+06	2.04114e+06	1.35643e+06
0.764_148.94566	0.764	148.946	NA	NA	C H2 N3 P3	NA	NA	NA	NA	NA	NA	level5	NA	NA	NA	NA	NA	1.11863e+07	1.20773e+07	1.70989e+07	6.39959e+06	1.11727e+07	3.76693e+06	6.51214e+06	3.942e+06	6.06337e+06	2.98773e+06	3.26139e+06	1.04398e+07	5.40927e+06	5.84382e+06	1.38752e+07	3.27478e+06	3.28982e+06	4.57189e+06	3.5426e+06	2.97193e+06	5.23733e+06	2.85739e+06	3.20316e+06	3.50097e+06	317295	701941	526707	744210	704042	601997	296768	849605
0.764_189.97214	0.764	189.972	NA	NA	C3 H3 N4 O2 P S	NA	NA	NA	NA	NA	NA	level5	NA	NA	NA	NA	NA	3.93039e+07	2.65491e+07	6.13683e+07	2.75022e+07	3.70573e+07	1.27699e+07	2.92692e+07	1.48156e+07	2.04844e+07	1.22402e+07	2.06329e+07	4.13658e+07	2.71427e+07	2.03693e+07	5.02771e+07	1.41856e+07	1.82144e+07	1.48924e+07	2.08124e+07	1.50238e+07	2.41238e+07	1.56132e+07	1.07849e+07	1.23637e+07	2.69476e+06	3.86476e+06	3.35429e+06	3.32546e+06	2.90128e+06	3.62973e+06	2.35135e+06	3.17438e+06
0.764_242.15035	0.764	242.15	NA	NA	NA	NA	NA	NA	NA	NA	NA	level5	NA	NA	NA	NA	NA	2.95333e+07	3.69018e+07	4.36453e+07	4.71403e+07	4.44999e+07	2.27742e+07	6.51123e+07	5.85438e+07	5.06863e+07	4.57067e+07	4.3439e+07	4.69901e+07	6.63218e+07	7.90186e+07	5.07854e+07	3.51455e+07	4.07856e+07	5.11194e+07	6.83655e+06	8.44917e+07	6.55088e+07	1.33918e+08	9.33851e+07	1.55181e+08	295062	353650	318562	280388	254145	255018	280826	291539
0.764_280.93638	0.764	280.936	NA	NA	C3 H8 Cl N3 O4 S3	NA	NA	NA	NA	NA	NA	level5	NA	NA	NA	NA	NA	1.3704e+07	1.46326e+07	1.9568e+07	5.54041e+06	1.15476e+07	3.87037e+06	6.90224e+06	4.13812e+06	5.3859e+06	4.10306e+06	3.9443e+06	7.6508e+06	5.35936e+06	5.96261e+06	1.03225e+07	3.39382e+06	3.4444e+06	4.20621e+06	2.80778e+06	3.19677e+06	5.64689e+06	3.13911e+06	2.31013e+06	4.13582e+06	1.07802e+06	1.51133e+06	1.01832e+06	1.28643e+06	1.23062e+06	1.14951e+06	748864	1.15151e+06
0.764_303.95229	0.764	303.952	NA	NA	C3 H7 N4 O7 P3	NA	NA	NA	NA	NA	NA	level5	NA	NA	NA	NA	NA	4.08359e+07	3.40789e+07	3.7453e+07	1.24915e+07	1.92005e+07	8.99593e+06	2.00743e+07	1.1646e+07	1.36415e+07	9.74282e+06	1.13001e+07	2.56052e+07	1.65969e+07	1.33293e+07	2.01199e+07	1.06761e+07	9.61557e+06	1.07205e+07	9.50108e+06	1.21181e+07	1.59901e+07	1.15965e+07	7.58164e+06	1.12766e+07	6.57663e+06	7.77804e+06	4.9515e+06	6.01696e+06	5.3597e+06	7.45456e+06	6.36382e+06	6.31642e+06
0.764_305.94925	0.764	305.949	NA	NA	C5 H8 Cl N2 O7 P S	NA	NA	NA	NA	NA	NA	level5	NA	NA	NA	NA	NA	2.35116e+07	2.21754e+07	2.29787e+07	1.30382e+07	1.91272e+07	5.96986e+06	1.02511e+07	5.78257e+06	7.53852e+06	5.25981e+06	6.72949e+06	1.64798e+07	9.61135e+06	8.2051e+06	2.1559e+07	5.19692e+06	5.8091e+06	6.3375e+06	5.2612e+06	6.46425e+06	1.07013e+07	6.34544e+06	4.7311e+06	5.82749e+06	1.47363e+06	2.2605e+06	1.39967e+06	1.77368e+06	1.43232e+06	1.75504e+06	803883	1.50801e+06
0.764_384.89287	0.764	384.893	NA	NA	C15 H2 N O4 P3 S	NA	NA	NA	NA	NA	NA	level5	NA	NA	NA	NA	NA	164888	143595	167602	179854	183016	120324	234527	156607	146532	180841	165286	177797	161851	142331	185051	232823	249647	201474	127618	134450	207418	149000	184770	203829	312063	312740	307795	350442	243932	208822	229718	373072
0.764_417.93309	0.764	417.933	NA	NA	C13 H7 Cl N2 O8 S2	NA	NA	NA	NA	NA	NA	level5	NA	NA	NA	NA	NA	2.18067e+06	2.09176e+06	2.29598e+06	1.88417e+06	2.28776e+06	1.36097e+06	2.2884e+06	1.61115e+06	2.47572e+06	1.67921e+06	1.75688e+06	1.57577e+06	1.50162e+06	1.80976e+06	2.40797e+06	2.38825e+06	3.9545e+06	1.64643e+06	2.78582e+06	1.3649e+06	1.76833e+06	3.02254e+06	1.74532e+06	3.12235e+06	3.1411e+06	3.45678e+06	2.72225e+06	2.06154e+06	2.02326e+06	2.56388e+06	3.52826e+06	2.35003e+06
0.765_129.57660	0.765	129.577	NA	NA	NA	NA	NA	NA	NA	NA	NA	level5	NA	NA	NA	NA	NA	6.5453e+06	7.13804e+06	7.868e+06	9.17689e+06	9.09252e+06	4.00386e+06	1.41557e+07	9.84133e+06	1.30093e+07	9.09801e+06	7.79831e+06	9.33029e+06	1.47297e+07	1.58616e+07	1.23671e+07	5.81922e+06	1.09361e+07	1.13863e+07	1.32504e+06	2.12613e+07	1.30976e+07	3.55058e+07	1.95432e+07	3.22152e+07	343620	371847	307753	271278	243377	291575	316258	277147
0.765_207.49373	0.765	207.494	NA	NA	NA	NA	NA	NA	NA	NA	NA	level5	NA	NA	NA	NA	NA	1.54945e+06	1.3392e+06	1.21541e+06	1.50479e+06	2.74538e+06	780456	1.54583e+06	570200	916981	856780	622573	551800	505477	770043	1.07335e+06	1.93694e+06	1.80518e+06	2.60774e+06	1.19258e+06	1.26843e+06	1.7542e+06	2.9234e+06	1.45919e+06	2.45591e+06	2.49167e+06	2.82002e+06	2.65389e+06	1.37252e+06	1.59281e+06	1.59444e+06	1.88444e+06	1.78886e+06
0.765_259.15318	0.765	259.153	NA	NA	C11 H21 N3 O4	NA	NA	NA	NA	NA	NA	level5	NA	NA	NA	NA	NA	4.43679e+06	4.38994e+06	6.3511e+06	5.36602e+06	6.35103e+06	2.49094e+06	9.1188e+06	6.40739e+06	7.32165e+06	6.22561e+06	5.89048e+06	6.59946e+06	9.85949e+06	1.09998e+07	6.97267e+06	4.37228e+06	5.97171e+06	8.46042e+06	568231	1.25171e+07	8.74029e+06	2.00552e+07	1.35424e+07	2.23611e+07	142284	180471	164003	137671	129864	130643	133114	147884
0.765_307.94773	0.765	307.948	NA	NA	C5 H12 Cl N2 O3 P3 S	NA	NA	NA	NA	NA	NA	level5	NA	NA	NA	NA	NA	1.03228e+07	8.49964e+06	1.01132e+07	4.65583e+06	8.82253e+06	2.16952e+06	3.75262e+06	2.3199e+06	2.55009e+06	1.96093e+06	2.98257e+06	6.26509e+06	3.66143e+06	3.4582e+06	7.889e+06	2.16397e+06	2.0317e+06	2.66679e+06	1.83434e+06	2.31221e+06	3.63099e+06	2.83564e+06	1.64845e+06	2.48178e+06	428723	801772	511333	573562	528274	654023	401613	551341
0.766_217.97666	0.766	217.977	NA	NA	C3 H3 N6 O2 P S	NA	NA	NA	NA	NA	NA	level5	NA	NA	NA	NA	NA	3.35718e+07	3.11153e+07	3.88222e+07	3.29161e+07	3.75496e+07	3.23185e+07	3.1899e+07	3.28389e+07	3.44087e+07	3.44986e+07	3.59276e+07	2.93749e+07	3.78295e+07	2.9961e+07	2.92071e+07	3.32617e+07	3.23101e+07	3.40555e+07	2.80641e+07	3.24536e+07	2.56308e+07	3.93475e+07	3.01435e+07	3.5907e+07	1.75004e+07	1.93022e+07	1.12301e+07	1.86653e+07	7.17135e+06	6.79132e+06	2.01466e+07	1.80694e+07
0.766_230.02897	0.766	230.029	NA	NA	C16 H7 P	NA	NA	NA	NA	NA	NA	level5	NA	NA	NA	NA	NA	1.61513e+06	1.73244e+06	2.21291e+06	2.32214e+06	2.88829e+06	2.06268e+06	2.3556e+06	2.52993e+06	1.18e+06	1.76454e+06	2.20087e+06	1.89435e+06	1.0753e+06	1.16089e+06	1.76264e+06	4.15858e+06	2.03765e+06	3.6073e+06	1.28625e+06	1.3906e+06	1.37075e+06	2.71174e+06	2.27954e+06	4.04795e+06	1.81192e+06	1.67948e+06	2.39927e+06	762311	1.30805e+06	953489	1.1369e+06	1.81257e+06
0.766_261.92650	0.766	261.926	NA	NA	C8 H6 Cl O2 P3	NA	NA	NA	NA	NA	NA	level5	NA	NA	NA	NA	NA	789220	517488	675470	934267	1.06861e+06	1.5681e+06	436520	423170	202110	758732	1.11224e+06	1.22099e+06	1.10838e+06	685179	804611	1.22601e+06	404632	529254	1.22377e+06	1.12354e+06	540893	1.26413e+06	956585	670646	560043	433659	607818	398282	344903	800283	523322	472093
0.767_218.05429	0.767	218.054	NA	NA	C9 H17 P3	NA	NA	NA	NA	NA	NA	level5	NA	NA	NA	NA	NA	2.34375e+06	3.58351e+06	3.74528e+06	3.69909e+06	2.48983e+06	2.57492e+06	4.29826e+06	4.61134e+06	2.65008e+06	3.3501e+06	4.95146e+06	3.38724e+06	4.81495e+06	3.4117e+06	4.22003e+06	4.62787e+06	3.92621e+06	3.96378e+06	2.93634e+06	2.80526e+06	2.24913e+06	4.90243e+06	3.21526e+06	5.16401e+06	2.21456e+06	2.14926e+06	2.07633e+06	1.35203e+06	1.4426e+06	1.51604e+06	1.67695e+06	1.35737e+06
0.767_278.90311	0.767	278.903	NA	NA	C2 H2 Cl N3 O7 S2	NA	NA	NA	NA	NA	NA	level5	NA	NA	NA	NA	NA	3.82003e+06	2.43521e+06	4.12117e+06	717920	1.93964e+06	411182	1.00034e+06	1.18057e+06	501213	563550	369415	1.53944e+06	889742	712730	3.24118e+06	354644	699384	529047	406896	342540	1.20893e+06	386221	366179	380068	145411	189058	203604	239454	160881	230403	189082	203166
0.767_284.93185	0.767	284.932	NA	NA	NA	NA	NA	NA	NA	NA	NA	level5	NA	NA	NA	NA	NA	4.23739e+06	2.04331e+06	3.93654e+06	1.59666e+06	2.97164e+06	729349	2.62287e+06	838104	1.39118e+06	1.08327e+06	822263	1.69554e+06	1.40844e+06	1.56157e+06	3.12494e+06	1.16959e+06	981752	1.11519e+06	1.04768e+06	815738	1.6815e+06	1.03047e+06	850470	943023	302274	354166	303458	264183	240963	259998	270164	275170
0.767_383.94460	0.767	383.945	NA	NA	C4 H5 Cl N4 O15	NA	NA	NA	NA	NA	NA	level5	NA	NA	NA	NA	NA	847850	1.05346e+06	1.39579e+06	841871	1.71278e+06	1.06246e+06	454705	241330	675913	379467	1.00898e+06	1.03281e+06	795189	819131	610309	1.67446e+06	1.93854e+06	1.60747e+06	577265	1.4708e+06	1.01233e+06	1.6162e+06	1.03036e+06	1.51428e+06	1.32199e+06	1.42025e+06	1.57076e+06	967734	565831	906502	858725	654933
0.768_166.95618	0.768	166.956	NA	NA	C H4 N3 O P3	NA	NA	NA	NA	NA	NA	level5	NA	NA	NA	NA	NA	1.56754e+07	1.41309e+07	2.07722e+07	7.61138e+06	1.3509e+07	4.59823e+06	7.63404e+06	4.79854e+06	7.43164e+06	3.8827e+06	4.05262e+06	1.34546e+07	7.01087e+06	6.46694e+06	1.65888e+07	4.22797e+06	4.30388e+06	5.44968e+06	4.59817e+06	4.03144e+06	6.34214e+06	3.97675e+06	4.01838e+06	4.53682e+06	481122	983463	743218	928630	825247	838874	503423	1.06433e+06
0.768_191.96913	0.768	191.969	NA	NA	C2 H N4 O5 P	NA	NA	NA	NA	NA	NA	level5	NA	NA	NA	NA	NA	3.67596e+07	3.29071e+07	3.71521e+07	1.85839e+07	2.51775e+07	8.75612e+06	1.73492e+07	1.25627e+07	1.32958e+07	9.24549e+06	1.04926e+07	2.32793e+07	1.59782e+07	1.17002e+07	3.17437e+07	8.58911e+06	7.54418e+06	9.28793e+06	9.08859e+06	8.31913e+06	1.75057e+07	7.98284e+06	5.16291e+06	1.24198e+07	1.86448e+06	2.13723e+06	1.77159e+06	1.83504e+06	1.75585e+06	2.14738e+06	1.993e+06	2.09336e+06
0.768_215.48252	0.768	215.483	NA	NA	NA	NA	NA	NA	NA	NA	NA	level5	NA	NA	NA	NA	NA	574624	1.19558e+06	761856	1.02491e+06	1.66157e+06	982989	938719	1.25117e+06	499490	949094	866188	1.10002e+06	692879	1.68429e+06	1.04439e+06	1.2193e+06	1.1935e+06	1.82096e+06	975443	519670	551384	1.44202e+06	1.40897e+06	1.20009e+06	2.70161e+06	3.04896e+06	2.81628e+06	2.85673e+06	2.64223e+06	2.63926e+06	3.0691e+06	2.97815e+06
0.768_217.98516	0.768	217.985	NA	NA	C2 H8 N2 O6 P2	NA	NA	NA	NA	NA	NA	level5	NA	NA	NA	NA	NA	2.07696e+06	2.17558e+06	2.41536e+06	2.1604e+06	3.23421e+06	1.85489e+06	1.48499e+06	1.19483e+06	1.63761e+06	2.14806e+06	1.76761e+06	1.10813e+06	1.37883e+06	1.8407e+06	2.95167e+06	2.38427e+06	3.21025e+06	3.06155e+06	2.05959e+06	2.46909e+06	1.86411e+06	2.20723e+06	1.44614e+06	2.43778e+06	8.40518e+06	1.09321e+07	9.55711e+06	8.11833e+06	7.79993e+06	8.58225e+06	8.78448e+06	9.31805e+06
0.768_223.47128	0.768	223.471	NA	NA	NA	NA	NA	NA	NA	NA	NA	level5	NA	NA	NA	NA	NA	368512	745262	423788	444910	479550	416056	928256	397667	354639	478215	667511	485498	438445	608617	355430	438009	512765	465662	372693	419652	560645	395023	503587	474439	1.62123e+06	1.92417e+06	1.69497e+06	2.30692e+06	1.87961e+06	1.63942e+06	1.76042e+06	2.07929e+06
0.768_267.98484	0.768	267.985	NA	NA	C14 H6 O2 P2	NA	NA	NA	NA	NA	NA	level5	NA	NA	NA	NA	NA	1.61513e+06	1.73244e+06	2.21291e+06	2.32214e+06	2.88829e+06	2.06268e+06	2.3556e+06	2.52993e+06	1.18e+06	1.76454e+06	2.20087e+06	1.89435e+06	1.0753e+06	1.16089e+06	1.76264e+06	4.15858e+06	2.03765e+06	3.6073e+06	1.28625e+06	1.3906e+06	1.37075e+06	2.71174e+06	2.27954e+06	4.04795e+06	1.81192e+06	1.67948e+06	2.39927e+06	762311	1.30805e+06	953489	1.1369e+06	1.81257e+06
0.768_269.96474	0.768	269.965	NA	NA	C2 H8 Cl N2 O9 P	NA	NA	NA	NA	NA	NA	level5	NA	NA	NA	NA	NA	1.14388e+06	768346	1.00771e+06	873412	1.14102e+06	1.30645e+06	527757	196564	447214	565159	686132	316434	410245	315221	394615	1.3062e+06	902438	1.2172e+06	281378	573659	809207	1.42595e+06	1.18601e+06	1.67911e+06	2.74034e+06	2.23718e+06	2.66421e+06	2.29384e+06	1.49126e+06	1.23979e+06	2.485e+06	2.34221e+06
0.769_142.04292	0.769	142.043	NA	NA	NA	NA	NA	NA	NA	NA	NA	level5	NA	NA	NA	NA	NA	1.13039e+08	8.99619e+07	9.71363e+07	1.09792e+08	1.18545e+08	9.17478e+07	1.15284e+08	1.15362e+08	1.05154e+08	1.09504e+08	1.35473e+08	1.11149e+08	1.27458e+08	1.0717e+08	1.1698e+08	1.17886e+08	1.22893e+08	1.77864e+08	9.91837e+07	8.88971e+07	9.40338e+07	1.42207e+08	1.02544e+08	1.38517e+08	5.17907e+07	5.58745e+07	4.86701e+07	3.54067e+07	3.1382e+07	3.4542e+07	3.82777e+07	3.12899e+07
0.769_143.97488	0.769	143.975	NA	NA	C2 H2 N4 P2	NA	NA	NA	NA	NA	NA	level5	NA	NA	NA	NA	NA	4.84445e+06	5.12329e+06	4.25091e+06	4.17345e+06	6.23237e+06	6.3562e+06	4.42454e+06	2.23882e+06	1.0677e+06	4.34027e+06	4.34822e+06	6.61103e+06	6.83274e+06	4.31568e+06	5.14598e+06	4.91481e+06	3.00065e+06	4.23305e+06	5.27508e+06	6.05968e+06	2.09641e+06	5.50918e+06	3.91963e+06	3.54694e+06	2.90976e+06	3.13342e+06	2.66597e+06	2.28578e+06	2.22805e+06	3.10572e+06	2.61064e+06	2.0669e+06
0.769_150.50339	0.769	150.503	NA	NA	NA	NA	NA	NA	NA	NA	NA	level5	NA	NA	NA	NA	NA	613478	1.01565e+06	750292	1.03398e+06	1.67126e+06	951227	1.10211e+06	512168	413714	624067	550671	833987	629483	1.39368e+06	582089	1.41141e+06	1.18665e+06	847703	759838	609110	1.16937e+06	740086	1.21529e+06	1.4479e+06	2.60574e+06	2.30849e+06	2.2212e+06	1.87572e+06	1.38671e+06	2.02188e+06	1.92661e+06	2.06188e+06
0.769_188.97262	0.769	188.973	NA	NA	NA	NA	NA	NA	NA	NA	NA	level5	NA	NA	NA	NA	NA	692897	533468	629757	489905	1.2961e+06	1.06648e+06	538163	419759	345785	882505	289050	1.04158e+06	774665	706609	700706	808677	305232	466295	725888	878781	524474	275421	286403	337112	614521	988907	755871	562051	587740	672344	549809	449037
0.769_243.15827	0.769	243.158	NA	NA	C11 H21 N3 O3	NA	NA	NA	NA	NA	NA	level5	NA	NA	NA	NA	NA	4.13861e+06	4.29399e+06	5.45614e+06	5.37096e+06	3.85182e+06	1.83476e+06	7.84867e+06	5.74245e+06	6.65193e+06	6.36662e+06	5.91987e+06	7.21241e+06	9.26961e+06	1.00902e+07	6.41931e+06	4.014e+06	4.38745e+06	5.39256e+06	1.34894e+06	1.53956e+07	1.31599e+07	1.79607e+07	1.21822e+07	1.79516e+07	372682	445603	361780	325637	288012	331346	350539	329742
0.769_250.15285	0.769	250.153	NA	NA	C10 H22 N2 O5	NA	NA	NA	NA	NA	NA	level5	NA	NA	NA	NA	NA	1.05196e+07	9.63875e+06	1.16657e+07	9.60718e+06	1.18563e+07	8.91331e+06	1.08894e+07	9.30679e+06	8.79275e+06	1.3698e+07	1.36019e+07	1.44994e+07	1.05396e+07	8.89336e+06	9.83259e+06	1.05855e+07	9.92094e+06	1.14784e+07	1.01706e+07	1.3411e+07	1.09523e+07	1.12684e+07	7.95191e+06	1.06626e+07	237706	231917	446282	542069	511014	321343	799316	486687
0.769_315.97956	0.769	315.98	NA	NA	C6 H12 Cl N4 O3 P3	NA	NA	NA	NA	NA	NA	level5	NA	NA	NA	NA	NA	6.32415e+06	6.27838e+06	4.01376e+06	7.90952e+06	1.04582e+07	7.75882e+06	7.97474e+06	7.31052e+06	6.72746e+06	6.88602e+06	6.17013e+06	6.28905e+06	7.13901e+06	5.70871e+06	5.04373e+06	7.68273e+06	8.16502e+06	7.29243e+06	4.37088e+06	6.24763e+06	5.54582e+06	9.70367e+06	7.46077e+06	1.01886e+07	3.47502e+06	3.97312e+06	3.9083e+06	1.98612e+06	1.93052e+06	2.41131e+06	2.32164e+06	2.18907e+06
0.77_167.49767	0.77	167.498	NA	NA	NA	NA	NA	NA	NA	NA	NA	level5	NA	NA	NA	NA	NA	632796	662039	811985	979238	1.56321e+06	492815	749945	421112	466753	898302	498381	589667	1.02996e+06	449151	940585	665410	677788	1.4757e+06	673670	1.10864e+06	565229	860605	440129	1.56515e+06	2.85299e+06	2.81056e+06	2.76661e+06	3.66811e+06	2.88355e+06	2.89756e+06	3.28363e+06	3.3407e+06
0.77_171.01672	0.77	171.017	NA	NA	C6 H5 N O5	NA	NA	NA	NA	NA	NA	level5	NA	NA	NA	NA	NA	4.7756e+06	5.18226e+06	5.37073e+06	7.15843e+06	1.06875e+07	5.92373e+06	3.18056e+06	3.24789e+06	5.26918e+06	4.13307e+06	4.12438e+06	3.76328e+06	3.25066e+06	5.33689e+06	4.46381e+06	1.22756e+07	8.23288e+06	9.52858e+06	4.38564e+06	5.60077e+06	6.55936e+06	1.0709e+07	6.34966e+06	1.23671e+07	1.43337e+07	1.77032e+07	1.64439e+07	1.22221e+07	1.07271e+07	1.23304e+07	1.41945e+07	1.89663e+07
0.77_194.95138	0.77	194.951	NA	NA	C2 H4 N3 O2 P3	NA	NA	NA	NA	NA	NA	level5	NA	NA	NA	NA	NA	1.08505e+06	975791	1.33622e+06	1.03867e+06	1.41935e+06	798233	1.73253e+06	927609	884313	1.1481e+06	882502	1.09546e+06	1.01563e+06	1.01017e+06	999859	1.04503e+06	846866	1.31248e+06	939597	616830	963300	847327	842113	1.10983e+06	1.12703e+06	876937	1.46966e+06	1.42245e+06	1.55146e+06	1.09541e+06	1.41425e+06	1.7613e+06
0.77_287.97527	0.77	287.975	NA	NA	C6 H12 Cl N2 O3 P3	NA	NA	NA	NA	NA	NA	level5	NA	NA	NA	NA	NA	2.10915e+06	1.96209e+06	1.72901e+06	2.0416e+06	3.04053e+06	1.93795e+06	817256	1.2274e+06	1.35503e+06	1.11811e+06	1.63986e+06	1.13176e+06	846196	907615	1.5349e+06	2.74664e+06	2.34638e+06	2.48319e+06	1.25301e+06	1.94358e+06	1.6786e+06	2.83198e+06	2.1639e+06	3.39806e+06	5.5286e+06	5.79862e+06	5.52781e+06	3.94691e+06	3.15868e+06	3.24955e+06	5.49639e+06	4.31183e+06
0.77_308.93165	0.77	308.932	NA	NA	C2 H4 N3 O11 P S	NA	NA	NA	NA	NA	NA	level5	NA	NA	NA	NA	NA	711004	674452	809361	737098	795047	492841	1.05048e+06	603835	747259	847575	571140	798569	760386	760192	1.23682e+06	1.5138e+06	1.4039e+06	1.06683e+06	803479	1.12742e+06	789009	710420	526635	701764	1.684e+06	1.35922e+06	1.67659e+06	1.57615e+06	1.9522e+06	1.29628e+06	2.12889e+06	1.82979e+06
0.771_153.00612	0.771	153.006	NA	NA	C6 H3 N O4	NA	NA	NA	NA	NA	NA	level5	NA	NA	NA	NA	NA	3.3775e+06	4.3661e+06	5.04266e+06	6.29372e+06	8.173e+06	5.23499e+06	3.02661e+06	3.54192e+06	3.87261e+06	3.4775e+06	4.17989e+06	2.66428e+06	2.47929e+06	3.65132e+06	3.8481e+06	9.20086e+06	6.06707e+06	6.66245e+06	4.03865e+06	3.71568e+06	4.6966e+06	7.94649e+06	4.30514e+06	8.88856e+06	1.40247e+07	1.44499e+07	1.60984e+07	1.07026e+07	1.1061e+07	1.1038e+07	1.38048e+07	1.39426e+07
0.771_158.49225	0.771	158.492	NA	NA	NA	NA	NA	NA	NA	NA	NA	level5	NA	NA	NA	NA	NA	621698	454262	676726	485736	1.8654e+06	687491	704898	563528	539482	473597	467661	535871	519800	692136	879939	546997	1.24219e+06	761951	771124	365846	723486	875924	373304	696281	3.56107e+06	2.91636e+06	4.54867e+06	3.10325e+06	4.17283e+06	3.68948e+06	4.30546e+06	4.03587e+06
0.771_166.48109	0.771	166.481	NA	NA	NA	NA	NA	NA	NA	NA	NA	level5	NA	NA	NA	NA	NA	721801	712786	825431	772943	794401	497013	1.08917e+06	596281	640326	729917	559470	828738	638579	650555	698656	648505	567747	637278	601326	476572	629361	515453	558978	683540	1.0417e+06	977297	830068	1.98784e+06	1.63188e+06	1.15125e+06	1.70222e+06	1.65088e+06
0.771_169.00176	0.771	169.002	NA	NA	C6 H3 N O5	NA	NA	NA	NA	NA	NA	level5	NA	NA	NA	NA	NA	641272	364139	404214	296480	259585	177138	390788	236391	260826	319818	400762	341820	302743	256343	319900	413399	234371	328068	387936	190273	372941	381128	205988	230943	1.01275e+06	1.41809e+06	1.03299e+06	1.11198e+06	881036	992717	1.48148e+06	1.09848e+06
0.771_178.98349	0.771	178.983	NA	NA	C3 H7 N3 P2 S	NA	NA	NA	NA	NA	NA	level5	NA	NA	NA	NA	NA	3.83475e+06	4.46506e+06	5.01269e+06	5.81065e+06	5.04853e+06	6.46992e+06	7.81927e+06	3.62377e+06	4.62856e+06	4.07436e+06	5.98421e+06	4.81839e+06	4.72308e+06	3.44564e+06	4.69466e+06	4.14272e+06	6.23084e+06	3.73292e+06	4.81482e+06	6.29496e+06	2.95522e+06	7.54988e+06	3.67443e+06	4.2367e+06	1.23534e+07	1.50393e+07	1.65993e+06	1.01932e+07	9.53528e+06	1.01451e+07	1.00731e+07	1.01013e+07
0.772_162.01144	0.772	162.011	NA	NA	C4 H8 N2 O P2	NA	NA	NA	NA	NA	NA	level5	NA	NA	NA	NA	NA	6.43364e+06	5.77025e+06	6.97452e+06	6.40697e+06	1.27313e+07	7.57567e+06	5.33725e+06	4.31965e+06	4.06159e+06	4.82579e+06	6.85445e+06	4.00141e+06	3.40824e+06	6.12378e+06	4.30722e+06	1.19611e+07	8.02749e+06	9.88282e+06	3.76007e+06	6.05611e+06	5.64719e+06	7.81536e+06	7.94053e+06	1.4254e+07	1.29953e+07	1.50364e+07	1.93294e+07	1.17246e+07	1.22874e+07	1.01706e+07	1.1165e+07	1.44481e+07
0.772_179.00556	0.772	179.006	NA	NA	NA	NA	NA	NA	NA	NA	NA	level5	NA	NA	NA	NA	NA	2.78321e+06	2.24274e+06	2.04458e+06	1.91176e+06	3.45423e+06	1.87283e+06	1.16396e+06	1.22711e+06	975420	1.71048e+06	2.09271e+06	1.75552e+06	1.31833e+06	2.15861e+06	3.42698e+06	3.32685e+06	2.66158e+06	2.79058e+06	2.86465e+06	2.41331e+06	1.93107e+06	2.59074e+06	1.47368e+06	3.57343e+06	1.40828e+07	1.45416e+07	1.19062e+07	1.39193e+07	1.23892e+07	1.28937e+07	1.60768e+07	1.43844e+07
0.772_288.97595	0.772	288.976	NA	NA	C6 H5 N5 O5 P2	NA	NA	NA	NA	NA	NA	level5	NA	NA	NA	NA	NA	1.40087e+06	1.30229e+06	1.19216e+06	1.2233e+06	2.06657e+06	973955	1.51127e+06	1.81051e+06	1.36032e+06	1.02682e+06	1.23003e+06	1.37034e+06	1.15678e+06	1.10367e+06	1.48857e+06	1.90535e+06	1.57385e+06	1.87142e+06	1.26532e+06	1.4432e+06	1.16331e+06	1.52209e+06	933859	1.89464e+06	1.66573e+06	1.20162e+06	2.27393e+06	611071	1.22831e+06	1.25054e+06	1.24706e+06	1.26736e+06
0.772_315.97027	0.772	315.97	NA	NA	C6 H11 Cl N4 O3 P2 S	NA	NA	NA	NA	NA	NA	level5	NA	NA	NA	NA	NA	3.56046e+06	2.80854e+06	2.39263e+06	3.73416e+06	5.66323e+06	3.87517e+06	1.78669e+06	1.74543e+06	2.14469e+06	2.21958e+06	3.00713e+06	1.82393e+06	2.00618e+06	2.77703e+06	2.01272e+06	5.2119e+06	4.77452e+06	5.38145e+06	1.74245e+06	2.98515e+06	3.00569e+06	5.54842e+06	3.55743e+06	6.33507e+06	5.76032e+06	6.83487e+06	5.23854e+06	4.3905e+06	3.76964e+06	3.70354e+06	5.06461e+06	5.25106e+06
0.772_324.90892	0.772	324.909	NA	NA	C2 H6 N3 O8 P3 S	NA	NA	NA	NA	NA	NA	level5	NA	NA	NA	NA	NA	1.05528e+06	1.13878e+06	1.30525e+06	1.23216e+06	1.62956e+06	1.28396e+06	1.73368e+06	884676	987999	1.413e+06	836019	1.31764e+06	1.23456e+06	1.04031e+06	1.07339e+06	1.57192e+06	868490	1.48079e+06	915835	1.33295e+06	1.6317e+06	1.30213e+06	1.25401e+06	1.04234e+06	787486	890830	1.0274e+06	1.30845e+06	1.16694e+06	863518	1.32943e+06	1.32546e+06
0.773_138.99453	0.773	138.995	NA	NA	NA	NA	NA	NA	NA	NA	NA	level5	NA	NA	NA	NA	NA	2.65299e+06	1.14581e+06	1.28078e+06	588153	919367	443153	788920	1.20762e+06	1.03833e+06	1.41173e+06	1.37597e+06	1.23493e+06	1.83647e+06	1.51638e+06	2.34255e+06	793034	569593	785464	1.99129e+06	699638	562181	1.65027e+06	432952	673671	2.78009e+06	2.82427e+06	2.20185e+06	2.60272e+06	2.44023e+06	2.1944e+06	3.17571e+06	2.55122e+06
0.773_202.99086	0.773	202.991	NA	NA	C6 H7 N O3 P2	NA	NA	NA	NA	NA	NA	level5	NA	NA	NA	NA	NA	234176	260717	267662	280128	999620	162045	357323	192003	271905	292511	179622	304509	290369	216571	303523	357427	252578	315206	332058	232833	342014	479176	264969	561765	1.00738e+06	795799	833455	819880	794738	785974	908335	652161
0.773_217.96756	0.773	217.968	NA	NA	C4 H13 P3 S2	NA	NA	NA	NA	NA	NA	level5	NA	NA	NA	NA	NA	4.97402e+06	7.03207e+06	6.10816e+06	7.28739e+06	5.25961e+06	5.019e+06	5.95767e+06	4.60208e+06	7.08174e+06	5.24677e+06	5.5691e+06	6.47868e+06	7.03012e+06	5.1381e+06	6.64721e+06	5.15714e+06	8.15706e+06	6.28829e+06	5.64136e+06	7.22057e+06	4.28043e+06	7.86676e+06	5.45668e+06	5.53281e+06	6.25601e+06	8.6368e+06	6.57505e+06	1.03021e+07	7.45967e+06	1.03918e+07	9.81252e+06	7.15257e+06
0.773_243.01655	0.773	243.017	NA	NA	C5 H11 Cl N3 O4 P	NA	NA	NA	NA	NA	NA	level5	NA	NA	NA	NA	NA	1.34412e+06	1.62133e+06	1.4949e+06	2.21378e+06	3.10403e+06	1.21129e+06	1.14676e+06	742886	1.12275e+06	1.88234e+06	1.23534e+06	838523	747155	1.23405e+06	1.07363e+06	2.98021e+06	2.60131e+06	2.5612e+06	1.26995e+06	1.81382e+06	1.51666e+06	2.09413e+06	1.79585e+06	3.11843e+06	3.97098e+06	4.21059e+06	4.43252e+06	3.95238e+06	3.232e+06	3.93795e+06	3.78755e+06	4.123e+06
0.773_331.94770	0.773	331.948	NA	NA	C4 H11 Cl O11 P2	NA	NA	NA	NA	NA	NA	level5	NA	NA	NA	NA	NA	1.24199e+06	726527	2.80385e+06	2.10211e+06	4.18044e+06	2.13178e+06	1.60915e+06	436052	1.64619e+06	2.09463e+06	1.71357e+06	1.13597e+06	1.27697e+06	1.13657e+06	2.35781e+06	1.29739e+06	780216	1.43734e+06	1.79195e+06	1.36732e+06	1.89415e+06	2.69102e+06	671798	2.7058e+06	4.653e+06	6.61421e+06	5.56934e+06	6.9135e+06	5.63949e+06	5.65695e+06	5.62088e+06	5.37427e+06
0.774_180.02115	0.774	180.021	NA	NA	C4 H10 N2 O2 P2	NA	NA	NA	NA	NA	NA	level5	NA	NA	NA	NA	NA	3.85591e+07	3.60721e+07	4.38315e+07	3.799e+07	4.66081e+07	3.75265e+07	3.66757e+07	3.55361e+07	3.80378e+07	3.88804e+07	4.12259e+07	3.32166e+07	4.27614e+07	3.54352e+07	4.2561e+07	4.08795e+07	3.93321e+07	4.06072e+07	3.18692e+07	3.9264e+07	3.13512e+07	4.61362e+07	3.71433e+07	4.61034e+07	3.31389e+07	3.40045e+07	2.60573e+07	3.01697e+07	1.70885e+07	1.82946e+07	3.38667e+07	3.09205e+07
0.774_201.99001	0.774	201.99	NA	NA	C4 H3 N4 O4 P	NA	NA	NA	NA	NA	NA	level5	NA	NA	NA	NA	NA	2.91881e+06	3.36899e+06	2.70233e+06	4.32787e+06	5.20062e+06	3.76738e+06	1.98305e+06	2.03601e+06	2.39177e+06	2.05318e+06	2.79259e+06	1.91768e+06	2.13916e+06	3.85636e+06	2.10267e+06	4.6592e+06	4.45701e+06	4.96227e+06	2.67345e+06	5.99573e+06	3.29418e+06	4.05125e+06	3.65181e+06	5.75436e+06	7.14264e+06	8.62102e+06	1.07008e+07	7.04444e+06	7.9297e+06	8.22229e+06	9.32034e+06	9.73999e+06
0.774_235.97811	0.774	235.978	NA	NA	C3 H4 N6 O3 S2	NA	NA	NA	NA	NA	NA	level5	NA	NA	NA	NA	NA	1.36903e+06	439433	1.14529e+06	849898	1.55074e+06	621527	991072	597370	455274	719807	996445	520559	496069	1.07837e+06	969039	1.60653e+06	1.24442e+06	2.10487e+06	836182	758116	921686	1.06123e+06	631118	1.53471e+06	4.28948e+06	4.42243e+06	8.30733e+06	5.23351e+06	8.95549e+06	5.42708e+06	6.67405e+06	8.43102e+06
0.775_183.03820	0.775	183.038	NA	NA	C4 H9 N O7	NA	NA	NA	NA	NA	NA	level5	NA	NA	NA	NA	NA	1.78437e+07	1.75678e+07	1.63992e+07	1.46086e+07	2.16265e+07	1.845e+07	1.47859e+07	1.66793e+07	1.52511e+07	1.94176e+07	2.29631e+07	1.65473e+07	1.89431e+07	1.91993e+07	1.29871e+07	2.28257e+07	1.76789e+07	1.92851e+07	1.54691e+07	1.8061e+07	1.12306e+07	1.57731e+07	1.40551e+07	1.88662e+07	4.53366e+06	4.54729e+06	4.02101e+06	1.33228e+06	2.27853e+06	3.50241e+06	3.62305e+06	3.21094e+06
0.775_220.00049	0.775	220	NA	NA	C5 H5 Cl N4 O4	NA	NA	NA	NA	NA	NA	level5	NA	NA	NA	NA	NA	3.86601e+06	5.21975e+06	3.61383e+06	6.66632e+06	8.66e+06	5.53493e+06	2.3503e+06	2.86325e+06	3.64496e+06	3.17742e+06	4.03903e+06	2.7422e+06	2.97252e+06	3.89344e+06	3.09593e+06	6.80989e+06	6.82059e+06	7.20785e+06	3.60151e+06	7.71291e+06	4.34572e+06	6.3954e+06	5.2758e+06	8.30486e+06	9.9591e+06	1.1054e+07	1.35991e+07	9.3426e+06	1.01772e+07	1.05959e+07	1.18982e+07	1.21973e+07
0.775_246.00524	0.775	246.005	NA	NA	C5 H12 O7 P2	NA	NA	NA	NA	NA	NA	level5	NA	NA	NA	NA	NA	4.04993e+06	3.12518e+06	5.94285e+06	5.00049e+06	6.70213e+06	5.74091e+06	4.98528e+06	4.81823e+06	3.43613e+06	4.54742e+06	4.06832e+06	4.0456e+06	4.55519e+06	4.12964e+06	4.31661e+06	6.02159e+06	3.92912e+06	6.04925e+06	7.18332e+06	4.27362e+06	3.4363e+06	6.14523e+06	4.57969e+06	6.68688e+06	4.26573e+06	6.59663e+06	4.94312e+06	3.7373e+06	3.49562e+06	4.52457e+06	3.39218e+06	3.76407e+06
0.775_323.20526	0.775	323.205	NA	34.9	C20 H25 N3 O	Octrizole	NA	0.00550045	17.0187	NA	D05232	level3	NA	NA	NA	NA	NA	7.26492e+06	7.30131e+06	7.04779e+06	6.02495e+06	6.48805e+06	5.64215e+06	6.25513e+06	6.46993e+06	6.91372e+06	6.6096e+06	8.8487e+06	8.6158e+06	8.10642e+06	7.71301e+06	6.35869e+06	6.54583e+06	6.93674e+06	7.64985e+06	6.11963e+06	7.89899e+06	7.02442e+06	8.17388e+06	4.94164e+06	6.7614e+06	2.53112e+06	4.80542e+06	3.41753e+06	3.37903e+06	1.62682e+06	3.02168e+06	4.00887e+06	4.45606e+06
0.776_316.01280	0.776	316.013	NA	NA	C9 H18 O4 P2 S2	NA	NA	NA	NA	NA	NA	level5	NA	NA	NA	NA	NA	5.00658e+06	2.18866e+06	1.21597e+07	2.03158e+06	2.03915e+06	1.96197e+06	3.16204e+07	1.09334e+06	354587	1.58507e+07	2.24811e+06	828147	1.15075e+06	8.70744e+06	431634	3.04104e+06	1.5012e+06	2.4738e+06	225100	409547	6.2183e+06	3.46927e+06	5.05491e+06	4.02929e+06	359818	106195	155893	187703	183469	34556.6	126736	245104
0.778_200.06491	0.778	200.065	NA	NA	C5 H8 N6 O3	NA	NA	NA	NA	NA	NA	level5	NA	NA	NA	NA	NA	8.82879e+06	8.23798e+06	7.32611e+06	8.16712e+06	1.12898e+07	9.57145e+06	8.85341e+06	7.21896e+06	8.56096e+06	6.46263e+06	7.95277e+06	8.96993e+06	1.06035e+07	6.59145e+06	9.24467e+06	9.12798e+06	8.42978e+06	8.08682e+06	7.02039e+06	1.09899e+07	5.01888e+06	9.5027e+06	6.57809e+06	9.10314e+06	1.13538e+06	882364	110195	402264	180585	829344	637746	380727
0.778_206.97842	0.778	206.978	NA	NA	C2 H6 Cl N O8	NA	NA	NA	NA	NA	NA	level5	NA	NA	NA	NA	NA	7.20619e+06	7.18412e+06	1.1613e+07	9.04547e+06	9.86285e+06	9.03042e+06	7.50968e+06	5.4566e+06	7.42712e+06	5.69591e+06	5.75971e+06	6.66338e+06	6.93722e+06	6.26646e+06	6.08277e+06	8.64573e+06	9.2439e+06	9.41414e+06	5.24648e+06	6.81787e+06	6.77246e+06	1.04296e+07	1.85358e+06	1.00987e+07	7.39332e+06	7.26469e+06	7.80661e+06	5.95144e+06	4.8782e+06	5.58197e+06	7.22266e+06	5.41451e+06
0.778_248.03805	0.778	248.038	NA	NA	C6 H8 N4 O7	NA	NA	NA	NA	NA	NA	level5	NA	NA	NA	NA	NA	3.96861e+07	8.51535e+07	9.37869e+07	4.98829e+07	4.92063e+07	4.33668e+07	6.43964e+07	5.66932e+07	4.6733e+07	6.13351e+07	5.96549e+07	6.24296e+07	6.40034e+07	4.93859e+07	6.1703e+07	6.97184e+07	6.40546e+07	6.77797e+07	4.89102e+07	4.60576e+07	3.97426e+07	6.06682e+07	4.768e+07	6.65268e+07	3.41881e+07	3.15753e+07	3.19248e+07	2.07854e+07	2.02463e+07	2.7869e+07	2.31744e+07	2.14928e+07
0.779_146.10547	0.779	146.105	NA	87.6	C6 H14 N2 O2	Dl-lysine	NA	-6.00771e-05	-0.41119	NA	C16440	level2	Organic acids and derivatives	Carboxylic acids and derivatives	Amino acids, peptides, and analogues	Amino acids, peptides, and analogues	NULL	7.3769e+07	8.10115e+07	8.83297e+07	8.41573e+07	8.66366e+07	7.58872e+07	7.32352e+07	6.55929e+07	7.66234e+07	7.81348e+07	8.61634e+07	9.43426e+07	9.31285e+07	7.32645e+07	7.71203e+07	8.23565e+07	8.12675e+07	7.42644e+07	7.26539e+07	8.48762e+07	6.89516e+07	1.06138e+08	6.65051e+07	8.89185e+07	1.05486e+07	1.28045e+07	9.92694e+06	1.02568e+07	8.66378e+06	1.16789e+07	1.10905e+07	1.12455e+07
0.779_188.01731	0.779	188.017	NA	NA	C4 H4 N4 O5	NA	NA	NA	NA	NA	NA	level5	NA	NA	NA	NA	NA	2.76479e+06	2.20053e+06	859751	1.17173e+06	3.89283e+06	761960	2.90351e+06	3.20622e+06	2.46094e+06	2.79551e+06	3.30701e+06	2.51051e+06	2.51604e+06	2.9786e+06	3.53203e+06	1.91336e+06	3.84355e+06	3.28317e+06	2.68014e+06	991638	2.09176e+06	4.08091e+06	2.24803e+06	2.27304e+06	1.36513e+06	1.34842e+06	1.28711e+06	808499	870111	736644	1.12663e+06	1.06983e+06
0.779_234.15308	0.779	234.153	NA	NA	NA	NA	NA	NA	NA	NA	NA	level5	NA	NA	NA	NA	NA	8.77499e+06	9.3849e+06	9.71437e+06	7.80494e+06	8.74367e+06	5.72724e+06	1.60014e+07	1.08123e+07	1.3719e+07	1.43955e+07	1.17705e+07	1.72293e+07	1.76603e+07	1.71873e+07	1.40275e+07	6.8863e+06	6.42058e+06	9.88115e+06	3.22377e+06	3.02344e+07	2.49786e+07	3.33893e+07	1.81136e+07	2.31788e+07	250208	301498	271300	230093	225268	228578	221219	230112
0.78_130.53494	0.78	130.535	NA	NA	NA	NA	NA	NA	NA	NA	NA	level5	NA	NA	NA	NA	NA	2.26188e+07	2.51172e+07	2.27355e+07	2.77805e+07	3.07274e+07	2.13863e+07	3.52987e+07	3.20096e+07	2.83499e+07	2.4986e+07	3.4889e+07	2.99401e+07	3.34363e+07	2.73787e+07	3.1236e+07	3.47103e+07	3.49142e+07	3.76625e+07	3.21867e+07	2.46465e+07	2.50652e+07	3.66952e+07	2.8432e+07	2.88571e+07	1.56472e+07	1.41017e+07	1.13397e+07	8.48761e+06	7.88124e+06	8.54935e+06	1.13897e+07	8.11163e+06
0.78_169.08480	0.78	169.085	NA	NA	C7 H11 N3 O2	NA	NA	NA	NA	NA	NA	level5	NA	NA	NA	NA	NA	3.4799e+06	2.30728e+06	3.57022e+06	3.5744e+06	3.32349e+06	2.81568e+06	2.17639e+06	2.5517e+06	2.04957e+06	3.34718e+06	3.0505e+06	3.65969e+06	3.72859e+06	3.43865e+06	2.41066e+06	2.58006e+06	3.21857e+06	3.382e+06	3.49052e+06	3.35601e+06	3.69762e+06	3.58841e+06	3.00389e+06	3.46008e+06	232300	415583	539848	341897	248895	305355	279505	221650
0.78_233.17390	0.78	233.174	NA	34	C15 H23 N O	Tebutam	NA	-0.00405963	-17.41	NA	C18896	level3	NA	NA	NA	NA	NULL	3.14439e+07	2.59493e+07	2.84145e+07	2.35847e+07	3.23326e+07	2.35374e+07	3.35769e+07	2.59019e+07	2.59301e+07	2.20487e+07	3.56774e+07	2.90461e+07	3.17704e+07	3.01337e+07	3.2003e+07	2.68201e+07	2.67207e+07	2.99051e+07	3.79528e+07	2.86815e+07	2.88035e+07	3.25409e+07	2.52694e+07	3.00842e+07	3.86346e+06	3.45977e+06	4.08271e+06	2.54682e+06	3.64362e+06	2.80578e+06	5.25304e+06	4.03843e+06
0.78_317.97739	0.78	317.977	NA	NA	C5 H12 N4 O4 P2 S2	NA	NA	NA	NA	NA	NA	level5	NA	NA	NA	NA	NA	793465	2.06397e+06	1.01424e+06	2.46451e+06	1.19183e+06	1.25487e+06	1.44974e+06	1.35669e+06	2.62519e+06	1.32186e+06	1.2914e+06	2.5015e+06	1.16723e+06	464212	3.03932e+06	2.6865e+06	2.16539e+06	1.33627e+06	1.67631e+06	3.92848e+06	1.00153e+06	1.74491e+06	445421	1.293e+06	333955	563153	1.2593e+06	297329	458649	1.66432e+06	1.40674e+06	594134
0.781_132.08976	0.781	132.09	NA	94	C5 H12 N2 O2	Ornithine	NA	-0.00011737	-0.888564	HMDB0000214	C01602	level2	Organic acids and derivatives	Carboxylic acids and derivatives	Amino acids, peptides, and analogues	Amino acids, peptides, and analogues	map00220 Arginine biosynthesis; map00330 Arginine and proline metabolism; map00472 D-Arginine and D-ornithine metabolism; map00480 Glutathione metabolism; map00999 Biosynthesis of secondary metabolites - unclassified; map01060 Biosynthesis of plant secondary metabolites; map01064 Biosynthesis of alkaloids derived from ornithine, lysine and nicotinic acid; map01100 Metabolic pathways; map01110 Bio…	7.75083e+07	7.3411e+07	8.68152e+07	8.82471e+07	9.42972e+07	7.11201e+07	6.99169e+07	6.83586e+07	6.7689e+07	5.76418e+07	6.60974e+07	8.86318e+07	8.65312e+07	6.74459e+07	7.53723e+07	7.96936e+07	8.08259e+07	8.11335e+07	7.04618e+07	7.95701e+07	7.014e+07	7.41693e+07	5.02369e+07	7.26563e+07	1.93843e+06	2.50423e+06	1.74965e+06	3.32788e+06	2.91991e+06	3.12687e+06	2.00606e+06	2.01659e+06
0.781_294.14255	0.781	294.143	NA	36.3	C15 H22 N2 O2 S	1-[2-hydroxy-3-(phenylthio)propyl]piperidine-4-carboxamide	NA	0.00235058	7.99136	NA	NA	level3	NA	NA	NA	NA	NA	4.23729e+07	4.19141e+07	4.58187e+07	5.23963e+07	5.78035e+07	4.50482e+07	4.26113e+07	3.63262e+07	3.74307e+07	3.84954e+07	3.47006e+07	4.29807e+07	3.88246e+07	3.43716e+07	3.47872e+07	4.9925e+07	5.1418e+07	5.55442e+07	3.70481e+07	4.87539e+07	4.46562e+07	5.51194e+07	3.96253e+07	4.87683e+07	198524	248466	206111	179204	183155	189241	184079	187228
0.781_313.98030	0.781	313.98	NA	NA	C7 H7 Cl N2 O10	NA	NA	NA	NA	NA	NA	level5	NA	NA	NA	NA	NA	5.49888e+06	6.48558e+06	5.83132e+06	7.25038e+06	8.4954e+06	6.1835e+06	7.14602e+06	5.98391e+06	6.77726e+06	6.13552e+06	5.4865e+06	6.21282e+06	7.05712e+06	5.60117e+06	4.98999e+06	8.7801e+06	8.24145e+06	5.78857e+06	4.75452e+06	7.43924e+06	5.47957e+06	1.34916e+07	7.3927e+06	7.49713e+06	5.82912e+06	3.64332e+06	2.90483e+06	3.67012e+06	3.44666e+06	4.22477e+06	4.55106e+06	1.47915e+06
0.781_335.13270	0.781	335.133	NA	NA	C14 H28 N O2 P3	NA	NA	NA	NA	NA	NA	level5	NA	NA	NA	NA	NA	4.26031e+06	5.97627e+07	6.23119e+07	7.24771e+07	6.10187e+06	1.5974e+07	6.70314e+07	2.70823e+06	2.00218e+07	1.73362e+07	9.53579e+06	2.4253e+08	2.16792e+08	1.96392e+07	6.04452e+07	1.61064e+07	6.56872e+07	2.88214e+06	3.68528e+07	1.31253e+08	2.42747e+07	4.72394e+07	1.07754e+08	3.95285e+06	762756	1.8662e+06	104687	1.36038e+06	154795	1.10761e+06	278944	236172
0.782_194.96097	0.782	194.961	NA	NA	C H2 N5 O3 P S	NA	NA	NA	NA	NA	NA	level5	NA	NA	NA	NA	NA	979776	339731	338819	338191	389326	803619	340053	358066	307997	323433	344936	399607	610786	300549	702322	376778	304572	366071	309987	293342	338288	820749	267001	373242	1.80431e+06	2.29358e+06	1.83515e+06	2.25512e+06	1.84047e+06	1.61752e+06	2.23482e+06	1.86515e+06
0.782_248.00489	0.782	248.005	NA	NA	C3 H9 N2 O9 P	NA	NA	NA	NA	NA	NA	level5	NA	NA	NA	NA	NA	2.91642e+06	4.06956e+06	5.60729e+06	4.56481e+06	5.12925e+06	6.04126e+06	3.96451e+06	4.28342e+06	1.32649e+06	3.4685e+06	3.30383e+06	3.30204e+06	2.92404e+06	2.75348e+06	2.53243e+06	5.20649e+06	4.08889e+06	5.54596e+06	845828	3.57002e+06	3.53071e+06	6.48926e+06	4.97904e+06	6.42249e+06	4.22195e+06	4.47496e+06	5.17889e+06	3.55888e+06	3.13861e+06	3.02051e+06	3.59438e+06	3.8325e+06
0.783_201.99938	0.783	201.999	NA	NA	C2 H7 N2 O7 P	NA	NA	NA	NA	NA	NA	level5	NA	NA	NA	NA	NA	1.34233e+07	1.36959e+07	1.45396e+07	1.55191e+07	2.05611e+07	1.75028e+07	1.29665e+07	1.19473e+07	1.39829e+07	1.01979e+07	1.01049e+07	9.93607e+06	1.12091e+07	9.64695e+06	1.09472e+07	1.55445e+07	1.53844e+07	1.88608e+07	1.12515e+07	1.31988e+07	1.08905e+07	2.08702e+07	1.50751e+07	1.94265e+07	1.417e+07	1.50197e+07	1.42344e+07	1.17604e+07	9.7474e+06	9.92695e+06	1.22992e+07	1.18631e+07
0.783_224.98897	0.783	224.989	NA	NA	C4 H9 N3 O2 P2 S	NA	NA	NA	NA	NA	NA	level5	NA	NA	NA	NA	NA	6.333e+06	9.01005e+06	8.99336e+06	8.99458e+06	1.20834e+07	9.58641e+06	8.10288e+06	7.12738e+06	9.31303e+06	7.06657e+06	5.89175e+06	5.83313e+06	6.85601e+06	5.37412e+06	6.26763e+06	1.08772e+07	1.02512e+07	1.07303e+07	5.18088e+06	7.06957e+06	7.07829e+06	1.30375e+07	2.39112e+06	1.13542e+07	9.08685e+06	8.80356e+06	9.35872e+06	7.16284e+06	5.89827e+06	7.10377e+06	8.47179e+06	6.56736e+06
0.784_278.15186	0.784	278.152	NA	NA	NA	NA	NA	NA	NA	NA	NA	level5	NA	NA	NA	NA	NA	2.55882e+06	3.53471e+06	3.36639e+06	3.61624e+06	3.19661e+06	2.9874e+06	5.07539e+06	2.58453e+06	2.44909e+06	2.8653e+06	3.08765e+06	4.33651e+06	4.4887e+06	3.37992e+06	3.80167e+06	2.5525e+06	2.50037e+06	2.48781e+06	2.71184e+06	3.77545e+06	2.90372e+06	4.64191e+06	2.75282e+06	2.6036e+06	3.78863e+06	3.12968e+06	937408	2.38338e+06	900802	1.02026e+06	1.84114e+06	849304
0.785_289.06459	0.785	289.065	NA	NA	C7 H15 N O11	NA	NA	NA	NA	NA	NA	level5	NA	NA	NA	NA	NA	3.92239e+06	2.14943e+06	2.68091e+06	4.61958e+06	4.39116e+06	5.27941e+06	4.89462e+06	4.05235e+06	3.26155e+06	4.83486e+06	1.08681e+07	5.20718e+06	5.24959e+06	6.58323e+06	6.04086e+06	1.41671e+07	4.19078e+06	5.66424e+06	4.22478e+06	3.48194e+06	6.78486e+06	6.74179e+06	2.23395e+06	9.5652e+06	2.96306e+06	2.70521e+06	2.84158e+06	2.00279e+06	1.99673e+06	996254	1.83554e+06	1.3976e+06
0.788_242.08646	0.788	242.086	NA	NA	C8 H21 Cl N2 P2	NA	NA	NA	NA	NA	NA	level5	NA	NA	NA	NA	NA	2.83481e+07	2.16086e+07	2.87956e+07	2.74552e+07	2.79158e+07	2.55884e+07	3.44442e+07	2.76324e+07	2.87193e+07	2.93539e+07	3.22415e+07	3.32153e+07	3.45222e+07	2.66822e+07	2.68164e+07	2.8895e+07	2.55616e+07	2.79419e+07	2.46319e+07	3.15436e+07	2.71087e+07	3.22602e+07	2.17257e+07	2.83817e+07	4.85785e+06	5.68288e+06	4.44933e+06	3.31176e+06	3.08922e+06	4.33016e+06	2.81097e+06	2.51283e+06
0.788_357.03934	0.788	357.039	NA	NA	C6 H15 N O16	NA	NA	NA	NA	NA	NA	level5	NA	NA	NA	NA	NA	1.23469e+07	5.70594e+06	7.30496e+06	9.70135e+06	7.88208e+06	5.55287e+06	1.23436e+07	1.32339e+07	8.7774e+06	1.0893e+07	1.57534e+07	8.77187e+06	1.04112e+07	8.41065e+06	1.12647e+07	1.12121e+07	1.59141e+07	9.16876e+06	1.46266e+07	5.61816e+06	1.07018e+07	2.28471e+07	1.02586e+07	1.24804e+07	3.82291e+06	3.84774e+06	1.27773e+06	314515	758310	495167	562023	763186
0.789_318.15389	0.789	318.154	NA	NA	C14 H29 N2 P3	NA	NA	NA	NA	NA	NA	level5	NA	NA	NA	NA	NA	8.43157e+06	7.67419e+06	7.89311e+06	7.47077e+06	8.2394e+06	7.52162e+06	7.32997e+06	6.79815e+06	6.0502e+06	6.4189e+06	5.63364e+06	6.41559e+06	7.27251e+06	7.33468e+06	6.37224e+06	8.43432e+06	7.66612e+06	9.15059e+06	5.71182e+06	8.7597e+06	1.0817e+07	1.33308e+07	6.89883e+06	8.57217e+06	108674	134911	98011	98817	101307	97885.1	79993.3	106077
0.79_193.96794	0.79	193.968	NA	NA	C8 H4 O2 P2	NA	NA	NA	NA	NA	NA	level5	NA	NA	NA	NA	NA	1.3101e+07	1.26344e+07	1.34475e+07	6.65817e+06	9.29278e+06	3.0502e+06	4.7491e+06	3.51729e+06	5.21051e+06	3.56621e+06	2.74126e+06	9.3412e+06	4.84381e+06	5.44637e+06	1.39989e+07	3.43301e+06	3.281e+06	3.08339e+06	3.43484e+06	3.17481e+06	7.16675e+06	2.16968e+06	1.65626e+06	3.71362e+06	434820	667580	183436	848365	718643	669833	190193	771760
0.79_258.06399	0.79	258.064	NA	NA	C5 H16 N4 O4 P2	NA	NA	NA	NA	NA	NA	level5	NA	NA	NA	NA	NA	6.32506e+06	6.00402e+06	5.27991e+06	3.48984e+06	3.85445e+06	4.32764e+06	6.00944e+06	3.81263e+06	4.36318e+06	4.39026e+06	5.40597e+06	5.61467e+06	5.68658e+06	5.11578e+06	5.44983e+06	3.37162e+06	3.41576e+06	4.71624e+06	5.36174e+06	5.43684e+06	4.17518e+06	6.35151e+06	2.39431e+06	2.81462e+06	1.03909e+06	1.34843e+06	845620	1.11267e+06	1.10806e+06	1.25118e+06	1.09371e+06	935786
0.79_262.05364	0.79	262.054	NA	NA	C4 H16 Cl N6 O P S	NA	NA	NA	NA	NA	NA	level5	NA	NA	NA	NA	NA	1.05485e+07	1.05416e+07	1.14359e+07	1.21005e+07	1.18319e+07	1.25044e+07	1.17464e+07	1.09207e+07	1.21165e+07	1.09303e+07	1.16585e+07	1.01722e+07	1.11583e+07	1.06011e+07	9.41892e+06	1.34769e+07	1.12272e+07	1.54567e+07	8.53156e+06	9.80277e+06	9.61756e+06	1.72368e+07	1.14593e+07	1.28182e+07	3.65707e+06	4.15288e+06	3.47631e+06	2.47766e+06	2.30822e+06	2.62132e+06	2.42346e+06	2.62222e+06
0.791_282.02618	0.791	282.026	NA	NA	C7 H11 N2 O8 P	NA	NA	NA	NA	NA	NA	level5	NA	NA	NA	NA	NA	1.23876e+07	9.71802e+06	1.26542e+07	7.82582e+06	8.06476e+06	6.69449e+06	1.31124e+07	8.90396e+06	1.04022e+07	1.06822e+07	1.06028e+07	9.32197e+06	1.04346e+07	1.14224e+07	1.68622e+07	8.31038e+06	8.11266e+06	9.33834e+06	1.02616e+07	8.58426e+06	8.03565e+06	8.24199e+06	5.49567e+06	6.16846e+06	6.57585e+06	8.13639e+06	5.59927e+06	5.9434e+06	6.33654e+06	5.27445e+06	6.5448e+06	5.56935e+06
0.791_300.00936	0.791	300.009	NA	NA	C5 H9 N4 O9 P	NA	NA	NA	NA	NA	NA	level5	NA	NA	NA	NA	NA	8.08597e+06	8.08405e+06	9.60996e+06	1.00885e+07	8.73476e+06	1.00775e+07	7.78416e+06	6.77275e+06	9.47279e+06	7.04675e+06	7.56529e+06	7.81474e+06	7.38399e+06	6.46453e+06	6.79501e+06	1.05351e+07	9.07774e+06	1.23378e+07	6.11694e+06	8.64394e+06	6.99082e+06	1.28879e+07	9.20659e+06	1.00266e+07	2.95349e+06	3.62445e+06	2.88605e+06	2.15274e+06	2.03783e+06	2.43177e+06	2.50493e+06	2.23359e+06
0.792_264.01555	0.792	264.016	NA	NA	C7 H9 N2 O7 P	NA	NA	NA	NA	NA	NA	level5	NA	NA	NA	NA	NA	1.151e+07	8.94779e+06	1.17851e+07	7.64392e+06	7.79543e+06	6.51018e+06	1.21371e+07	8.64092e+06	1.01037e+07	1.16105e+07	1.02497e+07	9.10957e+06	1.01926e+07	1.09317e+07	1.58786e+07	8.04706e+06	7.8772e+06	8.97546e+06	9.92257e+06	7.98038e+06	7.79045e+06	8.10126e+06	5.35616e+06	5.80562e+06	6.77786e+06	8.18871e+06	5.59028e+06	6.10272e+06	6.39219e+06	5.71872e+06	6.87735e+06	5.70356e+06
0.792_297.98541	0.792	297.985	NA	NA	C5 H8 N4 O7 P2	NA	NA	NA	NA	NA	NA	level5	NA	NA	NA	NA	NA	4.98032e+06	2.23539e+06	3.18566e+06	2.93503e+06	3.43747e+06	2.90245e+06	2.44596e+06	2.73076e+06	2.17863e+06	2.97113e+06	4.87003e+06	2.94036e+06	2.59286e+06	5.0346e+06	2.79166e+06	2.30406e+06	1.64502e+06	5.4245e+06	2.00772e+06	5.12909e+06	2.77839e+06	3.11576e+06	5.14961e+06	4.70699e+06	2.95635e+06	4.25973e+06	3.04684e+06	3.5382e+06	2.89218e+06	2.46608e+06	2.24406e+06	3.17765e+06
0.792_348.22284	0.792	348.223	NA	NA	C14 H33 N6 P S	NA	NA	NA	NA	NA	NA	level5	NA	NA	NA	NA	NA	1.5736e+08	1.34913e+08	1.82101e+08	1.79467e+08	1.73133e+08	1.65989e+08	1.47802e+08	1.30126e+08	1.46148e+08	1.65421e+08	1.99213e+08	2.00227e+08	1.60476e+08	1.4445e+08	1.42446e+08	1.67455e+08	1.62359e+08	2.10165e+08	1.71263e+08	1.81843e+08	1.96231e+08	1.8091e+08	1.16295e+08	1.52618e+08	8.08556e+06	1.09022e+07	9.36474e+06	1.06684e+07	1.43202e+07	1.48126e+07	1.37001e+07	1.05443e+07
0.792_556.10389	0.792	556.104	NA	64.1	C30 H20 O11	(2s,3r)-2-(3,4-dihydroxyphenyl)-5,5',7,7'-tetrahydroxy-2'-(4-hydroxyphenyl)-2,3-dihydro-4h,4'h-3,8'-bichromene-4,4'-dione	NA	0.00332966	5.98751	NA	NA	level3	NA	NA	NA	NA	NA	905256	918160	1.03628e+06	921947	943092	860471	1.01902e+06	839824	903370	951593	1.04439e+06	1.10343e+06	1.32363e+06	886736	855717	1.22615e+06	931678	1.03525e+06	918599	1.03012e+06	977432	1.15645e+06	726840	941934	513590	915982	775372	801328	1.08614e+06	1.40411e+06	974523	958605
0.793_480.07273	0.793	480.073	NA	NA	C18 H22 N6 O2 P2 S2	NA	NA	NA	NA	NA	NA	level5	NA	NA	NA	NA	NA	1.47499e+07	1.60329e+07	1.51861e+07	1.5696e+07	1.41933e+07	1.06397e+07	1.56187e+07	1.1758e+07	1.48074e+07	1.47252e+07	1.78238e+07	1.42957e+07	1.5122e+07	1.36607e+07	1.38159e+07	1.57688e+07	1.62348e+07	1.53739e+07	1.14582e+07	1.47923e+07	1.052e+07	2.34046e+07	1.36777e+07	2.12312e+07	1.31451e+06	1.41495e+06	1.1853e+06	1.0622e+06	669904	1.03109e+06	1.14986e+06	906133
0.794_174.11146	0.794	174.111	NA	96.7	C6 H14 N4 O2	Dl-arginine	NA	-0.000218807	-1.25671	NA	C02385	level2	NA	NA	NA	NA	NULL	1.50538e+10	1.56341e+10	1.64218e+10	1.80332e+10	1.08e+10	1.63908e+10	1.85632e+10	1.2831e+10	1.70924e+10	1.56942e+10	1.66315e+10	2.05243e+10	1.88147e+10	1.55306e+10	1.72197e+10	1.72649e+10	1.59165e+10	1.60408e+10	1.8025e+10	1.99741e+10	1.76913e+10	2.14267e+10	1.29477e+10	1.18784e+10	9.82817e+08	1.24122e+09	9.46305e+08	1.15906e+09	1.04228e+09	1.38649e+09	1.04152e+09	9.79892e+08
0.794_211.56139	0.794	211.561	NA	NA	NA	NA	NA	NA	NA	NA	NA	level5	NA	NA	NA	NA	NA	2.05531e+07	1.89827e+07	1.9033e+07	1.79375e+07	1.94758e+07	1.43235e+07	2.41118e+07	1.68318e+07	1.81902e+07	2.01834e+07	2.08178e+07	2.06474e+07	1.83575e+07	1.90942e+07	1.7624e+07	1.75773e+07	1.80588e+07	1.68301e+07	1.47701e+07	1.64133e+07	1.68058e+07	2.38596e+07	1.52853e+07	1.65204e+07	3.79864e+06	3.55739e+06	2.40917e+06	2.77163e+06	2.11904e+06	2.76031e+06	3.12681e+06	2.01676e+06
0.794_310.04408	0.794	310.044	NA	NA	C6 H11 N6 O7 P	NA	NA	NA	NA	NA	NA	level5	NA	NA	NA	NA	NA	8.27579e+06	8.03788e+06	7.4795e+06	9.11923e+06	9.42738e+06	8.88772e+06	4.82332e+06	7.37733e+06	7.92698e+06	6.45732e+06	5.76589e+06	9.78162e+06	1.09618e+07	5.2753e+06	5.09997e+06	9.10799e+06	7.76228e+06	9.14736e+06	8.6462e+06	9.67248e+06	9.58313e+06	1.11905e+07	9.8916e+06	8.54796e+06	2.05934e+06	2.84155e+06	2.09884e+06	2.60889e+06	2.33751e+06	3.20028e+06	2.14217e+06	1.9566e+06
0.794_399.94821	0.794	399.948	NA	NA	C5 H11 N2 O13 P3	NA	NA	NA	NA	NA	NA	level5	NA	NA	NA	NA	NA	488521	607457	629049	675593	511820	528656	514771	458610	549880	598346	574188	728473	658408	552986	528296	557704	568140	573353	505697	623976	627356	614343	460933	530299	744469	1.12152e+06	638994	956525	628250	773548	861969	650698
0.795_173.87915	0.795	173.879	NA	NA	NA	NA	NA	NA	NA	NA	NA	level5	NA	NA	NA	NA	NA	1.93605e+06	2.7521e+06	2.00356e+06	3.12348e+06	2.36192e+06	3.11946e+06	1.74959e+06	1.39368e+06	2.0675e+06	2.28721e+06	1.2997e+06	1.75707e+06	2.24943e+06	1.77546e+06	2.15083e+06	2.14054e+06	2.56572e+06	2.76457e+06	1.53327e+06	3.24463e+06	2.18105e+06	3.34976e+06	1.75583e+06	2.80992e+06	5.83643e+06	7.48284e+06	6.66715e+06	6.22457e+06	6.45256e+06	7.20069e+06	6.8697e+06	8.05446e+06
0.795_348.00005	0.795	348	NA	NA	C6 H14 Cl N6 O3 P S2	NA	NA	NA	NA	NA	NA	level5	NA	NA	NA	NA	NA	5.65521e+06	5.69336e+06	7.19807e+06	8.40089e+06	9.6678e+06	1.00162e+07	5.87807e+06	5.94522e+06	6.77104e+06	7.33335e+06	5.99232e+06	8.08867e+06	9.93455e+06	4.94814e+06	4.93745e+06	7.93238e+06	6.57361e+06	8.76961e+06	6.70253e+06	7.87942e+06	6.99018e+06	9.61618e+06	9.16036e+06	8.69961e+06	1.91642e+06	2.9323e+06	2.09967e+06	2.19553e+06	2.58825e+06	2.57936e+06	2.14394e+06	1.96275e+06
0.796_245.17390	0.796	245.174	NA	NA	C11 H23 N3 O3	NA	NA	NA	NA	NA	NA	level5	NA	NA	NA	NA	NA	1.8801e+07	2.29145e+07	1.87217e+07	1.48925e+07	2.51844e+07	1.21963e+07	2.11128e+07	1.27977e+07	1.05002e+07	1.646e+07	2.30195e+07	2.10858e+07	1.43813e+07	2.03096e+07	2.12911e+07	1.5788e+07	1.7899e+07	2.00829e+07	2.25827e+07	2.46303e+07	1.24828e+07	2.20547e+07	1.4061e+07	2.19017e+07	669148	870966	791774	705783	820098	829794	915275	740985
0.797_235.89753	0.797	235.898	NA	NA	C H Cl N2 O6 S2	NA	NA	NA	NA	NA	NA	level5	NA	NA	NA	NA	NA	725265	1.27855e+06	698961	2.20928e+06	1.34525e+06	1.75223e+06	1.02864e+06	1.81836e+06	931741	1.92323e+06	430729	531407	1.35978e+06	884884	852926	1.30038e+06	580019	859003	458177	567575	691545	1.19758e+06	1.18174e+06	1.08703e+06	4.3657e+06	5.65832e+06	4.44741e+06	2.73886e+06	2.75445e+06	2.72423e+06	3.16803e+06	2.69116e+06
0.798_386.17880	0.798	386.179	NA	NA	C16 H26 N4 O7	NA	NA	NA	NA	NA	NA	level5	NA	NA	NA	NA	NA	6.45101e+07	5.91856e+07	8.44361e+07	8.53926e+07	6.84114e+07	8.40012e+07	7.39901e+07	6.39199e+07	7.99276e+07	8.05682e+07	8.62369e+07	1.04222e+08	9.21721e+07	6.72024e+07	7.60947e+07	7.50627e+07	7.08167e+07	9.07603e+07	7.97631e+07	9.74396e+07	7.33832e+07	8.98024e+07	5.88177e+07	7.16112e+07	5.92084e+06	8.79363e+06	5.97173e+06	6.42524e+06	7.11263e+06	6.88341e+06	6.07329e+06	5.70291e+06
0.799_193.02534	0.799	193.025	NA	NA	C4 H8 N3 O4 P	NA	NA	NA	NA	NA	NA	level5	NA	NA	NA	NA	NA	1.15824e+07	1.20957e+07	1.42574e+07	1.33672e+07	1.41334e+07	1.24843e+07	1.02852e+07	7.73452e+06	9.30751e+06	1.05474e+07	9.61935e+06	1.30871e+07	1.3937e+07	1.06683e+07	1.04351e+07	1.18456e+07	1.08848e+07	1.15519e+07	9.66134e+06	1.13011e+07	9.47712e+06	1.25464e+07	8.89625e+06	1.08304e+07	3.02151e+06	3.84634e+06	2.81543e+06	2.13873e+06	3.34588e+06	3.48836e+06	3.32482e+06	3.05726e+06
0.799_221.98069	0.799	221.981	NA	NA	C5 H7 Cl N4 S2	NA	NA	NA	NA	NA	NA	level5	NA	NA	NA	NA	NA	1.1186e+07	1.13426e+07	1.17407e+07	1.14126e+07	1.39586e+07	1.13722e+07	1.12963e+08	8.26555e+06	7.16819e+06	1.25357e+07	1.10811e+08	1.21561e+07	1.44422e+07	1.65756e+07	1.37171e+07	1.14481e+07	1.07824e+07	1.10587e+07	1.22251e+07	1.20934e+07	9.48831e+06	1.49415e+07	1.06204e+07	1.13178e+07	5.29141e+06	6.16639e+06	5.23705e+06	5.66937e+06	4.48477e+06	2.92814e+07	4.06359e+06	3.8201e+06
0.799_285.99389	0.799	285.994	NA	NA	C5 H7 Cl N4 O8	NA	NA	NA	NA	NA	NA	level5	NA	NA	NA	NA	NA	3.44835e+06	1.73061e+06	2.60348e+06	2.65076e+06	2.51867e+06	2.46375e+06	2.85615e+06	1.9673e+06	1.8796e+06	2.8008e+06	1.66955e+06	2.08113e+06	2.2406e+06	2.29953e+06	1.85368e+06	2.51064e+06	1.53899e+06	2.14889e+06	1.52181e+06	2.42759e+06	1.36423e+06	2.6099e+06	2.53326e+06	2.56539e+06	4.18729e+06	4.72916e+06	3.60269e+06	2.62168e+06	2.73237e+06	2.71075e+06	3.21628e+06	2.18099e+06
0.799_428.10139	0.799	428.101	NA	NA	C15 H29 N2 O4 P S3	NA	NA	NA	NA	NA	NA	level5	NA	NA	NA	NA	NA	1.71047e+07	2.10622e+07	2.37267e+07	1.4096e+07	2.07518e+07	1.59003e+07	2.46837e+07	2.05372e+07	1.66083e+07	1.95021e+07	2.86122e+07	2.32751e+07	1.80127e+07	1.90908e+07	1.69979e+07	1.95863e+07	2.15263e+07	1.8185e+07	1.60828e+07	2.16471e+07	1.59554e+07	2.38116e+07	1.5827e+07	2.41821e+07	5.03256e+06	5.74306e+06	4.48886e+06	2.55023e+06	2.7913e+06	3.16331e+06	4.00097e+06	3.33538e+06
0.799_444.07895	0.799	444.079	NA	NA	C13 H21 N2 O13 P	NA	NA	NA	NA	NA	NA	level5	NA	NA	NA	NA	NA	1.74674e+07	1.3412e+07	1.32061e+07	9.53892e+06	1.18469e+07	7.54865e+06	1.64944e+07	1.32788e+07	1.13334e+07	1.06897e+07	1.49693e+07	1.26993e+07	1.41239e+07	1.43187e+07	1.55471e+07	1.09691e+07	1.07403e+07	1.11553e+07	1.36261e+07	1.07969e+07	1.04047e+07	1.37311e+07	6.67489e+06	9.40904e+06	8.18232e+06	8.8292e+06	5.84434e+06	6.04365e+06	5.71439e+06	6.3243e+06	8.62403e+06	6.49854e+06
0.8_135.93289	0.8	135.933	NA	NA	NA	NA	NA	NA	NA	NA	NA	level5	NA	NA	NA	NA	NA	8.58009e+06	1.01987e+07	1.06576e+07	1.53403e+07	1.40971e+07	1.46598e+07	9.4246e+06	1.0871e+07	9.42882e+06	9.70443e+06	8.43187e+06	1.09315e+07	1.26679e+07	7.71146e+06	8.96705e+06	1.12704e+07	1.28834e+07	1.3344e+07	9.54818e+06	1.16705e+07	9.49042e+06	1.66804e+07	1.19206e+07	1.28189e+07	1.03915e+07	1.29014e+07	8.69494e+06	1.12162e+07	1.03776e+07	1.26666e+07	1.1579e+07	1.01595e+07
0.8_182.04281	0.8	182.043	NA	NA	C6 H14 O2 S2	NA	NA	NA	NA	NA	NA	level5	NA	NA	NA	NA	NA	1.23602e+07	9.78629e+06	1.42542e+07	1.18328e+07	1.32379e+07	8.88487e+06	1.60226e+07	1.57819e+07	1.37935e+07	1.25005e+07	1.51365e+07	1.14711e+07	1.34498e+07	1.50124e+07	1.37681e+07	1.32761e+07	1.10435e+07	1.22799e+07	8.15032e+06	9.70716e+06	9.2341e+06	1.41949e+07	1.14602e+07	1.37029e+07	1.53851e+06	691301	1.30305e+06	1.07354e+06	1.5066e+06	1.0038e+06	1.42242e+06	642890
0.8_212.06742	0.8	212.067	NA	NA	C4 H13 N4 O4 P	NA	NA	NA	NA	NA	NA	level5	NA	NA	NA	NA	NA	6.89214e+08	6.60745e+08	7.11842e+08	7.76689e+08	7.92848e+08	8.42998e+08	7.85777e+08	6.02117e+08	6.28968e+08	6.97372e+08	7.44254e+08	7.55294e+08	8.11686e+08	6.81545e+08	6.57328e+08	7.2251e+08	6.68557e+08	7.48386e+08	6.66151e+08	7.55435e+08	6.2942e+08	8.14794e+08	5.8655e+08	7.76077e+08	2.02363e+08	2.51409e+08	2.52235e+08	2.11827e+08	2.27932e+08	2.40378e+08	1.97625e+08	1.96962e+08
0.801_157.08492	0.801	157.085	NA	NA	C6 H11 N3 O2	NA	NA	NA	NA	NA	NA	level5	NA	NA	NA	NA	NA	2.00394e+10	1.2706e+10	1.77759e+10	1.45373e+10	1.43657e+10	1.70216e+10	1.8729e+10	1.77998e+10	1.47654e+10	1.52951e+10	2.31994e+10	1.66047e+10	1.51321e+10	1.4634e+10	1.51172e+10	2.38112e+10	1.41376e+10	2.2232e+10	1.64687e+10	1.65263e+10	1.6271e+10	2.00458e+10	1.15004e+10	1.57513e+10	1.88465e+09	1.83463e+09	6.00785e+08	8.82357e+08	1.7296e+09	1.02756e+09	4.27743e+08	6.1714e+08
0.801_173.88862	0.801	173.889	NA	NA	NA	NA	NA	NA	NA	NA	NA	level5	NA	NA	NA	NA	NA	2.41001e+07	2.50753e+07	2.63631e+07	3.12555e+07	3.39773e+07	3.20231e+07	2.54784e+07	2.36174e+07	2.1355e+07	2.0497e+07	1.94863e+07	2.41677e+07	2.88234e+07	1.85596e+07	2.06336e+07	2.46551e+07	2.64228e+07	2.71928e+07	2.11362e+07	2.28088e+07	2.21972e+07	3.67742e+07	2.86107e+07	3.10194e+07	2.61445e+07	3.22928e+07	2.57582e+07	2.71722e+07	2.55539e+07	2.82615e+07	2.78523e+07	2.71446e+07
0.801_211.84458	0.801	211.845	NA	NA	NA	NA	NA	NA	NA	NA	NA	level5	NA	NA	NA	NA	NA	1.26608e+07	1.25823e+07	1.33738e+07	1.63795e+07	1.72589e+07	1.70536e+07	1.33563e+07	1.12129e+07	1.09721e+07	1.13286e+07	1.02096e+07	1.10408e+07	1.41386e+07	9.30233e+06	1.02517e+07	1.27274e+07	1.31987e+07	1.37062e+07	1.08291e+07	1.10636e+07	1.20479e+07	1.89345e+07	1.48585e+07	1.75034e+07	1.66763e+07	2.05394e+07	1.83983e+07	1.631e+07	1.56291e+07	1.59478e+07	1.70248e+07	1.74479e+07
0.801_319.85862	0.801	319.859	NA	NA	C3 H3 Cl N4 O2 P2 S3	NA	NA	NA	NA	NA	NA	level5	NA	NA	NA	NA	NA	655772	492141	469526	548055	1.06618e+06	690443	424533	747421	433976	463386	735415	521030	617985	586450	480433	484285	512495	501227	466925	511320	483765	610188	519432	993376	4.95008e+06	5.24708e+06	4.62948e+06	2.49873e+06	2.77253e+06	2.81608e+06	3.80454e+06	3.0254e+06
0.801_335.83607	0.801	335.836	NA	NA	C9 H4 Cl P3 S3	NA	NA	NA	NA	NA	NA	level5	NA	NA	NA	NA	NA	469636	455440	570860	383255	497940	513543	514774	450680	312497	565241	568917	468828	438489	513105	327204	558756	374504	571748	347653	382428	570087	444285	408914	532894	1.58153e+06	2.21882e+06	1.87995e+06	1.64564e+06	1.79892e+06	1.1647e+06	1.70207e+06	1.79194e+06
0.801_347.97679	0.801	347.977	NA	NA	C7 H14 N2 O6 P2 S2	NA	NA	NA	NA	NA	NA	level5	NA	NA	NA	NA	NA	2.35086e+06	1.6709e+06	711837	1.28395e+06	578732	1.20238e+06	539101	1.62362e+06	612093	1.44316e+06	642149	660911	2.13702e+06	717211	644936	615595	746184	637194	591628	843964	682434	1.01576e+06	448402	581055	2.88177e+06	3.18981e+06	1.91631e+06	2.02851e+06	2.15498e+06	2.43844e+06	3.2406e+06	2.05735e+06
0.801_352.04891	0.801	352.049	NA	NA	C8 H23 Cl N4 O P2 S2	NA	NA	NA	NA	NA	NA	level5	NA	NA	NA	NA	NA	1.94948e+06	966793	1.54718e+06	882216	1.74917e+06	1.179e+06	1.41017e+06	1.70228e+06	741470	1.24008e+06	2.05719e+06	1.03367e+06	924318	1.20415e+06	763330	1.6801e+06	880688	1.85528e+06	842652	790953	1.16333e+06	1.04286e+06	829794	1.71217e+06	1.58615e+06	1.26746e+06	1.89628e+06	1.31336e+06	1.59025e+06	749711	1.80515e+06	1.6755e+06
0.801_364.00347	0.801	364.003	NA	NA	C7 H16 Cl N4 O5 P3	NA	NA	NA	NA	NA	NA	level5	NA	NA	NA	NA	NA	1.87243e+06	1.11076e+06	1.30355e+06	1.70623e+06	1.49216e+06	2.20835e+06	2.19692e+06	1.08631e+06	1.54881e+06	1.96868e+06	1.90632e+06	1.991e+06	1.98631e+06	1.31561e+06	1.27201e+06	1.54705e+06	1.15645e+06	1.47217e+06	1.60174e+06	1.15103e+06	1.00394e+06	1.7648e+06	1.28796e+06	1.44712e+06	1.31652e+06	1.63646e+06	1.29802e+06	851188	983888	1.08909e+06	871375	686005
0.801_374.12018	0.801	374.12	14.7	NA	C16 H22 O10	Swertiamarin 獐牙菜苦甙	Terpenoids 萜类及苷类	-0.00111962	-2.99266	NA	C09800	level3	Terpenoids	Monoterpenoids (C10)	Secoiridoids	Terpenoids	NULL	1.59914e+07	2.04024e+07	2.04014e+07	2.16075e+07	2.16583e+07	1.84455e+07	1.75859e+07	1.57001e+07	1.73375e+07	1.84312e+07	1.63048e+07	2.19216e+07	2.36716e+07	1.50653e+07	1.18378e+07	1.91125e+07	1.55793e+07	2.03206e+07	1.39728e+07	2.25841e+07	1.76622e+07	2.10274e+07	1.71478e+07	2.17534e+07	179968	214847	96900.7	310071	80056.1	101132	210818	405690
0.801_385.95573	0.801	385.956	NA	NA	C11 H16 Cl N2 O P S4	NA	NA	NA	NA	NA	NA	level5	NA	NA	NA	NA	NA	2.51525e+06	2.7262e+06	3.7166e+06	4.24658e+06	5.55057e+06	5.30361e+06	3.18589e+06	2.96481e+06	3.65686e+06	3.92641e+06	2.88695e+06	3.34139e+06	4.04172e+06	2.53055e+06	2.84238e+06	2.88397e+06	3.93986e+06	4.16597e+06	2.8906e+06	4.75275e+06	2.77418e+06	4.70009e+06	3.81732e+06	5.27282e+06	987753	1.61216e+06	982945	1.03169e+06	1.38429e+06	1.27682e+06	1.24679e+06	974236
0.802_295.80563	0.802	295.806	NA	NA	NA	NA	NA	NA	NA	NA	NA	level5	NA	NA	NA	NA	NA	429479	376558	405443	602955	436678	1.31017e+06	384006	380795	313467	315253	486689	409220	393057	370883	328205	324884	374207	377549	344840	373826	293538	436097	851213	1.01961e+06	2.12427e+06	2.50878e+06	2.2168e+06	1.57518e+06	1.74587e+06	1.69482e+06	2.19573e+06	2.03488e+06
0.802_469.91730	0.802	469.917	NA	NA	C9 H5 Cl N6 O11 P2	NA	NA	NA	NA	NA	NA	level5	NA	NA	NA	NA	NA	775497	671928	716958	1.03826e+06	1.46856e+06	900459	637475	704662	648438	543825	866677	755763	751545	618419	682512	601805	775117	705886	740980	686293	571436	820482	489160	1.04357e+06	443404	475286	359414	343010	315943	469908	393196	332849
0.803_341.80165	0.803	341.802	NA	NA	C H2 Cl N4 O P3 S4	NA	NA	NA	NA	NA	NA	level5	NA	NA	NA	NA	NA	1.5513e+06	1.06329e+06	1.29449e+06	1.04998e+06	1.11864e+06	889720	1.14447e+06	1.21852e+06	1.16834e+06	974238	1.67366e+06	1.34371e+06	1.31521e+06	1.01001e+06	1.2305e+06	1.13982e+06	1.23875e+06	1.34945e+06	1.29501e+06	1.22673e+06	896304	1.35494e+06	677457	1.2436e+06	2.10051e+06	2.088e+06	1.85782e+06	1.17987e+06	1.72131e+06	1.72032e+06	2.35156e+06	1.88454e+06
0.804_187.90426	0.804	187.904	NA	NA	NA	NA	NA	NA	NA	NA	NA	level5	NA	NA	NA	NA	NA	1.80457e+06	1.41505e+06	1.89134e+06	1.23669e+06	1.94925e+06	1.64782e+06	1.60235e+06	1.78634e+06	1.36229e+06	1.3319e+06	2.26991e+06	1.57693e+06	1.54036e+06	1.51822e+06	1.43198e+06	1.65029e+06	1.6344e+06	1.8977e+06	1.50373e+06	1.57412e+06	1.16748e+06	1.89409e+06	1.17564e+06	2.10005e+06	1.39361e+06	1.42554e+06	2.47217e+06	1.44615e+06	2.1421e+06	2.14279e+06	2.40497e+06	2.19847e+06
0.804_250.02319	0.804	250.023	NA	46.7	C11 H10 N2 O S2	2-isopropyl-5-thieno[3,2-b]thiophen-2-yl-1,3,4-oxadiazole	NA	-0.000265026	-1.06	NA	NA	level3	NA	NA	NA	NA	NA	4.09182e+07	4.74794e+07	5.54454e+07	5.29476e+07	6.18503e+07	6.60457e+07	5.52291e+07	4.18862e+07	4.74002e+07	5.90396e+07	4.67999e+07	5.73586e+07	7.10172e+07	5.02842e+07	5.36052e+07	4.67051e+07	3.61352e+07	4.16646e+07	4.51351e+07	4.82314e+07	3.71576e+07	6.42351e+07	4.47286e+07	5.79267e+07	3.89921e+07	4.46135e+07	4.00655e+07	3.61188e+07	3.66843e+07	4.4833e+07	3.2683e+07	3.36058e+07
0.804_353.95168	0.804	353.952	NA	NA	C6 H12 Cl N2 O7 P S2	NA	NA	NA	NA	NA	NA	level5	NA	NA	NA	NA	NA	2.4618e+06	3.04191e+06	3.36189e+06	4.21971e+06	4.27244e+06	2.61818e+06	1.88384e+06	3.38215e+06	3.77141e+06	2.44129e+06	2.35405e+06	3.14887e+06	4.08185e+06	1.62126e+06	2.52959e+06	3.56831e+06	3.08002e+06	3.17182e+06	3.2916e+06	4.39255e+06	2.55016e+06	4.42143e+06	3.26013e+06	3.46943e+06	2.45442e+06	2.82694e+06	1.64109e+06	1.77616e+06	1.65615e+06	2.22026e+06	2.28998e+06	1.64559e+06
0.804_403.81999	0.804	403.82	NA	NA	C3 H8 Cl N4 O P3 S5	NA	NA	NA	NA	NA	NA	level5	NA	NA	NA	NA	NA	378705	434067	434432	380354	281201	303265	395575	355983	383507	340910	445594	484482	471220	302845	396680	320646	444868	369440	401463	421834	319878	411406	243551	409684	1.64986e+06	1.97804e+06	1.6869e+06	926471	927720	958993	1.32499e+06	954839
0.805_379.76674	0.805	379.767	NA	NA	NA	NA	NA	NA	NA	NA	NA	level5	NA	NA	NA	NA	NA	414438	318675	355101	278646	387818	314163	313517	277044	288505	266537	451860	354581	344914	233861	300545	309532	250425	365442	309124	312011	244281	319627	261029	281316	1.8477e+06	2.15676e+06	2.09029e+06	1.34978e+06	1.50637e+06	1.41589e+06	1.80549e+06	1.6872e+06
0.805_462.08956	0.805	462.09	NA	NA	C12 H22 N4 O13 S	NA	NA	NA	NA	NA	NA	level5	NA	NA	NA	NA	NA	2.27596e+07	2.07807e+07	2.00085e+07	1.73952e+07	1.87644e+07	1.60626e+07	2.38797e+07	1.86829e+07	1.74595e+07	1.89577e+07	2.14466e+07	2.11893e+07	2.37899e+07	2.1781e+07	2.24916e+07	1.80286e+07	1.68797e+07	1.66864e+07	1.96382e+07	1.86548e+07	1.72305e+07	2.09346e+07	1.18553e+07	1.64325e+07	9.93849e+06	1.15125e+07	7.27313e+06	7.81546e+06	7.22636e+06	8.53218e+06	1.00169e+07	7.85626e+06
0.807_316.10749	0.807	316.107	NA	NA	C9 H22 Cl N4 O4 P	NA	NA	NA	NA	NA	NA	level5	NA	NA	NA	NA	NA	2.01035e+06	1.91734e+06	2.26838e+06	2.069e+06	2.34335e+06	2.51881e+06	2.50807e+06	1.82021e+06	1.73947e+06	2.09759e+06	2.38731e+06	2.3973e+06	3.07245e+06	1.82964e+06	2.19332e+06	1.70872e+06	1.75599e+06	1.46115e+06	1.86465e+06	2.36218e+06	1.96643e+06	2.77045e+06	2.26314e+06	1.98087e+06	2.99317e+06	2.4032e+06	1.8538e+06	2.03253e+06	1.22452e+06	2.04832e+06	2.38014e+06	1.98593e+06
0.808_208.94921	0.808	208.949	NA	NA	C3 H6 N3 P3 S	NA	NA	NA	NA	NA	NA	level5	NA	NA	NA	NA	NA	2.20777e+06	2.20778e+06	2.09572e+06	1.38719e+06	2.94357e+06	2.7115e+06	1.65524e+06	2.13276e+06	1.40218e+06	2.33387e+06	2.67465e+06	2.69351e+06	4.37939e+06	1.7694e+06	3.44561e+06	1.89234e+06	1.64805e+06	3.28266e+06	1.60503e+06	1.93817e+06	1.28814e+06	2.9975e+06	1.82977e+06	2.37544e+06	1.26745e+06	1.87556e+06	2.06927e+06	1.42524e+06	3.09763e+06	2.61732e+06	1.89813e+06	2.59933e+06
0.808_279.81088	0.808	279.811	NA	NA	NA	NA	NA	NA	NA	NA	NA	level5	NA	NA	NA	NA	NA	286843	283172	285231	290786	290270	274245	354863	271926	288926	303546	449794	330898	405998	277860	295699	316656	294888	368836	273726	367859	281111	375899	225319	291587	1.80738e+06	1.90547e+06	1.81909e+06	1.65223e+06	1.74465e+06	1.91971e+06	2.33692e+06	2.5473e+06
0.808_301.97994	0.808	301.98	NA	NA	C6 H3 N6 O7 P	NA	NA	NA	NA	NA	NA	level5	NA	NA	NA	NA	NA	8.19855e+06	1.13662e+07	9.5314e+06	1.41549e+07	1.31393e+07	1.73589e+07	1.3819e+07	1.08259e+07	8.20264e+06	1.16719e+07	8.41494e+06	1.10593e+07	1.55761e+07	1.08687e+07	9.87395e+06	9.96512e+06	8.39903e+06	9.74713e+06	6.77272e+06	1.18305e+07	1.02116e+07	1.29839e+07	1.35239e+07	1.30953e+07	3.45912e+07	4.45915e+07	3.74376e+07	3.13785e+07	2.92087e+07	2.96124e+07	3.33862e+07	3.28054e+07
0.808_331.99050	0.808	331.99	NA	NA	C6 H9 N2 O12 P	NA	NA	NA	NA	NA	NA	level5	NA	NA	NA	NA	NA	3.56587e+06	3.91074e+06	4.55317e+06	5.38919e+06	4.18796e+06	8.14782e+06	5.39322e+06	4.36567e+06	4.07251e+06	4.95204e+06	3.81339e+06	4.90623e+06	5.94842e+06	4.70184e+06	4.38391e+06	4.3942e+06	3.15006e+06	4.0402e+06	3.56067e+06	4.67733e+06	3.28899e+06	5.15449e+06	4.73128e+06	4.77752e+06	5.42092e+06	6.3958e+06	5.48747e+06	4.70482e+06	5.26995e+06	5.10523e+06	4.29907e+06	4.55027e+06
0.808_428.23261	0.808	428.233	9.7	NA	C25 H28 N6 O	Irbesartan	NA	0.000151548	0.353892	HMDB0015163	C07469	level3	Benzenoids	Benzene and substituted derivatives	Biphenyls and derivatives	Benzene and derivatives	NULL	1.1144e+06	1.6803e+06	1.10779e+06	1.35294e+06	1.65327e+06	1.60348e+06	1.63077e+06	1.4634e+06	1.71388e+06	1.55385e+06	1.24066e+06	1.67367e+06	1.66928e+06	1.43069e+06	1.71361e+06	1.53081e+06	1.91807e+06	973852	1.80039e+06	1.72792e+06	1.18971e+06	2.24689e+06	1.05406e+06	1.58466e+06	1.33021e+06	1.56653e+06	1.2212e+06	1.25073e+06	1.04415e+06	1.05753e+06	1.39925e+06	1.08867e+06
0.808_463.72807	0.808	463.728	NA	NA	NA	NA	NA	NA	NA	NA	NA	level5	NA	NA	NA	NA	NA	303890	226349	279824	232276	313291	262182	330459	297549	252624	241644	496658	264911	256310	236939	262730	351391	266439	409146	251666	307985	242902	351893	190558	322383	1.07824e+06	1.24666e+06	1.20817e+06	618244	825520	806756	1.08758e+06	1.00694e+06
0.809_255.97480	0.809	255.975	NA	NA	C5 H9 N2 O4 P S2	NA	NA	NA	NA	NA	NA	level5	NA	NA	NA	NA	NA	5.09764e+06	5.90547e+06	5.36378e+06	7.65626e+06	6.9698e+06	8.79282e+06	6.86925e+06	4.66944e+06	5.17212e+06	6.49134e+06	4.209e+06	5.63015e+06	8.4216e+06	5.98351e+06	6.62483e+06	5.62518e+06	4.68907e+06	4.71869e+06	4.2279e+06	6.40692e+06	5.48174e+06	8.03758e+06	7.09067e+06	6.45509e+06	2.24455e+07	2.63892e+07	2.06928e+07	1.5945e+07	1.54383e+07	1.73375e+07	2.20851e+07	1.85371e+07
0.809_296.02855	0.809	296.029	NA	NA	C4 H14 Cl N4 O7 P	NA	NA	NA	NA	NA	NA	level5	NA	NA	NA	NA	NA	5.61728e+06	5.80593e+06	6.64935e+06	8.53171e+06	6.64267e+06	1.15724e+07	7.94997e+06	6.2137e+06	6.07669e+06	6.86012e+06	5.58484e+06	7.95468e+06	1.05884e+07	6.4275e+06	5.88854e+06	6.39934e+06	5.20183e+06	5.7975e+06	5.39083e+06	7.85715e+06	5.51978e+06	8.27207e+06	7.15115e+06	6.52104e+06	8.18279e+06	1.06239e+07	7.6295e+06	7.28838e+06	7.44032e+06	8.8278e+06	6.74354e+06	6.25271e+06
0.809_487.78107	0.809	487.781	NA	NA	C4 H4 Cl N6 O4 P3 S5	NA	NA	NA	NA	NA	NA	level5	NA	NA	NA	NA	NA	289523	537470	441595	514127	296795	437262	581011	283665	422326	508801	481614	578320	548836	475295	419223	362255	404831	407405	363277	583591	489075	481476	397317	346498	1.37099e+06	2.14637e+06	1.28747e+06	940624	576959	745929	913016	933761
0.81_273.86575	0.81	273.866	NA	NA	C4 H Cl O6 P2 S	NA	NA	NA	NA	NA	NA	level5	NA	NA	NA	NA	NA	369485	326500	363154	314868	306926	296036	383400	288081	309839	311882	477428	358130	346864	300630	391539	337375	315036	392238	303858	396314	304308	399887	262449	311231	1.57533e+06	2.03608e+06	1.69701e+06	1.83899e+06	1.97445e+06	2.01589e+06	1.78726e+06	2.36843e+06
0.811_147.93289	0.811	147.933	NA	NA	NA	NA	NA	NA	NA	NA	NA	level5	NA	NA	NA	NA	NA	791147	927494	845364	899017	825823	799195	1.04033e+06	731608	926157	831161	1.21866e+06	1.07261e+06	1.03248e+06	824092	950963	804206	951333	880646	922264	1.16668e+06	803064	1.21993e+06	675735	806667	1.69443e+06	1.71844e+06	1.47327e+06	1.06121e+06	895421	1.19765e+06	1.5873e+06	1.29392e+06
0.811_205.87851	0.811	205.879	NA	NA	NA	NA	NA	NA	NA	NA	NA	level5	NA	NA	NA	NA	NA	1.15912e+06	1.46126e+06	1.8075e+06	2.07448e+06	2.38036e+06	3.5153e+06	1.36467e+06	2.60015e+06	1.24875e+06	2.38676e+06	2.01303e+06	1.06592e+06	2.783e+06	2.12591e+06	1.31766e+06	2.60686e+06	1.3979e+06	1.03213e+06	1.05216e+06	1.51695e+06	1.07405e+06	2.14352e+06	2.56775e+06	1.9767e+06	1.56465e+07	1.84915e+07	1.68833e+07	1.19613e+07	1.24895e+07	1.2108e+07	1.41038e+07	1.44143e+07
0.811_353.91538	0.811	353.915	NA	NA	C5 H10 Cl N2 O6 P3 S	NA	NA	NA	NA	NA	NA	level5	NA	NA	NA	NA	NA	886640	1.083e+06	1.4697e+06	1.16503e+06	917643	1.02085e+06	1.3237e+06	878078	1.1017e+06	1.13308e+06	1.48161e+06	1.21751e+06	1.4168e+06	1.03656e+06	1.13606e+06	1.08092e+06	937158	1.23765e+06	897362	1.22962e+06	1.04668e+06	1.17278e+06	836301	1.01111e+06	410447	487585	455787	2.51898e+06	2.07481e+06	1.83671e+06	597511	566411
0.811_355.93106	0.811	355.931	NA	NA	C7 H7 Cl N4 O5 P2 S	NA	NA	NA	NA	NA	NA	level5	NA	NA	NA	NA	NA	452771	1.08646e+06	565803	553070	466875	1.05975e+06	605690	562302	1.04393e+06	511879	748674	523608	1.15278e+06	462576	445832	596506	478394	623189	431247	666642	461831	576405	847418	504878	3.01206e+06	3.11725e+06	3.16837e+06	1.57574e+06	1.83161e+06	1.87942e+06	2.31386e+06	2.35259e+06
0.812_165.94337	0.812	165.943	NA	NA	NA	NA	NA	NA	NA	NA	NA	level5	NA	NA	NA	NA	NA	836149	879260	860450	848322	1.25511e+06	1.08206e+06	1.39483e+06	1.25839e+06	838222	857948	1.27341e+06	1.00745e+06	1.0586e+06	807001	856692	829518	906221	769680	862087	1.0707e+06	781224	1.14151e+06	731570	831262	2.43215e+06	2.75038e+06	2.39198e+06	1.89756e+06	1.71493e+06	1.91292e+06	2.40467e+06	2.15e+06
0.812_289.83928	0.812	289.839	NA	NA	NA	NA	NA	NA	NA	NA	NA	level5	NA	NA	NA	NA	NA	3.01884e+06	2.0274e+06	2.30346e+06	4.18116e+06	3.22527e+06	6.04428e+06	3.34442e+06	3.11821e+06	2.58894e+06	2.79501e+06	1.42777e+06	2.02027e+06	4.42501e+06	2.38298e+06	2.73051e+06	2.36933e+06	1.81381e+06	2.16341e+06	1.3975e+06	2.8447e+06	1.71879e+06	3.28437e+06	4.88088e+06	3.1527e+06	3.52773e+07	4.3858e+07	3.80187e+07	2.5984e+07	2.54432e+07	2.47254e+07	3.11141e+07	3.03308e+07
0.812_333.98428	0.812	333.984	NA	NA	C10 H7 Cl N2 O9	NA	NA	NA	NA	NA	NA	level5	NA	NA	NA	NA	NA	3.85256e+06	4.24362e+06	4.71374e+06	6.7132e+06	4.52452e+06	9.06228e+06	4.74858e+06	4.56694e+06	4.68143e+06	5.17685e+06	3.49272e+06	5.97116e+06	7.55721e+06	4.57602e+06	4.56949e+06	4.61823e+06	3.9368e+06	4.00223e+06	3.97129e+06	5.91969e+06	3.30749e+06	6.18593e+06	5.55294e+06	4.96023e+06	6.66451e+06	8.75441e+06	6.1418e+06	5.93524e+06	5.85224e+06	6.83629e+06	5.39505e+06	4.76325e+06
0.813_263.88391	0.813	263.884	NA	NA	C2 H4 Cl N2 O3 P3 S	NA	NA	NA	NA	NA	NA	level5	NA	NA	NA	NA	NA	1.72837e+06	1.67533e+06	1.36295e+06	1.77367e+06	2.02614e+06	3.15454e+06	2.03399e+06	3.38021e+06	1.01504e+06	2.06565e+06	1.47469e+06	1.16253e+06	3.2557e+06	2.04017e+06	1.10094e+06	2.18853e+06	1.87981e+06	1.45194e+06	1.43938e+06	1.59386e+06	1.89319e+06	1.84459e+06	1.87093e+06	2.33435e+06	7.36032e+06	8.82246e+06	7.9643e+06	7.18629e+06	8.76639e+06	7.71852e+06	9.51844e+06	9.93323e+06
0.813_269.95413	0.813	269.954	NA	NA	C3 H8 Cl O10 P	NA	NA	NA	NA	NA	NA	level5	NA	NA	NA	NA	NA	2.43852e+06	706478	795032	1.03995e+06	2.39981e+06	930294	3.25733e+06	763532	991437	611020	941477	2.21843e+06	813096	834336	889722	657615	949062	884980	627803	664244	1.61999e+06	1.58861e+06	1.28172e+06	1.45094e+06	980718	1.3477e+06	1.46986e+06	4.10602e+06	4.28442e+06	4.04738e+06	1.29227e+06	1.57058e+06
0.813_271.96980	0.813	271.97	NA	NA	C6 H Cl N6 O5	NA	NA	NA	NA	NA	NA	level5	NA	NA	NA	NA	NA	7.55781e+06	7.67237e+06	8.39323e+06	8.73546e+06	8.22329e+06	8.69953e+06	7.6641e+06	6.28884e+06	5.89439e+06	7.20296e+06	6.28621e+06	5.97161e+06	8.92104e+06	7.18001e+06	6.76339e+06	8.90645e+06	8.59066e+06	8.22256e+06	5.03748e+06	6.158e+06	5.57712e+06	1.08626e+07	8.27985e+06	1.00052e+07	1.22471e+07	1.3649e+07	1.35459e+07	7.90785e+06	8.25025e+06	1.05442e+07	1.11283e+07	1.12909e+07
0.813_347.84501	0.813	347.845	NA	NA	C10 H Cl O4 S4	NA	NA	NA	NA	NA	NA	level5	NA	NA	NA	NA	NA	372672	315516	345114	301613	384542	314913	403730	347241	276073	333340	569445	354949	348291	310297	279955	355398	276620	340432	264893	361285	283215	346133	254789	359707	2.43393e+06	3.15036e+06	3.24933e+06	2.39604e+06	3.06507e+06	2.37509e+06	2.90977e+06	3.65721e+06
0.813_373.80085	0.813	373.801	NA	NA	C7 H2 Cl O4 P3 S3	NA	NA	NA	NA	NA	NA	level5	NA	NA	NA	NA	NA	338184	403296	372462	1.09848e+06	1.03606e+06	994922	435872	394684	310463	359640	563741	380872	423698	334432	318581	393318	319073	343936	310260	330502	304856	391928	477445	374489	8.76795e+06	9.87828e+06	9.79888e+06	5.46039e+06	6.4193e+06	5.9684e+06	8.10809e+06	7.38777e+06
0.813_417.94566	0.813	417.946	NA	NA	C10 H14 Cl N2 O6 P3 S	NA	NA	NA	NA	NA	NA	level5	NA	NA	NA	NA	NA	2.49555e+06	1.85765e+06	2.36882e+06	3.74135e+06	2.72322e+06	5.27792e+06	2.46703e+06	2.28699e+06	2.03118e+06	2.56726e+06	3.08744e+06	2.25306e+06	3.82536e+06	2.30181e+06	2.32008e+06	2.395e+06	2.9235e+06	1.96122e+06	1.68031e+06	2.55834e+06	1.79265e+06	2.96248e+06	3.12688e+06	2.64882e+06	5.65487e+06	6.48556e+06	5.24403e+06	4.43461e+06	4.39967e+06	4.92135e+06	4.46625e+06	3.62261e+06
0.813_439.89245	0.813	439.892	NA	NA	C10 H2 Cl N2 O14 P	NA	NA	NA	NA	NA	NA	level5	NA	NA	NA	NA	NA	444468	393795	423846	376666	459706	387539	497811	416089	344303	411786	683945	443468	435273	383997	348858	475456	344388	445828	329458	451356	385523	430040	316307	435031	1.35619e+06	1.72243e+06	1.90104e+06	940958	942584	855245	1.20033e+06	1.35371e+06
0.813_501.90724	0.813	501.907	NA	NA	C10 H9 Cl N6 O8 P2 S2	NA	NA	NA	NA	NA	NA	level5	NA	NA	NA	NA	NA	893042	458659	339162	1.60584e+06	816176	1.46102e+06	376643	1.20145e+06	1.11434e+06	1.26161e+06	483752	1.18582e+06	2.42573e+06	405003	467167	1.06583e+06	1.08439e+06	804066	883138	666875	713520	1.77007e+06	726671	1.35829e+06	2.65322e+06	3.06638e+06	2.42795e+06	1.93249e+06	1.90601e+06	2.43856e+06	2.27069e+06	1.50806e+06
0.813_585.86875	0.813	585.869	NA	NA	C13 H12 Cl O16 P S3	NA	NA	NA	NA	NA	NA	level5	NA	NA	NA	NA	NA	302582	342237	329349	1.21681e+06	516865	1.16237e+06	394777	400901	331273	677683	480044	393330	1.48573e+06	310779	339088	341207	338166	409685	376784	351871	287029	503850	564056	349430	2.04054e+06	2.66077e+06	2.15602e+06	1.46602e+06	1.47521e+06	1.67274e+06	1.64274e+06	1.31346e+06
0.814_457.76214	0.814	457.762	NA	NA	C6 H Cl O10 P2 S4	NA	NA	NA	NA	NA	NA	level5	NA	NA	NA	NA	NA	305005	337567	328105	760664	288392	916749	392574	256408	323809	353132	482576	387261	383645	308486	331149	286993	313185	291862	318586	344879	284654	393870	785854	287660	1.0587e+07	1.11925e+07	6.99883e+06	5.47913e+06	5.67576e+06	6.32882e+06	8.58871e+06	6.92433e+06
0.814_515.76781	0.814	515.768	NA	NA	C8 H3 Cl O12 P2 S4	NA	NA	NA	NA	NA	NA	level5	NA	NA	NA	NA	NA	237430	391958	426437	402314	225089	367776	488189	197665	953264	393601	330505	514488	554193	356787	1.05032e+06	237855	1.09286e+06	209205	1.05721e+06	744655	317621	1.24356e+06	271783	267109	5.02508e+06	3.30309e+06	1.45607e+06	1.1942e+06	1.29678e+06	3.65351e+06	4.4716e+06	1.96626e+06
0.814_541.72370	0.814	541.724	NA	NA	C5 H2 Cl O14 P3 S4	NA	NA	NA	NA	NA	NA	level5	NA	NA	NA	NA	NA	269007	316235	308095	305232	271502	594326	368475	241339	302698	307573	342922	362634	359170	289426	309494	269953	292642	274592	297625	322601	267008	367877	235322	270522	7.33488e+06	8.69389e+06	7.00796e+06	3.78398e+06	4.23973e+06	4.56888e+06	6.08202e+06	4.77332e+06
0.815_263.96713	0.815	263.967	NA	NA	C2 H6 Cl N4 O7 P	NA	NA	NA	NA	NA	NA	level5	NA	NA	NA	NA	NA	5.29455e+06	7.97606e+06	8.20516e+06	8.42885e+06	6.95331e+06	7.32034e+06	8.32976e+06	6.61779e+06	5.05645e+06	6.06361e+06	4.83513e+06	4.75539e+06	7.47398e+06	5.5866e+06	4.56244e+06	5.90082e+06	5.1674e+06	5.84205e+06	3.14624e+06	3.81272e+06	4.97259e+06	4.16391e+06	5.17118e+06	2.44161e+06	416506	362516	1.60055e+06	893279	781268	632743	455922	468366
0.815_389.90285	0.815	389.903	NA	NA	C5 H14 Cl N2 O4 P3 S3	NA	NA	NA	NA	NA	NA	level5	NA	NA	NA	NA	NA	359688	343246	355397	783787	373020	309633	420032	298412	314526	348577	557913	389786	384254	326137	373691	407543	301903	335189	305987	349827	299185	376940	575250	326002	654986	883318	689395	670335	761346	638553	633482	444468
0.816_241.95938	0.816	241.959	NA	NA	C6 H4 N4 O P2 S	NA	NA	NA	NA	NA	NA	level5	NA	NA	NA	NA	NA	549973	568745	574416	1.38042e+06	666851	528557	683218	522931	516767	583680	866023	646661	1.50315e+06	607469	524874	642046	519287	710866	552303	671486	615315	825588	575177	605538	5.30554e+06	6.32784e+06	5.82705e+06	4.6346e+06	4.53044e+06	5.08089e+06	6.50933e+06	5.93182e+06
0.817_382.09556	0.817	382.096	NA	NA	C16 H22 N4 O S3	NA	NA	NA	NA	NA	NA	level5	NA	NA	NA	NA	NA	1.80506e+07	1.89511e+07	1.86523e+07	1.32442e+07	1.3628e+07	1.23405e+07	2.26098e+07	1.48069e+07	2.00025e+07	1.84544e+07	1.99505e+07	1.97424e+07	2.08512e+07	1.96304e+07	1.74155e+07	1.385e+07	1.69836e+07	1.27609e+07	1.43088e+07	1.51527e+07	1.68179e+07	2.26642e+07	1.26096e+07	1.3319e+07	1.82622e+06	7.96467e+06	3.81146e+06	4.22607e+06	3.39269e+06	3.9658e+06	5.72288e+06	3.92424e+06
0.817_437.99527	0.817	437.995	NA	NA	C8 H18 Cl N6 O5 P3 S	NA	NA	NA	NA	NA	NA	level5	NA	NA	NA	NA	NA	1.43944e+06	1.17037e+06	1.27076e+06	2.00952e+06	1.3661e+06	2.11472e+06	1.46831e+06	1.27295e+06	2.00198e+06	1.20668e+06	2.13526e+06	1.3646e+06	1.3387e+06	1.29115e+06	2.0525e+06	2.07759e+06	1.23694e+06	3.23046e+06	1.11369e+06	1.36198e+06	1.111e+06	1.4164e+06	917423	2.29904e+06	1.71369e+06	2.27675e+06	2.02055e+06	1.574e+06	2.34477e+06	2.12506e+06	2.01167e+06	2.00309e+06
0.818_236.02948	0.818	236.029	NA	NA	NA	NA	NA	NA	NA	NA	NA	level5	NA	NA	NA	NA	NA	6.3288e+09	7.04082e+09	7.2181e+09	8.52859e+09	8.5017e+09	9.05169e+09	8.03258e+09	6.04082e+09	6.75503e+09	6.71975e+09	6.38334e+09	7.10511e+09	8.3457e+09	7.01244e+09	6.84611e+09	7.11191e+09	6.94305e+09	7.34552e+09	5.74948e+09	7.03591e+09	5.91779e+09	9.00439e+09	6.3853e+09	7.67279e+09	2.39301e+09	2.69413e+09	2.32512e+09	1.77476e+09	1.71296e+09	1.82125e+09	2.18263e+09	2.67922e+09
0.818_344.88164	0.818	344.882	NA	NA	C H2 Cl N3 O12 P2	NA	NA	NA	NA	NA	NA	level5	NA	NA	NA	NA	NA	742046	694889	729168	666199	886837	761083	860378	615189	621738	713343	1.14979e+06	786161	1.01299e+06	838860	792119	768193	624768	690569	599064	952110	610962	811784	551750	680350	656087	776217	603370	640673	752051	645101	883295	777746
0.819_361.86035	0.819	361.86	NA	NA	C2 H N6 O6 P3 S2	NA	NA	NA	NA	NA	NA	level5	NA	NA	NA	NA	NA	2.51798e+06	1.83279e+06	2.50049e+06	2.19087e+06	2.20636e+06	3.07902e+06	2.44631e+06	1.95164e+06	1.8811e+06	2.20659e+06	3.10248e+06	2.58708e+06	2.23225e+06	2.81028e+06	1.91087e+06	4.10241e+06	3.33448e+06	2.74148e+06	1.95793e+06	2.03027e+06	2.90125e+06	2.47147e+06	4.02608e+06	3.26898e+06	1.27975e+06	1.62526e+06	1.21766e+06	1.65681e+06	2.15421e+06	1.90103e+06	1.95103e+06	2.69026e+06
0.82_191.04798	0.82	191.048	NA	NA	NA	NA	NA	NA	NA	NA	NA	level5	NA	NA	NA	NA	NA	1.02915e+08	8.97962e+07	8.77295e+07	5.90295e+07	8.84676e+07	7.85012e+07	1.16949e+08	7.2235e+07	1.01275e+08	8.49336e+07	1.04124e+08	1.09203e+08	1.0112e+08	9.47301e+07	7.00169e+07	8.52872e+07	1.07478e+08	8.27065e+07	7.67135e+07	5.84516e+07	8.6418e+07	7.00903e+07	7.67131e+07	9.85305e+07	5.14781e+07	6.84094e+07	4.74937e+07	2.47862e+07	2.84543e+07	1.89953e+07	4.31213e+07	3.84945e+07
0.82_222.96456	0.82	222.965	NA	NA	C2 H N5 O6 S	NA	NA	NA	NA	NA	NA	level5	NA	NA	NA	NA	NA	2.61603e+06	2.77255e+06	2.49425e+06	4.55535e+06	4.74041e+06	4.76271e+06	4.51223e+06	3.58457e+06	2.45614e+06	3.29392e+06	2.32452e+06	3.92419e+06	2.79772e+06	3.14709e+06	4.11777e+06	3.09748e+06	2.39544e+06	2.58334e+06	2.96302e+06	7.07142e+06	2.30366e+06	3.74193e+06	2.66304e+06	3.39321e+06	1.86143e+06	2.10003e+06	2.65652e+06	2.27094e+06	2.41677e+06	2.28619e+06	2.70689e+06	2.60909e+06
0.821_398.08217	0.821	398.082	NA	44.6	C22 H14 N4 O2 S	1,5-diphenyl-3-(2-thienylcarbonyl)[1,2,4]triazolo[4,3-a]pyrimidin-7(1h)-one	NA	-0.00157799	-3.96396	NA	NA	level3	NA	NA	NA	NA	NA	2.60988e+07	2.1597e+07	2.32934e+07	7.54346e+06	2.75633e+07	2.23693e+07	2.4173e+07	1.92181e+07	2.42537e+07	2.03543e+07	2.4677e+07	2.25793e+07	2.78352e+07	2.245e+07	2.32252e+07	2.18464e+07	2.92458e+07	2.18732e+07	1.80953e+07	2.28869e+07	1.77862e+07	2.90997e+07	1.86717e+07	2.35432e+07	6.3543e+06	7.09182e+06	7.6959e+06	3.98161e+06	3.97593e+06	5.48797e+06	6.06853e+06	4.66926e+06
0.822_382.10816	0.822	382.108	NA	NA	C12 H25 N4 O4 P3	NA	NA	NA	NA	NA	NA	level5	NA	NA	NA	NA	NA	5.05502e+07	2.61347e+07	2.5746e+07	2.39281e+07	4.53067e+07	1.6287e+07	7.72406e+07	1.75108e+07	9.1804e+06	1.11293e+07	1.90649e+07	1.30321e+07	2.14708e+07	2.11232e+07	1.77268e+07	1.95881e+07	4.79216e+06	2.3633e+07	7.28127e+06	7.01444e+06	1.21623e+07	6.04813e+06	7.68251e+06	8.73332e+06	843131	1.15439e+06	2.01472e+06	1.62923e+06	1.82194e+06	911156	648835	2.19217e+06
0.823_443.94689	0.823	443.947	NA	NA	C10 H11 Cl N4 O8 P2 S	NA	NA	NA	NA	NA	NA	level5	NA	NA	NA	NA	NA	3.3238e+06	1.47436e+06	629212	2.88647e+06	1.63134e+06	1.46362e+06	674327	2.12454e+06	1.61101e+06	1.0953e+06	3.26158e+06	815140	1.064e+06	983842	1.41968e+06	1.05339e+06	1.10137e+06	1.79606e+06	2.20637e+06	3.45132e+06	936952	1.29106e+06	961728	1.13824e+06	5.66717e+06	5.78633e+06	5.54258e+06	4.22674e+06	6.2421e+06	5.87398e+06	7.11897e+06	6.90877e+06
0.824_225.92790	0.824	225.928	NA	NA	C3 H5 N2 O2 P3 S	NA	NA	NA	NA	NA	NA	level5	NA	NA	NA	NA	NA	4.53096e+06	4.50329e+06	3.94657e+06	5.71433e+06	5.81909e+06	8.09372e+06	5.05608e+06	4.75858e+06	3.37839e+06	5.15655e+06	4.06955e+06	3.52012e+06	5.4955e+06	5.75171e+06	3.51729e+06	5.05251e+06	5.13798e+06	4.50458e+06	3.60153e+06	5.07419e+06	4.01356e+06	5.94397e+06	6.24337e+06	5.21961e+06	2.00249e+07	2.53538e+07	2.32099e+07	2.12176e+07	2.6264e+07	2.2022e+07	2.62497e+07	2.90897e+07
0.827_218.01890	0.827	218.019	NA	NA	NA	NA	NA	NA	NA	NA	NA	level5	NA	NA	NA	NA	NA	6.32725e+09	7.03754e+09	7.21572e+09	8.52645e+09	8.49959e+09	9.04895e+09	8.03025e+09	6.03871e+09	6.75257e+09	6.71754e+09	6.38138e+09	7.10302e+09	8.34416e+09	7.01014e+09	6.84352e+09	7.10928e+09	6.94089e+09	7.34342e+09	5.74772e+09	7.03386e+09	5.91592e+09	9.00149e+09	6.38329e+09	7.67086e+09	2.39294e+09	2.69399e+09	2.32483e+09	1.77466e+09	1.71287e+09	1.82117e+09	2.18236e+09	2.67911e+09
0.829_454.10837	0.829	454.108	NA	59.2	C20 H24 N4 O4 S	N-[5,10-dioxo-1-(2-thienylacetyl)dodecahydrodipyrrolo[1,2-a:3',2'-e][1,4]diazepin-7-yl]cyclopropanecarboxamide	NA	37.9565	91208.4	NA	NA	level3	NA	NA	NA	NA	NA	3.25744e+06	2.96543e+06	4.07895e+06	3.85165e+06	4.63859e+06	2.86053e+06	2.94125e+06	4.24293e+06	4.70036e+06	3.54677e+06	3.9848e+06	6.39307e+06	5.4012e+06	4.30405e+06	3.80447e+06	3.70187e+06	2.90485e+06	3.02032e+06	5.85371e+06	3.89064e+06	1.86773e+06	5.03557e+06	3.23398e+06	3.43471e+06	3.50858e+06	4.39558e+06	3.12914e+06	6.01139e+06	7.27591e+06	3.22401e+06	6.53334e+06	9.84961e+06
0.83_202.04509	0.83	202.045	NA	NA	NA	NA	NA	NA	NA	NA	NA	level5	NA	NA	NA	NA	NA	3.31138e+08	2.36342e+08	4.16224e+08	3.47618e+08	2.4674e+08	1.82712e+08	1.25006e+09	1.67818e+08	1.9122e+08	1.28863e+08	1.36614e+08	1.53655e+08	3.35238e+08	4.37211e+08	3.09903e+08	1.5246e+08	1.43189e+08	1.76139e+08	1.18996e+08	1.38078e+08	1.23411e+08	1.36239e+08	1.37132e+08	1.07151e+08	4.70509e+07	5.41403e+07	5.25125e+07	5.93429e+07	1.21424e+08	1.21709e+08	4.42316e+07	1.46672e+08
0.83_220.03458	0.83	220.035	NA	NA	C7 H4 N6 O3	NA	NA	NA	NA	NA	NA	level5	NA	NA	NA	NA	NA	3.84702e+06	3.83684e+06	4.04532e+06	3.61041e+06	3.49619e+06	4.5895e+06	4.43638e+06	3.95753e+06	4.19512e+06	3.6327e+06	4.14354e+06	4.34496e+06	4.11709e+06	2.79909e+06	4.56153e+06	3.42102e+06	4.18252e+06	3.17796e+06	3.67401e+06	4.07201e+06	3.21998e+06	4.84822e+06	2.81164e+06	3.81112e+06	7.17715e+06	7.82441e+06	4.93092e+06	1.10321e+07	8.58267e+06	1.42757e+07	1.02221e+07	6.53131e+06
0.83_308.05050	0.83	308.05	NA	NA	C10 H18 N2 O3 P2 S	NA	NA	NA	NA	NA	NA	level5	NA	NA	NA	NA	NA	1.44688e+07	1.4381e+07	1.62944e+07	1.56202e+07	1.71121e+07	1.6942e+07	1.80541e+07	1.38006e+07	1.30086e+07	1.40397e+07	1.16496e+07	1.42412e+07	1.41945e+07	1.32229e+07	1.24176e+07	1.49093e+07	1.06685e+07	1.45585e+07	1.4924e+07	1.48164e+07	1.37095e+07	1.66591e+07	1.25621e+07	1.56761e+07	1.48002e+07	2.51079e+07	2.26691e+07	2.71977e+07	1.65091e+07	2.20604e+07	1.96758e+07	2.19063e+07
0.831_336.16391	0.831	336.164	NA	47.4	C19 H20 N4 O2	6-benzyl-2-(tert-butyl)-6,7-dihydro-4h-pyrazolo[1,5-a]pyrrolo[3,4-d]pyrimidine-5,8-dione	NA	0.00528508	15.722	NA	NA	level3	NA	NA	NA	NA	NA	5.57786e+08	6.62505e+08	7.15187e+08	7.38952e+08	6.10057e+08	5.34712e+08	7.75989e+08	5.26316e+08	5.91017e+08	5.49441e+08	3.89777e+08	7.00745e+08	5.9091e+08	4.87185e+08	4.88542e+08	7.02386e+08	6.06855e+08	7.564e+08	5.62447e+08	6.37196e+08	6.96585e+08	9.49653e+08	6.541e+08	7.71118e+08	1.06303e+07	1.35108e+07	9.32737e+06	1.3206e+07	9.92037e+06	8.95377e+06	1.16911e+07	1.91587e+07
0.832_184.02503	0.832	184.025	NA	NA	C3 H9 N2 O5 P	NA	NA	NA	NA	NA	NA	level5	NA	NA	NA	NA	NA	1.70374e+07	1.98071e+07	1.77154e+07	1.91633e+07	2.05097e+07	1.80175e+07	1.49266e+07	1.19368e+07	1.27765e+07	1.88022e+07	1.6591e+07	2.14181e+07	2.26571e+07	1.74233e+07	2.02499e+07	2.06406e+07	2.22931e+07	2.15992e+07	2.3136e+07	1.80149e+07	1.64539e+07	2.47635e+07	1.65069e+07	1.8325e+07	4.8823e+06	7.20819e+06	5.99675e+06	6.4371e+06	6.12873e+06	6.73237e+06	4.42907e+06	2.90156e+06
0.832_278.04007	0.832	278.04	NA	31	C12 H10 N2 O4 S	2-[(5-methyl-3-isoxazolyl)methyl]-1h-1,2-benzisothiazole-1,1,3(2h)-trione	NA	0.00394477	14.188	NA	NA	level3	NA	NA	NA	NA	NA	7.19938e+07	3.45238e+07	6.23568e+07	1.198e+08	5.08075e+07	3.28283e+07	9.76661e+07	4.20551e+07	1.02617e+08	4.41265e+07	3.671e+07	9.18383e+07	9.73822e+07	2.78194e+07	9.78964e+07	7.33386e+07	3.62729e+07	9.30614e+07	1.25581e+08	7.07712e+07	4.80446e+07	1.0057e+08	4.73589e+07	4.85359e+07	4.74527e+07	8.15356e+07	4.63792e+07	4.58564e+07	5.96165e+07	3.77929e+07	7.87943e+07	3.99345e+07
0.833_293.02974	0.833	293.03	NA	NA	NA	NA	NA	NA	NA	NA	NA	level5	NA	NA	NA	NA	NA	1.43404e+06	1.53354e+06	1.59341e+06	1.68852e+06	1.95578e+06	2.61014e+06	2.06079e+06	1.63397e+06	1.13163e+06	1.6331e+06	2.12552e+06	1.78031e+06	2.35327e+06	1.22211e+06	984383	1.89877e+06	1.04284e+06	1.59874e+06	1.23292e+06	1.7708e+06	276454	1.85951e+06	1.50425e+06	1.54486e+06	1.98464e+06	2.33643e+06	3.0498e+06	1.76724e+06	2.10337e+06	2.26226e+06	1.45341e+06	1.94125e+06
0.835_181.99814	0.835	181.998	NA	NA	C4 H7 O6 P	NA	NA	NA	NA	NA	NA	level5	NA	NA	NA	NA	NA	8.47486e+06	8.72073e+06	8.0815e+06	1.30842e+07	1.44811e+07	7.09892e+06	6.91675e+06	8.89997e+06	1.3554e+07	6.0408e+06	9.60121e+06	8.98649e+06	9.10567e+06	7.61415e+06	1.24137e+07	7.22788e+06	1.48539e+07	1.14635e+07	1.05126e+07	1.10172e+07	7.07596e+06	1.90748e+07	8.41079e+06	1.13237e+07	7.38385e+06	7.72805e+06	3.84222e+06	2.59209e+06	3.46813e+06	3.6165e+06	7.04035e+06	4.02583e+06
0.837_175.00335	0.837	175.003	NA	NA	C5 H6 N O4 P	NA	NA	NA	NA	NA	NA	level5	NA	NA	NA	NA	NA	8.90278e+06	4.4479e+06	5.16346e+06	9.57995e+06	4.61522e+06	9.88377e+06	8.66474e+06	8.33496e+06	4.87073e+06	9.21887e+06	6.44512e+06	4.83095e+06	1.72364e+06	5.39297e+06	5.67309e+06	8.60644e+06	5.02404e+06	6.63709e+06	3.40078e+06	6.80227e+06	4.27762e+06	1.0361e+07	7.20409e+06	9.30836e+06	2.56617e+07	3.38742e+07	2.38728e+07	1.45604e+07	9.42719e+06	1.03318e+07	1.56033e+07	1.64715e+07
0.837_200.00864	0.837	200.009	NA	NA	C4 H9 O7 P	NA	NA	NA	NA	NA	NA	level5	NA	NA	NA	NA	NA	9.30116e+07	9.19278e+07	8.24573e+07	1.25468e+08	1.45594e+08	8.95338e+07	8.45726e+07	8.75664e+07	8.11501e+07	7.80198e+07	5.70107e+07	9.41448e+07	1.04412e+08	7.63562e+07	1.25655e+08	1.03217e+08	1.35841e+08	1.11497e+08	1.0468e+08	7.63254e+07	7.84875e+07	1.76524e+08	8.05375e+07	1.12871e+08	8.07986e+07	5.46032e+07	5.61049e+07	4.2416e+07	3.9728e+07	3.64591e+07	7.05488e+07	4.72653e+07
0.838_241.11611	0.838	241.116	NA	NA	C8 H19 N O7	NA	NA	NA	NA	NA	NA	level5	NA	NA	NA	NA	NA	2.3605e+06	8.1024e+06	4.63795e+06	5.48792e+06	3.10632e+06	2.55969e+06	3.59604e+06	4.139e+06	3.93773e+06	5.61288e+06	3.84155e+06	1.15229e+07	9.12934e+06	9.67865e+06	2.87464e+06	2.82241e+06	2.41967e+06	2.36485e+06	3.90531e+06	4.18502e+06	5.08866e+06	2.78054e+06	4.02277e+06	2.48261e+06	999486	1.86111e+06	983691	2.06163e+06	1.2655e+06	761466	1.0231e+06	1.15093e+06
0.839_532.11217	0.839	532.112	NA	NA	C18 H25 N6 O9 P S	NA	NA	NA	NA	NA	NA	level5	NA	NA	NA	NA	NA	170394	131410	159854	143459	152976	322512	167155	155269	118491	140626	228292	165553	154285	121533	107878	150888	134818	163495	113247	134113	127039	291700	109994	306430	246615	567029	252642	290892	246879	313013	182941	160668
0.841_196.09365	0.841	196.094	NA	NA	NA	NA	NA	NA	NA	NA	NA	level5	NA	NA	NA	NA	NA	4.40465e+07	1.16262e+07	1.6099e+07	7.78047e+07	5.42794e+06	5.92118e+07	9.75335e+07	3.71172e+06	8.36826e+06	9.66499e+07	2.7044e+06	7.5937e+06	3.92422e+07	1.58767e+07	4.80592e+07	2.99088e+07	9.01833e+06	2.48744e+07	9.4438e+06	5.67353e+06	7.35239e+07	9.54788e+07	4.80485e+07	2.83657e+06	1.35922e+07	8.52712e+06	6.92651e+06	1.32566e+07	7.87176e+06	8.61333e+06	1.06703e+07	5.84091e+06
0.842_183.05616	0.842	183.056	NA	NA	C5 H13 N O4 S	NA	NA	NA	NA	NA	NA	level5	NA	NA	NA	NA	NA	565078	650430	798281	744727	694300	750531	717583	557949	775228	668992	706057	864698	946112	604005	689412	738496	835564	653459	677354	1.02007e+06	598585	878267	558923	709745	851053	1.43752e+06	1.21236e+06	5.10424e+06	4.9086e+06	6.82611e+06	1.3716e+06	3.25094e+06
0.842_221.01217	0.842	221.012	NA	NA	C5 H9 N3 O3 P2	NA	NA	NA	NA	NA	NA	level5	NA	NA	NA	NA	NA	456310	439418	666402	518600	520656	618965	569818	508579	477519	461893	699664	560317	575379	414825	451986	600670	507028	632124	423691	599404	420966	512565	362397	655214	1.07279e+06	1.56323e+06	1.80382e+06	6.09695e+06	7.0566e+06	7.28544e+06	1.54307e+06	4.61169e+06
0.842_240.06348	0.842	240.063	NA	NA	C11 H12 O6	NA	NA	NA	NA	NA	NA	level5	NA	NA	NA	NA	NA	3.81167e+07	4.52003e+07	3.21347e+07	5.28146e+07	2.62293e+07	2.25611e+07	5.97127e+07	3.07883e+07	6.06838e+07	3.04056e+07	3.70213e+07	8.35621e+07	8.55911e+07	3.38474e+07	3.01845e+07	2.65364e+07	3.69583e+07	2.69829e+07	1.66299e+07	1.39882e+08	1.7517e+07	3.50842e+07	1.26277e+08	2.1662e+07	1.68763e+06	1.97893e+06	844927	887930	1.15192e+06	1.48089e+06	2.45796e+06	675042
0.842_322.06608	0.842	322.066	NA	49.3	C14 H15 Cl N4 O S	N'2-{2-[(4-chlorophenyl)thio]ethanimidoyl}-1-methyl-1h-pyrrole-2-carbohydrazide	NA	0.000565855	1.75696	NA	NA	level3	NA	NA	NA	NA	NA	2.36793e+06	1.41153e+06	2.14857e+06	1.90086e+06	3.30583e+06	2.14721e+06	1.89891e+06	1.05387e+06	1.5029e+06	1.55015e+06	1.59845e+06	1.76291e+06	1.54994e+06	1.32632e+06	1.2676e+06	2.33292e+06	1.28481e+06	2.28028e+06	1.61891e+06	1.40873e+06	1.07131e+06	1.00454e+06	987746	2.31049e+06	2.621e+07	2.49245e+07	2.90911e+07	2.69238e+07	3.2144e+07	2.52514e+07	2.63798e+07	2.17918e+07
0.843_352.07653	0.843	352.077	NA	NA	C14 H19 N4 O P3	NA	NA	NA	NA	NA	NA	level5	NA	NA	NA	NA	NA	1.12044e+07	1.07776e+07	1.2583e+07	1.2147e+07	1.32473e+07	1.16243e+07	1.22146e+07	1.0731e+07	7.25097e+06	9.01176e+06	9.61333e+06	9.5131e+06	1.05405e+07	9.66033e+06	8.52492e+06	1.08317e+07	7.51585e+06	1.04736e+07	7.98698e+06	9.22117e+06	9.90968e+06	1.09103e+07	7.13135e+06	1.12594e+07	2.75833e+07	4.75367e+07	3.29441e+07	3.07848e+07	3.06575e+07	2.87566e+07	2.83022e+07	2.49374e+07
0.844_292.05552	0.844	292.056	NA	NA	C9 H12 N2 O9	NA	NA	NA	NA	NA	NA	level5	NA	NA	NA	NA	NA	1.53962e+07	7.95616e+06	1.32412e+07	1.13879e+07	1.7396e+07	1.35361e+07	1.67521e+07	1.05675e+07	1.24361e+07	1.56743e+07	1.80392e+07	1.7759e+07	1.33379e+07	1.172e+07	9.33014e+06	8.45978e+06	1.21678e+07	8.03103e+06	1.58989e+07	1.83509e+07	6.61708e+06	1.06025e+07	1.00244e+07	7.8962e+06	2.40383e+07	3.6861e+07	2.18575e+07	3.08614e+07	3.72107e+07	3.72429e+07	3.79413e+07	3.2928e+07
0.845_188.12727	0.845	188.127	NA	NA	C7 H16 N4 O2	NA	NA	NA	NA	NA	NA	level5	NA	NA	NA	NA	NA	4.37016e+07	8.13427e+07	9.21616e+07	5.59346e+07	6.2208e+07	5.24436e+07	6.24952e+07	7.75995e+07	5.24879e+07	5.95449e+07	1.09864e+08	5.85784e+07	5.82922e+07	5.04914e+07	8.67113e+07	1.04665e+08	5.34669e+07	6.99351e+07	6.35532e+07	6.69488e+07	5.65396e+07	1.1702e+08	4.75589e+07	1.10551e+08	4.20175e+07	5.62265e+07	2.49065e+07	2.28591e+07	2.38562e+07	3.96366e+07	2.96809e+07	4.28701e+07
0.846_389.99587	0.846	389.996	NA	NA	C12 H14 Cl N4 O3 P3	NA	NA	NA	NA	NA	NA	level5	NA	NA	NA	NA	NA	1.19345e+06	1.41245e+06	1.56804e+06	1.60835e+06	1.34447e+06	1.69312e+06	1.75242e+06	1.19447e+06	1.31766e+06	1.45191e+06	1.55839e+06	1.65724e+06	1.65872e+06	1.41712e+06	1.30646e+06	1.36624e+06	1.48136e+06	1.40902e+06	1.31159e+06	1.49885e+06	1.38808e+06	1.5604e+06	1.18886e+06	1.45658e+06	4.05734e+06	5.56885e+06	4.54912e+06	3.38549e+06	2.49786e+06	3.04099e+06	3.83118e+06	3.96395e+06
0.847_167.05832	0.847	167.058	NA	NA	C8 H9 N O3	NA	NA	NA	NA	NA	NA	level5	NA	NA	NA	NA	NA	9.77441e+06	1.20531e+07	1.26758e+07	1.19365e+07	2.57552e+07	8.02801e+07	1.49772e+07	1.13093e+08	1.46958e+08	7.04315e+07	1.80724e+07	1.27076e+07	2.00325e+07	7.58174e+06	1.32729e+08	9.56842e+06	6.3298e+06	1.14006e+07	8.9103e+06	1.49196e+07	7.34582e+07	1.00384e+08	4.454e+07	1.3302e+07	457459	1.97986e+06	772567	590268	1.75421e+06	1.34683e+06	415575	1.20296e+06
0.847_259.04547	0.847	259.045	NA	42.4	C12 H9 N3 O2 S	5-methyl-2-(4-methyl-1,2,3-thiadiazol-5-yl)-4h-3,1-benzoxazin-4-one	NA	0.00392505	15.1522	NA	NA	level3	NA	NA	NA	NA	NA	1.28678e+07	1.61171e+07	1.58323e+07	1.79736e+07	2.0797e+07	2.27696e+07	1.85877e+07	1.15873e+07	1.59142e+07	1.20442e+07	9.93658e+06	1.04204e+07	1.73533e+07	1.49767e+07	1.53994e+07	1.85531e+07	1.48555e+07	1.60631e+07	1.05092e+07	1.42055e+07	1.28341e+07	1.43693e+07	1.11042e+07	1.23459e+07	4.98482e+07	7.85046e+07	5.47856e+07	4.48994e+07	5.39519e+07	4.48053e+07	4.3469e+07	3.93254e+07
0.847_270.07373	0.847	270.074	NA	NA	C12 H14 O7	NA	NA	NA	NA	NA	NA	level5	NA	NA	NA	NA	NA	8.90668e+07	5.35936e+07	6.46805e+07	3.96204e+07	7.87848e+07	4.1967e+07	9.64956e+07	4.14129e+08	3.06685e+08	6.25354e+07	8.28555e+07	6.55504e+07	8.15464e+07	8.97021e+07	5.71902e+07	6.75241e+07	4.12786e+07	7.34574e+07	4.15583e+07	1.2588e+08	5.82365e+07	7.20856e+07	2.78997e+08	6.01609e+07	3.39239e+07	4.3241e+07	3.21797e+07	5.26417e+07	5.0876e+07	3.8153e+07	5.36177e+07	4.44111e+07
0.847_311.15907	0.847	311.159	NA	NA	C13 H21 N5 O4	NA	NA	NA	NA	NA	NA	level5	NA	NA	NA	NA	NA	4.65448e+07	2.35791e+07	2.06683e+07	3.11682e+07	1.58792e+07	1.87111e+07	1.88415e+07	3.30371e+07	4.47415e+07	1.88281e+07	9.7182e+06	2.99263e+07	2.82824e+07	1.39089e+07	4.39757e+07	4.06946e+07	3.40697e+07	4.21101e+07	4.65069e+07	3.77083e+07	1.86923e+07	5.39709e+07	1.45404e+07	8.69908e+06	3.03266e+07	1.1022e+07	1.5772e+07	3.26834e+06	3.39691e+06	1.31855e+07	2.18848e+07	8.61029e+06
0.851_248.13707	0.851	248.137	NA	NA	C10 H20 N2 O5	NA	NA	NA	NA	NA	NA	level5	NA	NA	NA	NA	NA	1.71144e+06	1.37466e+06	1.64964e+06	3.16e+06	2.54931e+06	2.45746e+06	2.33452e+06	1.68825e+06	2.55778e+06	3.78004e+06	3.07454e+06	2.94695e+06	2.56346e+06	887082	1.61732e+06	1.96888e+06	2.16523e+06	2.31831e+06	3.01047e+06	3.21961e+06	2.04597e+06	1.4076e+06	1.12723e+06	1.85227e+06	1.71245e+06	1.95045e+06	1.07518e+06	4.23219e+06	3.49425e+06	5.61573e+06	6.527e+06	7.0217e+06
0.851_269.11083	0.851	269.111	NA	NA	C9 H19 N O8	NA	NA	NA	NA	NA	NA	level5	NA	NA	NA	NA	NA	7.21834e+08	2.75607e+08	3.26752e+08	5.79521e+08	6.93356e+08	1.95187e+08	1.4161e+08	2.52962e+08	6.96859e+07	2.32776e+08	4.173e+08	4.65567e+08	3.61079e+08	2.23087e+08	8.72354e+07	6.73706e+08	1.04e+08	3.45043e+08	5.6266e+07	1.94891e+08	3.43592e+08	1.10631e+08	1.94468e+08	5.05211e+08	2.39422e+06	1.66347e+07	2.11445e+07	2.03223e+07	6.5281e+06	3.71905e+06	3.29721e+06	7.14463e+06
0.851_493.86638	0.851	493.866	NA	NA	C3 H3 Cl N6 O17 S2	NA	NA	NA	NA	NA	NA	level5	NA	NA	NA	NA	NA	288506	291095	307533	341737	364189	317588	353904	300824	293668	299298	318617	330484	352758	281959	323237	325697	298798	341329	291037	334510	284268	355635	239559	310559	921034	1.18878e+06	374272	1.12238e+06	819280	511427	2.29418e+06	965610
0.853_228.06344	0.853	228.063	NA	NA	C10 H12 O6	NA	NA	NA	NA	NA	NA	level5	NA	NA	NA	NA	NA	3.12234e+07	3.81925e+07	4.01817e+07	4.61883e+07	4.36296e+07	2.78727e+07	4.88497e+07	3.78449e+07	3.26793e+07	4.03967e+07	2.83188e+07	3.86493e+07	8.464e+07	6.32642e+07	3.94184e+07	3.30131e+07	3.03338e+07	3.69974e+07	3.16895e+07	4.3049e+07	3.29185e+07	4.1483e+07	3.51356e+07	3.78846e+07	1.33522e+07	1.98935e+07	8.83476e+06	1.33053e+07	1.08147e+07	6.02962e+06	1.30459e+07	6.99302e+06
0.853_250.04516	0.853	250.045	NA	NA	C8 H6 N6 O4	NA	NA	NA	NA	NA	NA	level5	NA	NA	NA	NA	NA	2.56064e+07	2.84949e+07	3.04074e+07	3.62791e+07	3.59082e+07	2.60569e+07	2.98957e+07	2.44355e+07	2.36807e+07	1.99522e+07	1.85349e+07	2.73771e+07	3.18847e+07	2.5749e+07	2.46144e+07	2.85545e+07	2.59643e+07	3.23814e+07	2.15588e+07	2.85441e+07	2.14374e+07	3.30365e+07	2.56996e+07	2.70073e+07	7.94612e+07	1.02869e+08	1.01102e+08	8.03785e+07	7.61613e+07	7.5721e+07	6.31521e+07	5.5813e+07
0.853_264.08443	0.853	264.084	NA	NA	C10 H16 O8	NA	NA	NA	NA	NA	NA	level5	NA	NA	NA	NA	NA	3.99288e+07	4.58657e+07	3.88794e+07	4.31861e+07	3.50689e+07	1.59179e+08	3.95642e+07	1.90475e+08	2.06713e+08	4.77051e+07	6.11081e+07	3.78151e+07	5.33974e+07	7.1859e+07	5.47121e+07	2.70091e+07	3.03315e+07	4.73121e+07	3.30579e+07	6.99568e+07	4.51284e+07	6.97221e+07	1.94964e+08	1.90964e+08	7.43914e+06	5.08842e+06	3.63247e+06	3.8044e+06	3.1864e+06	4.79543e+06	4.87418e+06	3.18109e+06
0.853_328.07828	0.853	328.078	NA	83.6	C13 H11 F3 N4 O3	5-methyl-n'-({[3-(trifluoromethyl)anilino]carbonyl}oxy)isoxazole-3-carboximidamide	NA	-4.86266e-05	-0.148217	NA	NA	level3	NA	NA	NA	NA	NA	1.22542e+08	1.28001e+08	1.51485e+08	1.12434e+08	1.22483e+08	1.18815e+08	1.35226e+08	7.48571e+07	1.02098e+08	1.11651e+08	9.39813e+07	1.1008e+08	1.33235e+08	1.1404e+08	1.08364e+08	1.21621e+08	1.03517e+08	1.21289e+08	1.10673e+08	1.23041e+08	1.11126e+08	1.32375e+08	1.00152e+08	1.1105e+08	2.5992e+08	3.24717e+08	2.65928e+08	3.03947e+08	2.61561e+08	2.54528e+08	1.70228e+08	2.17492e+08
0.854_283.12656	0.854	283.127	NA	NA	C10 H21 N O8	NA	NA	NA	NA	NA	NA	level5	NA	NA	NA	NA	NA	4.17255e+07	3.65227e+07	2.98152e+07	4.59125e+07	5.52945e+07	5.43248e+07	4.18061e+07	3.9397e+07	3.07946e+07	4.88136e+07	6.57736e+07	5.52644e+07	3.9156e+07	3.33986e+07	3.41634e+07	5.24186e+07	4.72419e+07	5.26961e+07	2.07376e+07	4.0596e+07	3.97244e+07	5.91161e+07	4.49596e+07	5.55068e+07	4.89364e+06	4.39536e+06	3.54942e+06	5.41365e+06	5.6767e+06	5.26058e+06	4.8956e+06	4.43355e+06
0.854_295.12642	0.854	295.126	NA	NA	C11 H21 N O8	NA	NA	NA	NA	NA	NA	level5	NA	NA	NA	NA	NA	7.94578e+06	1.13571e+07	1.09438e+07	7.62277e+06	8.14589e+06	6.98514e+06	6.66182e+06	6.60263e+06	9.37938e+06	8.97842e+06	7.64959e+06	1.39715e+07	1.22333e+07	8.46707e+06	1.1221e+07	1.04248e+07	1.14404e+07	8.48564e+06	1.15867e+07	1.00868e+07	1.28322e+07	1.71518e+07	8.19799e+06	9.01499e+06	3.22776e+06	4.02147e+06	3.22328e+06	7.17561e+06	5.35526e+06	9.02313e+06	7.9811e+06	1.75954e+07
0.854_341.13191	0.854	341.132	NA	NA	C12 H23 N O10	NA	NA	NA	NA	NA	NA	level5	NA	NA	NA	NA	NA	8.72082e+07	1.46992e+08	2.08884e+07	5.09367e+07	4.45591e+07	1.4636e+07	3.19791e+07	3.10875e+07	5.18248e+07	2.51502e+07	5.17826e+07	2.96184e+08	1.98019e+08	2.49168e+07	5.4177e+07	3.51193e+07	3.36951e+07	1.89697e+07	1.49893e+07	1.66161e+08	6.07292e+07	2.35458e+07	3.47978e+08	1.84039e+07	2.57175e+06	2.2984e+07	2.17739e+06	6.86991e+06	2.20048e+06	5.9782e+06	2.12681e+06	2.34564e+06
0.855_386.10514	0.855	386.105	NA	NA	NA	NA	NA	NA	NA	NA	NA	level5	NA	NA	NA	NA	NA	456821	538311	451343	775585	1.80362e+06	1.05817e+06	745679	464581	754077	416113	569082	395428	469244	421118	1.19461e+06	485977	334356	508864	305712	438364	401071	434973	430895	580120	658250	1.01414e+06	597445	892157	576018	497041	1.03984e+06	453311
0.856_254.09022	0.856	254.09	NA	NA	C5 H15 N6 O4 P	NA	NA	NA	NA	NA	NA	level5	NA	NA	NA	NA	NA	5.08732e+06	3.57445e+06	3.65955e+06	2.3467e+06	4.6853e+06	3.18238e+06	2.27528e+06	2.75174e+06	6.10419e+06	3.04805e+06	3.19009e+06	3.40381e+06	5.86882e+06	3.81417e+06	1.02271e+07	5.605e+06	4.91589e+06	4.22703e+06	6.75438e+06	4.06041e+06	2.77738e+06	9.27812e+06	2.8593e+06	2.93e+06	2.41663e+06	2.2714e+06	2.41925e+06	1.16074e+06	1.56452e+06	2.82786e+06	1.70509e+06	1.63962e+06
0.856_336.08160	0.856	336.082	NA	30.3	C16 H18 O9	Chlorogenic acid	NA	-18.0135	-50871.9	HMDB0003164	NA	level3	Organic oxygen compounds	Organooxygen compounds	Alcohols and polyols	Alcohols	map00940 Phenylpropanoid biosynthesis; map00941 Flavonoid biosynthesis; map00945 Stilbenoid, diarylheptanoid and gingerol biosynthesis; map01110 Biosynthesis of secondary metabolites	2.26711e+06	2.14219e+06	3.05726e+06	2.43479e+06	2.47882e+06	3.13199e+06	1.89225e+06	1.42732e+06	2.21059e+06	3.47474e+06	2.00427e+06	3.2492e+06	1.8738e+06	1.79677e+06	2.40655e+06	2.41549e+06	1.56739e+06	2.44743e+06	2.01346e+06	2.01406e+06	2.53042e+06	2.92976e+06	1.89036e+06	1.56509e+06	8.83418e+07	1.02643e+08	9.07993e+07	1.05718e+08	9.30808e+07	9.65721e+07	9.7512e+07	8.7333e+07
0.856_366.09234	0.856	366.092	NA	NA	C11 H19 N4 O8 P	NA	NA	NA	NA	NA	NA	level5	NA	NA	NA	NA	NA	1.49941e+06	1.28765e+06	1.71434e+06	1.75863e+06	1.49124e+06	1.72947e+06	1.98227e+06	1.48725e+06	558872	1.80259e+06	698728	1.27369e+06	1.30821e+06	1.80018e+06	1.42222e+06	1.63412e+06	1.532e+06	1.86854e+06	956670	901972	1.27416e+06	1.90972e+06	1.29415e+06	1.78767e+06	8.27895e+06	1.54354e+07	8.69648e+06	1.76726e+07	1.48023e+07	9.41337e+06	1.51473e+07	5.80453e+06
0.856_512.11387	0.856	512.114	NA	NA	C16 H25 N4 O13 P	NA	NA	NA	NA	NA	NA	level5	NA	NA	NA	NA	NA	2.32032e+06	1.72796e+06	2.17023e+06	1.39305e+06	2.24024e+06	1.92953e+06	2.01564e+06	1.83948e+06	2.11521e+06	2.23588e+06	1.74308e+06	2.67333e+06	2.43105e+06	1.52641e+06	1.81996e+06	1.80884e+06	1.40044e+06	1.46449e+06	2.77355e+06	2.713e+06	2.17079e+06	2.30559e+06	1.7386e+06	1.52061e+06	3.01515e+06	5.09267e+06	4.65468e+06	1.14492e+07	7.48699e+06	9.35157e+06	3.74433e+06	4.53326e+06
0.857_445.17967	0.857	445.18	NA	NA	C17 H27 N5 O9	NA	NA	NA	NA	NA	NA	level5	NA	NA	NA	NA	NA	1.1029e+07	6.87068e+06	1.29072e+07	8.73627e+06	9.73402e+06	1.35202e+07	1.16899e+07	1.12871e+07	9.0612e+06	1.12144e+07	1.08149e+07	1.39371e+07	1.14829e+07	6.80432e+06	1.52451e+07	1.17319e+07	6.82377e+06	1.4714e+07	1.32212e+07	1.0631e+07	7.95232e+06	1.0847e+07	7.64356e+06	1.16726e+07	1.86054e+06	1.56909e+06	1.83128e+06	2.60844e+06	2.43738e+06	2.33772e+06	1.78599e+06	1.42604e+06
0.857_457.17904	0.857	457.179	NA	NA	NA	NA	NA	NA	NA	NA	NA	level5	NA	NA	NA	NA	NA	558746	1.53978e+06	841922	603596	1.39341e+06	800850	758560	910664	713979	621951	383803	823233	536436	576368	1.26667e+06	1.3289e+06	903468	1.29814e+06	983384	624118	303551	977659	451484	1.22851e+06	229857	323029	185082	324014	489664	707739	596550	359753
0.858_334.08702	0.858	334.087	NA	33.6	C16 H16 N4 O S	N-(1-benzothiophen-3-yl)-n'-(3-cyclopropyl-1-methyl-1h-pyrazol-5-yl)urea	NA	21.9825	70433.3	NA	NA	level3	NA	NA	NA	NA	NA	4.20013e+06	4.6521e+06	5.29871e+06	2.07143e+06	2.79968e+06	1.81497e+06	1.24699e+07	4.52962e+06	1.86332e+06	753980	661177	1.92128e+06	3.79849e+06	3.80855e+06	5.67862e+06	1.48223e+06	593413	1.63224e+06	1.94883e+06	1.77472e+06	1.77979e+06	665953	461094	816827	1.41684e+07	1.64337e+07	1.44876e+07	1.12717e+07	1.73558e+07	6.82423e+06	1.66022e+07	1.43401e+07
0.858_371.17856	0.858	371.179	NA	NA	NA	NA	NA	NA	NA	NA	NA	level5	NA	NA	NA	NA	NA	681340	894899	975801	984071	886039	965270	1.16176e+06	779821	734641	929844	787576	943024	993583	946088	797167	906223	761281	928573	700004	877400	924602	949352	797259	897998	783203	1.08669e+06	894527	1.52102e+06	1.4713e+06	1.99302e+06	1.85499e+06	2.34302e+06
0.858_382.13709	0.858	382.137	NA	NA	NA	NA	NA	NA	NA	NA	NA	level5	NA	NA	NA	NA	NA	3.09769e+06	5.79558e+06	2.22052e+07	5.31542e+06	2.15794e+06	7.80506e+06	3.39011e+06	3.36937e+06	1.05931e+07	3.69034e+06	1.52616e+06	8.14865e+06	4.33913e+06	2.68819e+06	1.01294e+07	1.70127e+06	2.68439e+06	2.85673e+06	6.18449e+06	3.38355e+06	5.03332e+06	2.88032e+06	2.95509e+06	3.54152e+06	171782	227557	244462	181468	161514	199866	147570	131473
0.858_386.10716	0.858	386.107	NA	NA	NA	NA	NA	NA	NA	NA	NA	level5	NA	NA	NA	NA	NA	459984	491215	504558	549075	596446	502506	592513	521625	456686	473348	508713	534980	572984	482185	497394	565356	455470	594548	440491	534625	473124	554981	410667	521339	301995	1.39214e+06	243444	305733	696609	694866	204620	513006
0.858_427.16922	0.858	427.169	NA	NA	NA	NA	NA	NA	NA	NA	NA	level5	NA	NA	NA	NA	NA	7.7813e+06	3.82685e+06	7.30633e+06	5.66265e+06	4.73778e+06	7.92884e+06	5.84499e+06	7.38537e+06	3.52149e+06	4.42372e+06	5.75445e+06	4.73859e+06	4.6156e+06	3.26506e+06	6.90941e+06	4.67299e+06	3.40767e+06	7.33884e+06	7.77945e+06	5.35173e+06	3.58614e+06	7.86604e+06	4.97563e+06	6.54397e+06	1.35415e+06	1.12314e+06	1.16354e+06	1.25402e+06	1.2202e+06	1.5159e+06	1.32249e+06	988620
0.858_644.15642	0.858	644.156	NA	NA	C29 H35 N4 O5 P3 S	NA	NA	NA	NA	NA	NA	level5	NA	NA	NA	NA	NA	2.31632e+06	3.45691e+06	3.55876e+06	3.28774e+06	3.46223e+06	4.98262e+06	3.8919e+06	3.00433e+06	2.41525e+06	3.11664e+06	3.07065e+06	3.83745e+06	4.26024e+06	4.10315e+06	3.41039e+06	3.54531e+06	2.88965e+06	3.91464e+06	3.08707e+06	3.11464e+06	3.10653e+06	3.12927e+06	3.55288e+06	3.12136e+06	1.97737e+06	2.6057e+06	3.14323e+06	2.10943e+06	2.9537e+06	3.927e+06	1.37779e+06	1.56967e+06
0.859_161.10514	0.859	161.105	46.9	45.2	C7 H13 N O2	Stachydrine 水苏碱	Alkaloids 生物碱类及苷类	18.0105	125864	HMDB0004827	C10172	level3	Organic acids and derivatives	Carboxylic acids and derivatives	Amino acids, peptides, and analogues	Amino acids, peptides, and analogues	NULL	9.26175e+07	1.64564e+08	1.32428e+08	1.35281e+08	5.11098e+07	6.39551e+07	1.54358e+08	5.32129e+07	9.54244e+07	1.77921e+08	9.88632e+07	2.04794e+08	1.482e+08	1.22275e+08	8.14654e+07	8.97912e+07	8.67864e+07	5.14421e+07	7.08278e+07	1.17607e+08	1.32588e+08	9.12052e+07	8.48039e+07	8.36236e+07	1.60384e+07	4.84477e+07	1.67921e+07	5.8892e+07	1.77798e+07	2.03957e+07	1.57982e+07	1.72521e+07
0.859_204.08282	0.859	204.083	NA	NA	C9 H18 O P2	NA	NA	NA	NA	NA	NA	level5	NA	NA	NA	NA	NA	6.69293e+07	3.3455e+07	3.33069e+07	1.26808e+07	1.83583e+07	2.96635e+07	2.89463e+07	2.25332e+07	2.66342e+07	1.73726e+07	3.20174e+07	1.56463e+07	2.67003e+07	1.37267e+07	2.14068e+07	1.77897e+07	1.53934e+07	1.20092e+08	1.66627e+07	2.27127e+07	1.89392e+07	2.06903e+07	1.21216e+07	2.39317e+07	2.61279e+06	1.40394e+06	3.63843e+06	2.7002e+06	3.74525e+06	2.05163e+06	2.89189e+06	3.56206e+06
0.859_222.08511	0.859	222.085	NA	NA	C7 H14 N2 O6	NA	NA	NA	NA	NA	NA	level5	NA	NA	NA	NA	NA	4.73855e+06	4.28596e+06	2.58546e+07	4.42507e+06	3.70227e+06	1.28126e+07	4.82112e+06	3.3831e+06	8.28614e+06	3.28371e+06	3.86054e+06	6.87029e+06	4.51257e+06	4.08492e+06	8.63206e+06	4.86927e+06	2.89483e+06	3.73773e+06	5.57614e+06	3.83221e+06	2.93637e+06	5.1392e+06	3.22641e+06	5.81431e+06	617734	438642	497584	333768	483948	415087	367515	376436
0.859_364.07671	0.859	364.077	NA	NA	C13 H12 N6 O7	NA	NA	NA	NA	NA	NA	level5	NA	NA	NA	NA	NA	6.62292e+06	6.17125e+06	7.99759e+06	7.44736e+06	9.0205e+06	9.66561e+06	7.49746e+06	5.50675e+06	6.66335e+06	6.97974e+06	5.65803e+06	5.87879e+06	7.71426e+06	7.18974e+06	8.31573e+06	7.94207e+06	8.13259e+06	8.94884e+06	6.94881e+06	7.29128e+06	5.16319e+06	1.18973e+07	7.96464e+06	8.26235e+06	1.33416e+07	1.34298e+07	1.41756e+07	1.25987e+07	1.30749e+07	1.32865e+07	1.76017e+07	1.41648e+07
0.859_383.17867	0.859	383.179	NA	NA	C16 H25 N5 O6	NA	NA	NA	NA	NA	NA	level5	NA	NA	NA	NA	NA	1.83912e+06	770510	2.34459e+06	615943	725348	3.097e+06	1.42935e+06	2.47564e+06	1.44796e+06	1.90521e+06	2.78688e+06	1.45197e+06	1.61039e+06	1.39419e+06	1.24558e+06	4.39225e+06	936305	2.61763e+06	1.46471e+06	902325	1.33184e+06	2.82821e+06	471670	3.53756e+06	1.01805e+06	747958	1.59718e+06	3.39269e+06	4.24488e+06	3.07767e+06	3.68642e+06	3.9183e+06
0.859_606.20083	0.859	606.201	NA	NA	C27 H36 N4 O8 P2	NA	NA	NA	NA	NA	NA	level5	NA	NA	NA	NA	NA	6.74894e+06	7.23642e+06	7.20347e+06	7.954e+06	8.26198e+06	1.0041e+07	9.48449e+06	8.37105e+06	6.97266e+06	7.24694e+06	7.98343e+06	1.16725e+07	1.21249e+07	8.28918e+06	9.83188e+06	7.35245e+06	6.23003e+06	9.39084e+06	9.28243e+06	6.67855e+06	8.38943e+06	6.72906e+06	6.59174e+06	6.54133e+06	2.84513e+06	4.18265e+06	4.28016e+06	3.46764e+06	4.34038e+06	5.87254e+06	2.32057e+06	2.46548e+06
0.86_232.03465	0.86	232.035	NA	NA	C5 H13 O8 P	NA	NA	NA	NA	NA	NA	level5	NA	NA	NA	NA	NA	1.43504e+07	1.41091e+07	1.49793e+07	1.78355e+07	2.01571e+07	1.65238e+07	1.41463e+07	1.37768e+07	1.31926e+07	1.06203e+07	1.40472e+07	1.42131e+07	1.64126e+07	1.26634e+07	1.33457e+07	1.65012e+07	1.25115e+07	1.71014e+07	1.22261e+07	1.40488e+07	1.2869e+07	1.62053e+07	1.09094e+07	1.34588e+07	7.28356e+07	9.12058e+07	9.27348e+07	6.68089e+07	6.65529e+07	7.10899e+07	5.62522e+07	4.931e+07
0.86_248.02948	0.86	248.029	NA	NA	C7 H8 N2 O8	NA	NA	NA	NA	NA	NA	level5	NA	NA	NA	NA	NA	2.06601e+07	1.10359e+07	2.47808e+07	2.62348e+07	2.79893e+07	3.49147e+07	2.71061e+07	1.92477e+07	4.77723e+07	2.25274e+07	2.26425e+07	6.64767e+07	2.32683e+07	2.06067e+07	2.03286e+07	2.67681e+07	2.09096e+07	2.29833e+07	2.2129e+07	2.05714e+07	2.01677e+07	2.3806e+07	2.36648e+07	2.31293e+07	1.04521e+08	1.34155e+08	1.20681e+08	8.74453e+07	9.3527e+07	1.01306e+08	1.14411e+08	1.20826e+08
0.86_290.14777	0.86	290.148	NA	NA	C12 H22 N2 O6	NA	NA	NA	NA	NA	NA	level5	NA	NA	NA	NA	NA	3.36412e+06	6.20833e+06	4.72988e+06	6.27629e+06	5.7957e+06	3.62974e+06	3.99983e+06	4.39985e+06	7.71326e+06	3.83791e+06	2.91384e+06	5.1993e+06	1.13301e+07	5.36319e+06	6.38134e+06	2.58372e+06	4.15461e+06	3.97954e+06	1.63025e+06	1.01663e+07	4.43506e+06	9.14033e+06	6.09425e+06	6.43017e+06	991123	6.83175e+06	1.67261e+06	2.79656e+06	1.82211e+06	2.66801e+06	2.94181e+06	1.89925e+06
0.86_324.10517	0.86	324.105	NA	NA	C12 H20 O10	NA	NA	NA	NA	NA	NA	level5	NA	NA	NA	NA	NA	3.19674e+09	1.66869e+09	1.20619e+09	1.38343e+09	2.75326e+09	7.70601e+08	1.4289e+09	1.86639e+10	1.25909e+09	9.59419e+08	3.1823e+09	1.48157e+09	2.16835e+09	9.74494e+08	1.39278e+09	1.83107e+09	8.11891e+08	2.84464e+09	6.60619e+08	3.47509e+09	1.2302e+09	9.34492e+08	7.06902e+09	2.54985e+09	7.79594e+07	1.32643e+08	1.57673e+08	8.41165e+07	1.04902e+08	5.58225e+07	6.96215e+07	8.27292e+07
0.86_582.30055	0.86	582.301	NA	NA	C27 H53 O7 P3	NA	NA	NA	NA	NA	NA	level5	NA	NA	NA	NA	NA	3.67108e+06	4.77563e+06	6.12239e+06	6.25509e+06	9.81315e+06	4.87956e+06	7.73815e+06	7.28438e+06	4.73309e+06	4.41566e+06	3.91495e+06	5.00467e+06	7.84227e+06	8.21151e+06	4.01633e+06	3.35663e+06	3.44914e+06	6.31658e+06	571573	7.35308e+06	6.40508e+06	9.64884e+06	9.39893e+06	1.15838e+07	303033	328336	337423	266095	288071	266303	260315	273509
0.861_128.05848	0.861	128.058	NA	NA	C5 H8 N2 O2	NA	NA	NA	NA	NA	NA	level5	NA	NA	NA	NA	NA	1.6418e+08	1.10943e+08	1.25645e+08	1.05979e+08	6.05377e+07	9.00459e+07	1.17737e+08	5.95356e+07	9.04592e+07	1.46928e+08	7.77136e+07	1.83431e+08	1.23473e+08	2.0658e+08	9.78794e+07	7.41678e+07	8.87038e+07	6.78674e+07	1.0204e+08	1.16012e+08	1.15519e+08	1.73071e+08	1.14746e+08	1.47194e+08	8.12593e+06	1.16571e+07	7.01431e+06	1.7858e+07	1.20698e+07	1.61851e+07	1.33192e+07	1.32856e+07
0.861_191.07946	0.861	191.079	NA	NA	C7 H13 N O5	NA	NA	NA	NA	NA	NA	level5	NA	NA	NA	NA	NA	1.77646e+07	3.22812e+07	3.74463e+07	3.8244e+07	3.81685e+07	3.89346e+07	2.33719e+08	2.58698e+07	4.55747e+07	3.2805e+07	2.37225e+07	8.50253e+07	5.04847e+07	2.68207e+07	4.26672e+07	4.05074e+07	1.62827e+07	2.65151e+07	3.71469e+07	3.15528e+07	1.26306e+08	1.45589e+07	5.06086e+07	2.21392e+07	3.82201e+06	8.03789e+06	2.05008e+07	1.25975e+07	1.04881e+07	6.06384e+06	4.09208e+06	6.55349e+06
0.861_264.10435	0.861	264.104	NA	NA	NA	NA	NA	NA	NA	NA	NA	level5	NA	NA	NA	NA	NA	1.11885e+07	8.45178e+06	1.46048e+07	1.44222e+07	1.61775e+07	1.55155e+07	1.50914e+07	1.20345e+07	9.87087e+06	1.22956e+07	1.27386e+07	1.43191e+07	1.61565e+07	4.92076e+06	1.0698e+07	1.46747e+07	1.40042e+07	1.49542e+07	6.23092e+06	1.08756e+07	1.00377e+07	1.80823e+07	1.16508e+07	1.39874e+07	5.8208e+06	7.26429e+06	5.65157e+06	3.65387e+06	3.04089e+06	3.56858e+06	4.64001e+06	4.83093e+06
0.861_306.03502	0.861	306.035	NA	NA	C7 H15 O11 P	NA	NA	NA	NA	NA	NA	level5	NA	NA	NA	NA	NA	1.12076e+06	1.46003e+06	2.18163e+06	1.88769e+06	1.94828e+06	2.91023e+06	1.63584e+06	1.87025e+06	1.78303e+06	1.78564e+06	1.50663e+06	2.42511e+06	2.13059e+06	3.01037e+06	2.65497e+06	1.66173e+06	2.02315e+06	2.58351e+06	2.0587e+06	2.0234e+06	1.48029e+06	1.56653e+06	1.41946e+06	1.37206e+06	2.18758e+06	4.24812e+06	3.16754e+06	1.83078e+06	1.764e+06	2.91153e+06	2.10118e+06	1.8482e+06
0.861_307.08348	0.861	307.083	NA	NA	C10 H17 N3 O6 S	NA	NA	NA	NA	NA	NA	level5	NA	NA	NA	NA	NA	1.97442e+07	4.61757e+07	824383	930929	2.90797e+06	822428	1.38104e+08	5.21333e+07	3.11884e+07	2.13257e+07	5.61932e+06	810475	846476	1.64481e+07	743571	3.42791e+06	2.80729e+07	3.83885e+07	690773	973696	765761	1.04145e+06	827952	1.02667e+07	365806	394832	352799	280766	406881	435106	336077	302155
0.861_367.18414	0.861	367.184	NA	NA	C16 H33 N O4 S2	NA	NA	NA	NA	NA	NA	level5	NA	NA	NA	NA	NA	395987	388025	432632	428390	453317	416943	507981	394919	371947	408227	395953	419135	437259	410079	380647	437874	382905	454962	352821	399224	399605	436898	343908	409840	1.0929e+06	1.386e+06	919998	2.12385e+06	2.1714e+06	1.91023e+06	3.52854e+06	3.22978e+06
0.861_474.15793	0.861	474.158	NA	NA	C15 H33 N4 O7 P3	NA	NA	NA	NA	NA	NA	level5	NA	NA	NA	NA	NA	2.60155e+06	2.08307e+06	2.21361e+06	1.99527e+06	2.56281e+06	1.85414e+06	2.10157e+06	2.14983e+06	2.27786e+06	2.2471e+06	1.93336e+06	2.91881e+06	3.3523e+06	1.70014e+06	2.0253e+06	2.28598e+06	1.66846e+06	1.64202e+06	3.29602e+06	2.95027e+06	2.41705e+06	2.57695e+06	1.98973e+06	1.64305e+06	3.18079e+06	5.41012e+06	4.23823e+06	1.20736e+07	6.78318e+06	9.49046e+06	3.93464e+06	3.91226e+06
0.862_219.14691	0.862	219.147	NA	NA	NA	NA	NA	NA	NA	NA	NA	level5	NA	NA	NA	NA	NA	1.7127e+07	1.74883e+07	1.61744e+07	8.98982e+06	1.48703e+07	1.50433e+07	2.15927e+07	1.70548e+07	1.71445e+07	3.0683e+07	3.89906e+07	3.15083e+07	1.61226e+07	1.20441e+07	7.28203e+06	1.42377e+07	1.43691e+07	1.73857e+07	1.16363e+07	2.38738e+07	1.99878e+07	2.17569e+07	1.19815e+07	2.33283e+07	2.78615e+06	3.87412e+06	3.11749e+06	3.22301e+06	2.45612e+06	3.88803e+06	2.8054e+06	2.75949e+06
0.862_240.09574	0.862	240.096	NA	NA	C7 H16 N2 O7	NA	NA	NA	NA	NA	NA	level5	NA	NA	NA	NA	NA	3.9529e+06	4.18532e+06	3.6548e+07	3.82616e+06	3.58231e+06	1.24177e+07	3.20039e+06	2.86369e+06	1.27652e+07	3.10657e+06	2.50002e+06	8.90502e+06	4.54119e+06	3.3712e+06	1.00346e+07	4.3985e+06	2.38828e+06	3.7504e+06	4.82895e+06	3.55376e+06	4.292e+06	4.36723e+06	2.53083e+06	4.43506e+06	503791	551680	484554	416275	398318	392911	446811	374783
0.862_277.11582	0.862	277.116	NA	NA	C15 H21 N P2	NA	NA	NA	NA	NA	NA	level5	NA	NA	NA	NA	NA	5.55699e+07	4.51932e+07	5.21738e+07	5.83586e+07	7.27393e+07	5.01179e+07	6.48508e+07	4.54317e+07	4.51261e+07	4.46416e+07	4.21477e+07	4.84524e+07	4.1981e+07	3.92243e+07	4.19414e+07	5.94581e+07	6.0309e+07	6.72834e+07	4.51834e+07	4.94261e+07	6.29458e+07	6.51708e+07	5.44275e+07	5.99499e+07	2.58562e+06	2.72007e+06	3.46345e+06	2.79223e+06	3.16665e+06	2.43846e+06	4.70611e+06	1.40728e+07
0.862_306.07082	0.862	306.071	NA	52.8	C14 H9 F3 N4 O	4-{3-[3-(trifluoromethyl)phenyl]isoxazol-5-yl}pyrimidin-2-amine	NA	-0.00202499	-6.61604	NA	NA	level3	NA	NA	NA	NA	NA	5.7004e+06	4.56766e+06	5.35588e+06	6.9442e+06	7.55352e+06	6.01526e+06	5.2211e+06	3.88111e+06	5.23908e+06	4.9897e+06	4.90937e+06	7.1701e+06	4.15295e+06	4.50964e+06	6.57654e+06	7.7015e+06	6.25122e+06	6.23153e+06	4.66617e+06	6.14426e+06	5.86151e+06	8.13669e+06	5.63427e+06	7.74214e+06	1.96627e+08	2.34422e+08	2.18938e+08	2.65084e+08	2.64509e+08	2.68729e+08	3.46613e+08	2.43979e+08
0.862_309.14200	0.862	309.142	NA	NA	NA	NA	NA	NA	NA	NA	NA	level5	NA	NA	NA	NA	NA	1.12053e+06	1.2254e+06	1.10084e+06	1.01388e+06	1.33378e+06	883212	1.00896e+06	823800	955704	881470	1.4726e+06	1.67864e+06	1.27437e+06	1.42558e+06	811023	868411	862820	1.25708e+06	745977	944608	942545	1.39289e+06	769949	1.44907e+06	1.0272e+06	1.11205e+06	1.79144e+06	1.50909e+06	1.36004e+06	2.24767e+06	1.38002e+06	1.24049e+06
0.862_482.10318	0.862	482.103	NA	NA	C13 H26 N2 O15 S	NA	NA	NA	NA	NA	NA	level5	NA	NA	NA	NA	NA	480598	386288	325496	446519	334723	372810	371686	290806	298288	299384	290830	329660	335652	301542	307379	374511	311376	333406	288954	785506	294724	360382	268710	299213	1.11964e+06	822753	897126	1.35558e+06	1.15996e+06	1.06437e+06	771719	395281
0.863_162.05265	0.863	162.053	NA	NA	C6 H10 O5	NA	NA	NA	NA	NA	NA	level5	NA	NA	NA	NA	NA	1.37474e+09	6.33921e+08	9.88285e+08	5.66418e+08	1.25531e+09	7.68751e+08	1.91863e+09	1.08611e+10	1.01702e+09	6.3351e+08	1.48864e+09	5.28736e+08	1.0564e+09	7.71807e+08	1.37595e+09	1.32295e+09	7.55834e+08	1.38702e+09	5.22547e+08	2.3342e+09	7.44055e+08	9.34534e+08	6.2272e+09	8.12432e+08	8.02636e+07	6.77515e+07	1.31471e+08	7.27681e+07	1.36419e+08	4.41975e+07	5.95669e+07	9.43913e+07
0.863_216.06082	0.863	216.061	NA	NA	C5 H8 N6 O4	NA	NA	NA	NA	NA	NA	level5	NA	NA	NA	NA	NA	1.31085e+06	1.67108e+06	781326	752664	708571	753906	2.24787e+06	806329	574255	777214	730975	730714	665364	611202	786427	637345	623563	814291	548124	798908	596828	780712	514707	630672	1.856e+06	2.91124e+06	2.86989e+06	3.25092e+06	2.25482e+06	3.71029e+06	1.65637e+06	3.33464e+06
0.863_243.08543	0.863	243.085	NA	NA	C9 H13 N3 O5	NA	NA	NA	NA	NA	NA	level5	NA	NA	NA	NA	NA	4.14715e+06	5.58279e+06	4.21038e+06	6.91647e+06	5.0082e+06	4.77259e+06	3.36291e+06	3.00552e+06	4.43848e+06	4.69577e+06	3.39895e+06	8.93311e+06	7.15925e+06	7.05037e+06	5.68046e+06	4.35739e+06	5.39652e+06	3.12298e+06	6.54511e+06	6.22471e+06	4.12478e+06	4.4162e+06	6.08727e+06	4.44738e+06	3.46313e+06	5.66631e+06	3.8513e+06	5.09071e+06	7.75282e+06	1.18262e+07	5.96777e+06	3.20059e+06
0.863_262.00887	0.863	262.009	NA	NA	C8 H12 N2 O2 P2 S	NA	NA	NA	NA	NA	NA	level5	NA	NA	NA	NA	NA	2.83527e+06	2.80985e+06	3.12452e+06	5.79029e+06	5.52169e+06	5.23876e+06	3.27743e+06	2.63961e+06	3.29881e+06	2.22632e+06	2.31089e+06	2.66999e+06	3.13658e+06	2.41497e+06	3.12866e+06	3.5254e+06	2.88929e+06	4.22016e+06	2.05787e+06	2.64298e+06	2.298e+06	3.74585e+06	3.01011e+06	3.81949e+06	8.65238e+06	9.80837e+06	1.7418e+07	1.34196e+07	6.91987e+06	6.68374e+06	1.3117e+07	1.17117e+07
0.863_268.11505	0.863	268.115	18.8	NA	C11 H16 N4 O4	N-Acetyl-L-carnosine	NA	-0.00210564	-7.85344	HMDB0012881	NA	level3	Organic acids and derivatives	Peptidomimetics	Hybrid peptides	Organic acids	NA	6.59273e+06	1.43404e+07	1.30414e+07	2.29935e+07	1.02961e+07	1.84561e+07	1.29616e+07	8.58643e+06	7.17673e+06	9.29443e+06	1.16614e+07	1.52649e+07	1.73027e+07	8.94827e+06	1.22011e+07	1.96589e+07	1.34486e+07	1.70159e+07	1.70114e+07	1.63912e+07	1.28226e+07	1.76749e+07	1.21683e+07	1.89675e+07	1.98149e+08	2.38195e+08	2.19938e+08	2.74605e+08	2.76467e+08	2.81777e+08	3.49789e+08	2.48092e+08
0.863_290.12197	0.863	290.122	NA	75.5	C10 H18 N4 O6	Argininosuccinic acid	NA	-0.000669179	-2.30654	HMDB0000052	C03406	level2	Organic acids and derivatives	Carboxylic acids and derivatives	Amino acids, peptides, and analogues	Amino acids, peptides, and analogues	map00220 Arginine biosynthesis; map00250 Alanine, aspartate and glutamate metabolism; map01100 Metabolic pathways; map01110 Biosynthesis of secondary metabolites; map01130 Biosynthesis of antibiotics; map01230 Biosynthesis of amino acids	5.26675e+08	7.71295e+08	1.01149e+09	1.06971e+09	1.1819e+09	7.23936e+08	9.35116e+08	7.63286e+08	7.33419e+08	6.63037e+08	3.95761e+08	8.56445e+08	9.00032e+08	4.47801e+08	7.16907e+08	5.5787e+08	8.04075e+08	5.92246e+08	6.72553e+08	7.84956e+08	7.62989e+08	8.16821e+08	6.16226e+08	4.58638e+08	2.89584e+08	3.55975e+08	3.00644e+08	2.90939e+08	3.03836e+08	5.23507e+08	2.55271e+08	2.6491e+08
0.863_303.15380	0.863	303.154	NA	NA	C11 H21 N5 O5	NA	NA	NA	NA	NA	NA	level5	NA	NA	NA	NA	NA	4.73217e+07	4.61307e+07	5.43758e+07	7.18166e+07	6.68912e+07	6.82723e+07	5.47184e+07	4.29352e+07	5.04586e+07	4.97125e+07	4.83611e+07	6.62419e+07	4.73173e+07	4.30271e+07	5.14529e+07	5.29461e+07	6.9854e+07	6.15556e+07	5.1982e+07	6.07371e+07	5.1829e+07	6.8573e+07	4.59223e+07	7.9929e+07	1.96914e+06	3.27869e+06	2.02383e+06	6.10958e+06	3.89252e+06	7.59851e+06	3.44612e+06	2.88097e+06
0.863_320.05049	0.863	320.05	NA	NA	C7 H20 Cl N4 O2 P3	NA	NA	NA	NA	NA	NA	level5	NA	NA	NA	NA	NA	340350	385409	575559	457995	1.42186e+06	857562	594522	317334	628517	480008	1.16237e+06	525565	738695	486152	413202	326542	435799	650672	594567	418866	413807	1.39784e+06	260390	329127	1.57527e+06	1.02176e+06	1.10648e+06	975186	900444	1.20252e+06	1.80068e+06	684336
0.863_802.17766	0.863	802.178	NA	NA	C37 H36 N6 O9 P2 S	NA	NA	NA	NA	NA	NA	level5	NA	NA	NA	NA	NA	285331	346203	368129	382227	367227	356290	436424	321266	322093	349072	323462	371196	395075	355284	355673	360725	359289	373232	332453	366819	347666	413409	300467	339051	917084	1.4685e+06	1.13712e+06	925212	832991	1.03853e+06	391318	485876
0.863_848.21973	0.863	848.22	NA	NA	C25 H51 N6 O18 P3 S	NA	NA	NA	NA	NA	NA	level5	NA	NA	NA	NA	NA	6.70456e+06	5.62422e+06	1.46918e+06	4.88213e+06	5.15655e+06	1.18096e+06	3.84172e+06	5.46446e+06	3.09271e+06	5.08564e+06	1.19331e+06	5.03009e+06	7.53965e+06	3.629e+06	4.28646e+06	3.23384e+06	1.75862e+06	1.95673e+06	6.58289e+06	4.20712e+06	2.6564e+06	4.6413e+06	5.48575e+06	4.39524e+06	365514	400235	367590	319363	317496	324193	313336	304753
0.864_210.05299	0.864	210.053	NA	NA	C10 H10 O5	NA	NA	NA	NA	NA	NA	level5	NA	NA	NA	NA	NA	2.19797e+07	1.90476e+07	2.35656e+07	2.71606e+07	2.70783e+07	1.8108e+07	1.96252e+07	1.42831e+07	2.05273e+07	1.53919e+07	1.83764e+07	1.96911e+07	2.812e+07	2.40886e+07	2.27308e+07	1.90792e+07	1.80358e+07	2.17397e+07	1.52429e+07	2.08733e+07	1.75166e+07	2.10647e+07	1.73176e+07	2.26753e+07	7.29503e+07	9.12917e+07	9.25611e+07	6.6777e+07	6.65536e+07	7.10325e+07	5.63148e+07	4.9374e+07
0.864_255.07409	0.864	255.074	NA	NA	C11 H13 N O6	NA	NA	NA	NA	NA	NA	level5	NA	NA	NA	NA	NA	2.65907e+07	6.97713e+07	3.24925e+07	6.20366e+07	2.74419e+07	5.69341e+07	6.22361e+07	4.08606e+07	3.94497e+07	4.2027e+07	2.19212e+07	9.87595e+07	8.37287e+07	3.59405e+07	4.34328e+07	3.58621e+07	3.82191e+07	2.55569e+07	3.98264e+07	6.32426e+07	7.15747e+07	4.43059e+07	2.93973e+07	2.37301e+07	2.86727e+07	3.6826e+07	1.58059e+07	3.90114e+07	2.15992e+07	4.83596e+07	9.34448e+06	1.60907e+07
0.864_258.01397	0.864	258.014	NA	NA	C6 H11 O9 P	NA	NA	NA	NA	NA	NA	level5	NA	NA	NA	NA	NA	877459	1.07963e+06	1.63447e+06	1.81591e+06	2.01689e+06	1.88662e+06	1.54927e+06	1.51489e+06	1.33801e+06	1.17737e+06	878694	2.24286e+06	1.32368e+06	1.49211e+06	1.15727e+06	2.1015e+06	1.74171e+06	2.06789e+06	1.07107e+06	1.06204e+06	1.46672e+06	1.54927e+06	1.9124e+06	1.72768e+06	5.21022e+06	4.11094e+06	6.25556e+06	5.09319e+06	4.34343e+06	5.14234e+06	5.17145e+06	2.76028e+06
0.864_265.11593	0.864	265.116	NA	NA	C10 H19 N O7	NA	NA	NA	NA	NA	NA	level5	NA	NA	NA	NA	NA	3.96468e+07	3.56433e+07	2.18748e+07	4.33951e+07	5.42685e+07	5.41792e+07	3.98338e+07	4.05943e+07	2.73235e+07	4.56875e+07	5.85811e+07	5.16193e+07	3.60019e+07	3.16654e+07	3.23504e+07	4.86544e+07	4.49348e+07	5.15531e+07	2.06231e+07	3.71493e+07	3.63062e+07	5.4562e+07	4.30657e+07	5.23763e+07	1.22729e+07	1.22347e+07	1.26461e+07	9.19175e+06	1.04886e+07	9.58936e+06	8.21042e+06	7.01106e+06
0.864_288.08798	0.864	288.088	NA	NA	C11 H17 N2 O5 P	NA	NA	NA	NA	NA	NA	level5	NA	NA	NA	NA	NA	963292	914401	951728	1.01947e+06	1.20847e+06	947355	1.11756e+06	974450	942288	917253	1.0251e+06	1.00708e+06	1.06043e+06	909497	965395	1.05808e+06	1.01916e+06	1.16629e+06	891138	998671	891929	1.09713e+06	773435	1.00386e+06	1.01585e+07	9.24687e+06	8.3931e+06	6.43022e+06	3.44538e+06	8.49348e+06	4.63039e+06	3.35334e+06
0.864_318.05606	0.864	318.056	NA	34.2	C16 H15 Cl N2 O S	Clotiazepam	NA	-0.00330574	-10.3935	HMDB0015512	D01328	level3	Organoheterocyclic compounds	Thienodiazepines	null	Thienodiazepines	NA	2.4526e+06	1.19967e+06	1.6748e+06	1.55787e+06	2.97526e+06	1.38896e+06	4.43726e+06	1.53974e+06	2.42239e+06	806664	719526	942352	2.3878e+06	885059	3.5727e+06	1.44163e+06	832368	2.19986e+06	1.41325e+06	985359	567431	1.57749e+06	533543	673942	1.12965e+06	885707	801186	756185	886015	1.14394e+06	514370	745436
0.864_365.16953	0.864	365.17	NA	NA	C16 H23 N5 O5	NA	NA	NA	NA	NA	NA	level5	NA	NA	NA	NA	NA	3.58176e+06	5.3411e+06	4.28255e+06	9.29681e+06	5.24027e+06	3.04738e+06	8.51111e+06	4.81058e+06	9.26976e+06	5.24878e+06	3.85114e+06	5.38595e+06	1.21117e+07	8.261e+06	5.7925e+06	4.66406e+06	5.38898e+06	5.39738e+06	2.22639e+06	1.2488e+07	9.75686e+06	1.22552e+07	9.98084e+06	9.11224e+06	414822	522291	342879	406738	300363	401075	396654	293598
0.864_438.11351	0.864	438.114	NA	NA	C18 H23 N4 O5 P S	NA	NA	NA	NA	NA	NA	level5	NA	NA	NA	NA	NA	715501	1.01607e+06	833488	1.01942e+06	784719	964577	901663	905916	869888	830353	950760	1.09749e+06	1.03419e+06	1.08049e+06	815574	840825	690407	747762	1.55851e+06	1.56135e+06	925490	1.28479e+06	865772	1.06716e+06	7.3842e+06	7.4736e+06	7.40581e+06	6.27834e+06	6.01596e+06	5.85023e+06	6.49571e+06	5.68359e+06
0.865_175.08443	0.865	175.084	NA	NA	C7 H13 N O4	NA	NA	NA	NA	NA	NA	level5	NA	NA	NA	NA	NA	5.4149e+07	2.62883e+07	3.57787e+07	3.07606e+07	3.36464e+07	2.80196e+07	6.25619e+07	4.22252e+07	3.34315e+07	2.78154e+07	2.83548e+07	5.91988e+07	5.81585e+07	2.56802e+07	6.2047e+07	4.02565e+07	3.57617e+07	7.43663e+07	4.14583e+07	3.07068e+07	2.77647e+07	3.84481e+07	2.4878e+07	3.02391e+07	2.12599e+07	2.66361e+07	2.38705e+07	2.07394e+07	2.29824e+07	3.07988e+07	3.39127e+07	2.81211e+07
0.865_226.03560	0.865	226.036	NA	NA	C7 H16 O2 P2 S	NA	NA	NA	NA	NA	NA	level5	NA	NA	NA	NA	NA	967945	1.00276e+06	1.58405e+06	1.13078e+06	1.22354e+06	912503	1.09111e+06	831403	822709	1.15166e+06	878394	915700	956771	883549	843253	995128	924435	1.09452e+06	788819	878961	862313	1.00935e+06	743270	950065	2.55977e+06	5.68355e+06	3.8553e+06	4.15566e+06	3.34749e+06	4.68643e+06	4.74416e+06	3.42526e+06
0.865_266.13752	0.865	266.138	NA	NA	C12 H18 N4 O3	NA	NA	NA	NA	NA	NA	level5	NA	NA	NA	NA	NA	6.4058e+06	8.4643e+06	6.37466e+06	9.92264e+06	7.57807e+06	7.87507e+06	1.04498e+07	8.94914e+06	1.27947e+07	6.99353e+06	9.78168e+06	9.47336e+06	1.08488e+07	9.50106e+06	9.05649e+06	7.60613e+06	7.9981e+06	7.26254e+06	1.3086e+07	9.99195e+06	7.88142e+06	1.25522e+07	7.7887e+06	8.31051e+06	4.69803e+07	5.89966e+07	3.21105e+07	2.74355e+07	2.50481e+07	5.23053e+07	3.56502e+07	2.57951e+07
0.865_271.08030	0.865	271.08	NA	NA	C12 H18 N O2 P S	NA	NA	NA	NA	NA	NA	level5	NA	NA	NA	NA	NA	7.98147e+07	3.98564e+07	3.52536e+07	5.00287e+07	1.19061e+08	4.70867e+07	1.36487e+08	9.09062e+07	1.09678e+07	1.16388e+08	3.71378e+07	3.60838e+07	2.1676e+07	2.40884e+07	1.07499e+07	2.52174e+07	1.0186e+07	2.69328e+07	8.96721e+06	2.80593e+07	1.12604e+08	2.10088e+07	8.69698e+07	2.05003e+07	5.82981e+06	1.16955e+07	1.87946e+07	1.68795e+07	1.87688e+07	8.22498e+06	6.82437e+06	1.61367e+07
0.865_275.04051	0.865	275.041	NA	NA	C6 H14 N O9 P	NA	NA	NA	NA	NA	NA	level5	NA	NA	NA	NA	NA	1.0184e+06	1.25243e+06	1.84965e+06	2.04565e+06	2.26213e+06	2.11286e+06	1.78046e+06	1.71341e+06	1.52003e+06	1.35833e+06	1.02603e+06	2.49255e+06	1.52631e+06	1.69381e+06	1.33707e+06	2.34637e+06	1.96162e+06	2.31562e+06	1.22965e+06	1.23913e+06	1.66437e+06	1.77196e+06	2.12236e+06	1.94225e+06	5.78866e+06	4.70079e+06	7.05044e+06	5.26347e+06	4.50684e+06	5.7001e+06	5.79969e+06	3.14213e+06
0.865_291.15047	0.865	291.15	NA	NA	NA	NA	NA	NA	NA	NA	NA	level5	NA	NA	NA	NA	NA	7.33206e+06	9.68296e+06	1.0076e+07	1.10176e+07	3.29175e+07	2.20927e+07	1.13013e+07	2.31911e+07	2.19087e+07	7.97667e+06	6.95037e+06	1.02407e+07	1.6135e+07	1.25269e+07	1.00099e+07	1.8763e+07	7.83984e+06	1.0396e+07	1.48626e+07	2.80865e+07	1.10433e+07	3.91002e+07	2.55685e+07	1.72959e+07	1.37464e+06	1.28206e+06	1.22508e+06	954016	1.0363e+06	930725	1.65972e+06	1.6429e+06
0.865_304.01923	0.865	304.019	NA	NA	C12 H9 N4 O2 P S	NA	NA	NA	NA	NA	NA	level5	NA	NA	NA	NA	NA	561287	720296	1.07406e+06	561819	854988	540478	655970	748399	506209	578551	620213	1.14069e+06	817240	741750	675365	658227	539479	1.35225e+06	623744	618095	515864	601948	592074	580743	2.57455e+06	3.01403e+06	2.87492e+06	6.21456e+06	2.63678e+06	4.02645e+06	3.59414e+06	5.28466e+06
0.865_334.02975	0.865	334.03	NA	38.2	C16 H12 Cl2 N2 O2	Lormetazepam	NA	0.00217144	6.50078	HMDB0041919	D01657	level3	Organoheterocyclic compounds	Benzodiazepines	1,4-benzodiazepines	1,4-benzodiazepines	NA	1.17531e+08	1.18961e+08	1.30585e+08	1.47313e+08	1.6614e+08	1.71143e+08	1.54683e+08	1.17896e+08	1.13574e+08	1.36893e+08	1.16647e+08	1.56222e+08	1.47287e+08	1.23006e+08	1.1424e+08	1.22173e+08	1.09206e+08	1.58025e+08	1.04514e+08	1.38967e+08	1.2312e+08	1.5981e+08	9.04863e+07	9.45099e+07	6.21358e+07	7.59252e+07	5.85649e+07	4.50836e+07	4.74768e+07	8.82427e+07	4.32378e+07	3.87514e+07
0.865_347.13253	0.865	347.133	NA	NA	NA	NA	NA	NA	NA	NA	NA	level5	NA	NA	NA	NA	NA	4.69029e+06	4.39917e+06	3.50938e+06	3.51459e+06	4.41945e+06	2.90279e+06	6.20093e+06	5.79908e+06	4.44448e+06	5.13786e+06	4.05936e+06	6.49119e+06	4.41909e+06	5.8336e+06	5.68108e+06	5.2682e+06	3.64069e+06	4.13419e+06	4.00914e+06	4.50133e+06	3.52982e+06	7.49717e+06	5.64795e+06	7.50009e+06	288116	254708	258895	411583	207560	195221	322999	210693
0.866_188.07960	0.866	188.08	42.8	NA	C7 H12 N2 O4	N-α-Acetyl-L-glutamine	NA	-0.00011065	-0.588317	HMDB0006029	NA	level3	Organic acids and derivatives	Carboxylic acids and derivatives	Amino acids, peptides, and analogues	Amino acids, peptides, and analogues	NA	2.09794e+07	1.60198e+07	1.851e+07	1.75089e+07	1.36724e+07	1.58522e+07	2.35936e+07	1.65434e+07	1.64267e+07	2.28256e+07	2.02215e+07	2.54712e+07	2.78066e+07	1.85887e+07	1.96832e+07	2.00193e+07	1.48193e+07	1.84587e+07	2.04871e+07	2.33694e+07	1.11671e+07	1.99816e+07	1.48387e+07	1.76555e+07	6.95934e+06	8.52625e+06	6.66903e+06	8.0934e+06	8.37662e+06	7.90391e+06	7.60835e+06	5.6347e+06
0.866_191.09051	0.866	191.091	NA	NA	C6 H13 N3 O4	NA	NA	NA	NA	NA	NA	level5	NA	NA	NA	NA	NA	3.75783e+06	6.85669e+06	4.42794e+06	5.44519e+06	5.36852e+06	3.15483e+06	1.73387e+06	2.79079e+06	3.37698e+06	3.07163e+06	3.73044e+06	5.44533e+06	2.83059e+06	3.15403e+06	3.13706e+06	2.77927e+06	3.13142e+06	4.34358e+06	3.98297e+06	2.49779e+06	1.85821e+06	4.0485e+06	3.37616e+06	3.92297e+06	1.05234e+07	1.20375e+07	1.20603e+07	1.16309e+07	1.35061e+07	1.24865e+07	1.073e+07	1.3282e+07
0.866_216.11110	0.866	216.111	NA	NA	C9 H16 N2 O4	NA	NA	NA	NA	NA	NA	level5	NA	NA	NA	NA	NA	5.61584e+07	6.2654e+07	1.17335e+08	1.14165e+08	6.91438e+07	6.47588e+07	7.74194e+07	1.12465e+08	6.68982e+07	9.94625e+07	4.98047e+07	7.15446e+07	7.72936e+07	1.06283e+08	6.87207e+07	8.37524e+07	7.14713e+07	7.23018e+07	5.23855e+07	7.158e+07	5.29295e+07	7.01182e+07	3.94518e+07	4.55852e+07	1.86874e+07	1.47723e+07	1.29282e+07	9.91981e+06	5.00426e+06	5.10337e+06	7.46488e+06	7.80346e+06
0.866_235.14178	0.866	235.142	NA	NA	NA	NA	NA	NA	NA	NA	NA	level5	NA	NA	NA	NA	NA	539748	691192	587276	562744	671036	559007	1.04948e+06	536884	484892	544888	595094	552166	1.21873e+06	752339	495584	592945	1.10271e+06	616892	513474	587359	531984	648440	457311	656780	520991	659518	567816	638140	435071	695208	1.03679e+06	724080
0.866_281.09313	0.866	281.093	NA	NA	C10 H19 N O6 S	NA	NA	NA	NA	NA	NA	level5	NA	NA	NA	NA	NA	1.99433e+07	2.2033e+07	2.08194e+07	3.21038e+07	1.89372e+07	2.79313e+07	1.69991e+07	2.19903e+07	2.46716e+07	2.08632e+07	2.5221e+07	3.70697e+07	2.80329e+07	1.29876e+07	1.47433e+07	2.97719e+07	1.84518e+07	1.46823e+07	3.16857e+07	2.52546e+07	2.27037e+07	3.66232e+07	1.55034e+07	1.83124e+07	9.88466e+06	1.23383e+07	8.30581e+06	8.66783e+06	8.56792e+06	8.11463e+06	7.82352e+06	6.7074e+06
0.866_285.14339	0.866	285.143	NA	NA	C10 H23 N O8	NA	NA	NA	NA	NA	NA	level5	NA	NA	NA	NA	NA	1.27348e+07	1.44275e+07	1.73588e+07	2.70113e+07	2.07707e+07	2.52993e+07	1.85358e+07	1.85369e+07	1.37279e+07	1.64983e+07	1.08368e+07	1.95418e+07	1.72729e+07	1.0316e+07	1.55281e+07	2.26155e+07	1.9584e+07	2.57575e+07	1.53554e+07	1.59091e+07	1.4425e+07	1.73822e+07	1.28483e+07	1.76068e+07	293510	1.22608e+06	529741	3.58808e+06	1.35551e+06	4.16629e+06	2.11692e+06	1.13013e+06
0.866_320.08699	0.866	320.087	NA	NA	C11 H16 N2 O9	NA	NA	NA	NA	NA	NA	level5	NA	NA	NA	NA	NA	1.33399e+06	1.48448e+06	1.51041e+06	1.74199e+06	1.57018e+06	1.34859e+06	1.72554e+06	1.664e+06	1.23251e+06	1.52247e+06	1.11514e+06	1.49536e+06	1.49474e+06	2.48211e+06	1.1027e+06	1.08455e+06	1.2331e+06	1.44644e+06	1.05996e+06	1.29234e+06	1.00282e+06	1.54441e+06	1.42227e+06	1.82663e+06	2.1757e+07	2.57228e+07	2.5729e+07	2.75179e+07	2.43853e+07	2.52655e+07	2.55537e+07	2.34913e+07
0.866_334.06618	0.866	334.066	NA	NA	C11 H14 N2 O10	NA	NA	NA	NA	NA	NA	level5	NA	NA	NA	NA	NA	7.53168e+06	6.34291e+06	1.27206e+07	6.3299e+06	1.35256e+07	1.00781e+07	1.90376e+07	9.50059e+06	6.3614e+06	9.17627e+06	6.99036e+06	1.09711e+07	8.44043e+06	5.55813e+06	8.06974e+06	6.06285e+06	5.0996e+06	1.15141e+07	9.76379e+06	1.66368e+07	8.3776e+06	6.61529e+06	8.65234e+06	7.9712e+06	1.49565e+07	1.71689e+07	1.78389e+07	1.82572e+07	1.74083e+07	1.61513e+07	1.97323e+07	1.78817e+07
0.866_361.07688	0.866	361.077	NA	NA	C21 H15 N O3 S	NA	NA	NA	NA	NA	NA	level5	NA	NA	NA	NA	NA	584405	520955	430265	758153	602002	364734	658309	547230	501582	537657	387132	453131	491665	367513	804106	433023	617137	419173	636285	637060	363166	665475	408238	380529	3.60443e+06	3.42787e+06	2.95569e+06	2.66488e+06	2.29419e+06	3.71988e+06	3.69903e+06	1.77899e+06
0.867_137.08401	0.867	137.084	10.7	NA	C8 H11 N O	2-Amino-1-phenylethanol	NA	-4.98197e-05	-0.363424	HMDB0001065	C02735	level3	Organic nitrogen compounds	Organonitrogen compounds	Amines	Amines	NULL	1.06565e+07	7.33338e+06	1.25408e+07	6.94386e+06	1.7565e+07	1.00483e+07	1.50044e+07	1.50567e+07	9.4605e+06	8.95128e+06	7.19797e+06	1.39314e+07	1.48766e+07	1.11674e+07	9.37408e+06	9.16634e+06	6.57483e+06	1.05656e+07	8.71506e+06	1.269e+07	6.18342e+06	6.58861e+06	7.81364e+06	5.54959e+06	761159	1.30128e+06	1.85664e+06	1.19785e+06	784826	571021	744953	905254
0.867_173.06890	0.867	173.069	NA	NA	C7 H11 N O4	NA	NA	NA	NA	NA	NA	level5	NA	NA	NA	NA	NA	2.38368e+07	2.54424e+07	2.8464e+07	3.03271e+07	4.26801e+07	3.06418e+07	3.3579e+07	3.92801e+07	3.92442e+07	2.83333e+07	3.14437e+07	5.67308e+07	4.15794e+07	2.28723e+07	3.60772e+07	4.4358e+07	1.35358e+07	2.96249e+07	2.727e+07	2.53118e+07	2.89815e+07	1.29836e+07	2.44311e+07	1.86465e+07	6.5006e+06	1.19361e+07	1.6231e+07	2.66568e+07	2.9201e+07	1.76787e+07	7.00419e+06	2.1032e+07
0.867_204.11110	0.867	204.111	NA	NA	C8 H16 N2 O4	NA	NA	NA	NA	NA	NA	level5	NA	NA	NA	NA	NA	5.65329e+07	4.56297e+07	5.03679e+07	2.32272e+07	3.86497e+07	4.50265e+07	6.02018e+07	7.11348e+07	1.61024e+07	4.92934e+07	4.12109e+07	2.55693e+07	3.83801e+07	4.07824e+07	2.35106e+07	3.89333e+07	1.1634e+07	5.28652e+07	1.41233e+07	2.83453e+07	4.26264e+07	1.90643e+07	4.2543e+07	4.18339e+07	4.63468e+06	5.62974e+06	9.37893e+06	6.72755e+06	8.25664e+06	3.80548e+06	3.54193e+06	5.39694e+06
0.867_257.10101	0.867	257.101	NA	NA	C10 H15 N3 O5	NA	NA	NA	NA	NA	NA	level5	NA	NA	NA	NA	NA	9.9031e+06	9.95678e+06	8.68916e+06	1.67613e+07	1.4055e+07	1.0995e+07	1.19922e+07	9.43653e+06	9.37637e+06	1.20406e+07	1.27718e+07	1.92151e+07	9.94453e+06	8.22839e+06	1.03635e+07	1.27497e+07	1.04002e+07	1.37074e+07	9.30744e+06	1.07651e+07	9.91072e+06	1.25001e+07	7.30046e+06	8.57758e+06	7.17664e+06	6.55641e+06	7.927e+06	4.79744e+06	7.49696e+06	7.23922e+06	7.67657e+06	6.67777e+06
0.867_261.15580	0.867	261.156	NA	NA	NA	NA	NA	NA	NA	NA	NA	level5	NA	NA	NA	NA	NA	1.68832e+06	2.64767e+06	3.39806e+06	4.68996e+06	3.54501e+06	3.20554e+06	2.15396e+06	2.69878e+06	3.33142e+06	4.25876e+06	2.56599e+06	4.74581e+06	5.15634e+06	1.57102e+06	4.304e+06	2.08966e+06	4.29926e+06	2.57274e+06	2.9541e+06	3.43277e+06	2.52688e+06	2.91045e+06	2.21974e+06	2.44611e+06	997187	1.2901e+06	639874	999011	402672	958157	953843	530186
0.867_273.02478	0.867	273.025	NA	NA	C7 H12 Cl N O8	NA	NA	NA	NA	NA	NA	level5	NA	NA	NA	NA	NA	852789	683686	1.01341e+06	850511	864232	1.0858e+06	979745	865361	633280	739274	770332	733457	762554	740087	645876	850924	706613	858497	594572	838024	718717	1.46693e+06	758030	888932	1.14058e+06	2.29327e+06	1.72763e+06	1.07662e+06	1.12481e+06	737369	849720	721513
0.867_276.06069	0.867	276.061	NA	NA	C9 H12 N2 O8	NA	NA	NA	NA	NA	NA	level5	NA	NA	NA	NA	NA	7.59081e+06	8.04203e+06	1.30282e+07	1.33032e+07	1.20599e+07	2.3725e+07	9.01701e+06	1.06443e+07	9.77156e+06	1.11676e+07	9.80817e+06	2.06919e+07	2.15567e+07	1.35975e+07	1.55211e+07	1.20566e+07	1.71611e+07	1.60695e+07	2.07219e+07	1.63627e+07	8.71185e+06	1.68501e+07	1.3821e+07	1.27015e+07	7.71902e+07	8.88174e+07	9.04578e+07	9.29411e+07	8.9474e+07	8.83732e+07	1.49314e+08	1.13595e+08
0.867_290.09729	0.867	290.097	NA	NA	C8 H14 N6 O6	NA	NA	NA	NA	NA	NA	level5	NA	NA	NA	NA	NA	190087	192199	211236	212470	236216	210772	248674	190071	186658	203722	200766	208151	217436	201273	191273	211821	202374	230499	177755	199563	196389	220402	169237	209443	561123	1.06328e+06	1.20204e+06	1.82095e+06	3.61844e+06	3.21538e+06	1.45135e+06	2.55998e+06
0.867_302.12293	0.867	302.123	NA	NA	C9 H23 N2 O7 P	NA	NA	NA	NA	NA	NA	level5	NA	NA	NA	NA	NA	1.83634e+09	5.30056e+08	6.479e+08	3.62482e+08	2.03752e+09	4.53834e+08	7.49076e+08	2.11373e+10	6.13202e+08	3.69623e+08	2.33864e+09	3.56828e+08	1.01817e+09	3.86691e+08	5.60333e+08	1.00909e+09	3.37427e+08	2.6123e+09	1.64057e+08	2.09085e+09	4.42032e+08	3.71913e+08	4.71002e+09	1.22096e+09	2.85753e+07	4.70504e+07	1.02557e+08	3.97938e+07	6.93808e+07	2.36278e+07	1.89174e+07	4.57052e+07
0.867_313.17351	0.867	313.174	NA	NA	C16 H29 N O P2	NA	NA	NA	NA	NA	NA	level5	NA	NA	NA	NA	NA	6.68509e+06	6.42915e+06	6.01956e+06	5.22827e+06	7.1523e+06	4.97832e+06	7.10068e+06	6.36941e+06	6.77658e+06	4.37476e+06	6.76647e+06	5.26757e+06	5.22353e+06	5.05672e+06	6.61129e+06	5.61969e+06	5.07347e+06	7.26397e+06	6.58946e+06	7.75021e+06	5.79957e+06	6.60582e+06	4.67262e+06	6.20117e+06	1.41697e+06	588044	1.66679e+06	1.17506e+06	1.20516e+06	1.31933e+06	1.70964e+06	813444
0.867_331.10220	0.867	331.102	NA	NA	NA	NA	NA	NA	NA	NA	NA	level5	NA	NA	NA	NA	NA	7.81637e+06	1.01046e+07	1.07568e+07	1.06124e+07	1.75905e+07	7.33053e+06	1.03488e+07	9.49967e+06	9.49099e+06	2.03969e+07	1.47187e+07	2.4532e+07	1.30704e+07	1.2004e+07	1.09521e+07	1.28495e+07	1.15927e+07	1.18149e+07	1.43104e+07	1.91364e+07	1.10173e+07	3.01001e+07	1.57144e+07	1.78321e+07	891479	835604	1.21033e+06	1.06345e+06	910766	1.21713e+06	1.43274e+06	1.28307e+06
0.867_331.12626	0.867	331.126	NA	NA	C14 H21 N O8	NA	NA	NA	NA	NA	NA	level5	NA	NA	NA	NA	NA	1.54561e+07	2.17423e+07	2.35509e+07	2.09987e+07	3.02251e+07	2.18569e+07	2.23044e+07	2.14971e+07	1.67612e+07	1.43163e+07	1.91977e+07	2.07368e+07	2.62553e+07	2.12715e+07	2.71171e+07	2.84596e+07	1.73101e+07	3.24363e+07	2.74648e+07	2.24312e+07	2.33194e+07	3.48441e+07	2.41704e+07	2.49022e+07	4.40798e+07	5.8439e+07	4.03069e+07	5.41752e+07	5.63808e+07	5.21509e+07	5.5646e+07	4.1714e+07
0.867_360.04571	0.867	360.046	NA	NA	NA	NA	NA	NA	NA	NA	NA	level5	NA	NA	NA	NA	NA	800433	909334	947433	1.00857e+06	921980	920786	1.12623e+06	808172	927053	921005	841980	994420	1.04383e+06	920450	954601	912793	996784	942589	895788	976815	902485	1.11611e+06	781496	875461	1.33208e+06	682335	1e+06	1.36967e+06	1.10606e+06	1.32456e+06	1.12672e+06	601069
0.867_368.05058	0.867	368.051	NA	NA	C6 H18 N4 O10 P2	NA	NA	NA	NA	NA	NA	level5	NA	NA	NA	NA	NA	2.14484e+06	1.68989e+06	2.05668e+06	2.31497e+06	2.99775e+06	2.5894e+06	2.18714e+06	1.62192e+06	1.74023e+06	2.72797e+06	1.63243e+06	1.19782e+06	2.19229e+06	1.82251e+06	1.84222e+06	1.87741e+06	1.92275e+06	1.83716e+06	1.39366e+06	2.07907e+06	1.66225e+06	2.26604e+06	2.31161e+06	2.60907e+06	1.70142e+06	1.77989e+06	1.76732e+06	2.06478e+06	1.91911e+06	1.93355e+06	2.0154e+06	2.21588e+06
0.867_378.09238	0.867	378.092	NA	NA	C8 H25 N6 O3 P3 S	NA	NA	NA	NA	NA	NA	level5	NA	NA	NA	NA	NA	1.04773e+06	1.37915e+06	785170	1.45645e+06	2.20983e+06	1.03227e+06	1.559e+06	981862	1.35789e+06	1.33903e+06	1.68631e+06	2.12477e+06	1.6425e+06	1.24422e+06	1.65155e+06	2.26733e+06	1.65413e+06	2.78212e+06	1.16328e+06	1.3896e+06	1.25342e+06	1.50119e+06	1.47495e+06	1.60751e+06	6.1686e+06	5.74799e+06	1.36315e+07	3.41494e+06	4.99513e+06	5.56795e+06	4.4206e+06	4.41153e+06
0.867_438.04085	0.867	438.041	NA	NA	C16 H17 N4 O5 P3	NA	NA	NA	NA	NA	NA	level5	NA	NA	NA	NA	NA	966284	994011	1.08932e+06	1.09864e+06	1.15987e+06	1.05682e+06	1.28391e+06	968883	959240	1.05232e+06	1.02477e+06	1.07601e+06	1.12359e+06	1.0401e+06	981764	1.08337e+06	1.03739e+06	1.15249e+06	909924	1.02867e+06	1.0152e+06	1.1266e+06	875068	1.0457e+06	1.09366e+06	1.5362e+06	1.4878e+06	2.0954e+06	2.29957e+06	2.15485e+06	3.08776e+06	1.87311e+06
0.868_142.07415	0.868	142.074	NA	NA	C6 H10 N2 O2	NA	NA	NA	NA	NA	NA	level5	NA	NA	NA	NA	NA	2.70074e+06	1.66508e+06	1.9244e+06	2.60832e+06	2.4866e+06	2.95709e+06	2.35484e+06	1.71986e+06	2.00286e+06	2.00874e+06	1.63375e+06	1.42432e+06	2.11213e+06	1.12887e+06	1.1062e+06	2.17709e+06	1.71534e+06	2.19506e+06	2.87071e+06	2.07114e+06	1.59734e+06	2.18692e+06	1.30861e+06	993372	3.83181e+06	5.22347e+06	4.65552e+06	5.07995e+06	4.29801e+06	8.56425e+06	5.26059e+06	4.61028e+06
0.868_231.99849	0.868	231.998	NA	NA	C7 H10 N2 O P2 S	NA	NA	NA	NA	NA	NA	level5	NA	NA	NA	NA	NA	2.90639e+07	2.96218e+07	3.23343e+07	2.71365e+07	3.34742e+07	2.18686e+07	3.68384e+07	2.52489e+07	2.25935e+07	2.93442e+07	2.29466e+07	2.41468e+07	3.03015e+07	2.51985e+07	2.3444e+07	3.45462e+07	2.83525e+07	3.77143e+07	1.37057e+07	1.82094e+07	2.04647e+07	4.46023e+07	4.16918e+07	5.58268e+07	6.51738e+06	8.3006e+06	6.48646e+06	1.17073e+07	1.09108e+07	1.05162e+07	4.95212e+06	4.96637e+06
0.868_238.10531	0.868	238.105	NA	NA	C9 H18 O7	NA	NA	NA	NA	NA	NA	level5	NA	NA	NA	NA	NA	2.21461e+07	9.71739e+06	3.15139e+07	5.57028e+07	5.33294e+07	3.75812e+07	3.22843e+07	2.69572e+07	5.22396e+07	5.66011e+07	2.34721e+07	8.82215e+07	4.25135e+07	3.67757e+07	4.47296e+07	3.08497e+07	3.00526e+07	2.75436e+07	5.62218e+07	3.68526e+07	5.78166e+07	3.36679e+07	2.61195e+07	4.9513e+07	8.53332e+07	9.81945e+07	9.95084e+07	1.03799e+08	1.00183e+08	1.00795e+08	1.65171e+08	1.27008e+08
0.868_246.01399	0.868	246.014	NA	NA	C8 H12 N2 O P2 S	NA	NA	NA	NA	NA	NA	level5	NA	NA	NA	NA	NA	1.33493e+07	1.20415e+07	1.23537e+07	1.77165e+07	1.9602e+07	2.03539e+07	1.64539e+07	1.08909e+07	1.16903e+07	1.38994e+07	1.2812e+07	1.31511e+07	1.49828e+07	1.33317e+07	1.02116e+07	1.31175e+07	1.43572e+07	1.7611e+07	1.41613e+07	1.27736e+07	1.36943e+07	2.07364e+07	1.39061e+07	1.86796e+07	3.96181e+07	4.97722e+07	3.98672e+07	3.64585e+07	3.2655e+07	2.8742e+07	3.76858e+07	2.99298e+07
0.868_272.18455	0.868	272.185	NA	NA	C12 H24 N4 O3	NA	NA	NA	NA	NA	NA	level5	NA	NA	NA	NA	NA	383029	354902	478971	395473	440224	394754	474522	384910	407113	384813	407318	391432	414007	483064	426459	430434	460297	468202	411121	407083	364448	516098	311955	414512	4.15058e+06	4.19109e+06	4.51613e+06	4.64488e+06	5.52116e+06	5.47772e+06	3.00904e+06	3.02258e+06
0.868_275.14805	0.868	275.148	NA	NA	NA	NA	NA	NA	NA	NA	NA	level5	NA	NA	NA	NA	NA	7.82544e+06	9.10879e+06	8.45001e+06	1.23896e+07	1.22753e+07	9.56716e+06	1.31392e+07	9.19717e+06	1.16383e+07	9.30715e+06	9.30977e+06	1.05668e+07	8.66003e+06	1.23199e+07	1.03244e+07	1.1753e+07	1.07954e+07	8.94437e+06	7.12018e+06	1.07295e+07	8.70201e+06	1.1321e+07	9.40842e+06	1.00841e+07	3.14225e+06	3.80011e+06	3.09311e+06	2.49901e+06	2.56952e+06	2.27939e+06	2.30864e+06	2.09565e+06
0.868_290.04009	0.868	290.04	NA	NA	C9 H10 N2 O9	NA	NA	NA	NA	NA	NA	level5	NA	NA	NA	NA	NA	1.35556e+06	1.18808e+06	1.35834e+06	1.89733e+06	1.72205e+06	2.02738e+06	1.59491e+06	1.0585e+06	1.02104e+06	1.48108e+06	1.32506e+06	1.15475e+06	1.08879e+06	1.17545e+06	1.1828e+06	1.24929e+06	1.31421e+06	1.74499e+06	962848	1.06323e+06	1.69317e+06	1.08791e+06	1.31808e+06	1.31806e+06	7.33426e+06	9.90702e+06	1.08807e+07	1.1233e+07	8.59841e+06	7.69606e+06	1.02704e+07	1.12475e+07
0.868_374.06098	0.868	374.061	NA	NA	C15 H14 N6 O2 S2	NA	NA	NA	NA	NA	NA	level5	NA	NA	NA	NA	NA	1.11536e+06	1.05599e+06	1.04577e+06	1.23374e+06	1.53391e+06	994195	1.15466e+06	1.39361e+06	1.44824e+06	943367	1.54512e+06	1.28333e+06	1.4192e+06	907785	1.44857e+06	1.63031e+06	1.48136e+06	1.79963e+06	1.2476e+06	1.54208e+06	885197	1.56377e+06	769742	1.55026e+06	2.69479e+06	2.91888e+06	2.30298e+06	2.61758e+06	2.15238e+06	3.58503e+06	2.07686e+06	2.32484e+06
0.868_394.12370	0.868	394.124	NA	NA	NA	NA	NA	NA	NA	NA	NA	level5	NA	NA	NA	NA	NA	375000	294978	453301	325630	313823	305627	372282	274510	294500	305829	290759	321232	336489	302989	302617	308107	321066	318831	282787	312262	296455	351604	256175	298049	1.22493e+06	1.32667e+06	1.08047e+06	971051	779372	982608	1.07791e+06	814918
0.868_406.08711	0.868	406.087	NA	NA	C15 H24 N2 O5 P2 S	NA	NA	NA	NA	NA	NA	level5	NA	NA	NA	NA	NA	788818	610955	898044	698760	966351	826185	950293	825744	827308	731382	895131	715243	781916	691820	847052	991068	893063	1.05961e+06	781963	847097	644684	969873	534969	973895	1.72428e+06	1.4747e+06	2.25605e+06	1.22298e+06	1.4327e+06	1.51003e+06	2.3803e+06	2.36758e+06
0.868_684.15117	0.868	684.151	NA	NA	C23 H33 N4 O18 P	NA	NA	NA	NA	NA	NA	level5	NA	NA	NA	NA	NA	399238	466531	502544	500619	808845	411507	621548	390293	459130	413528	408659	492211	548203	470327	471728	425619	499118	465814	437138	480795	407511	538736	387332	537147	1.81761e+06	2.16759e+06	1.40482e+06	1.17315e+06	995127	1.24053e+06	1.069e+06	828796
0.869_197.10525	0.869	197.105	NA	NA	C10 H15 N O3	NA	NA	NA	NA	NA	NA	level5	NA	NA	NA	NA	NA	2.48463e+07	2.14512e+07	2.95037e+07	3.54861e+07	3.78252e+07	2.37105e+07	2.32181e+07	2.82157e+07	3.07411e+07	2.72322e+07	2.90448e+07	3.3762e+07	3.20988e+07	2.29535e+07	3.29278e+07	3.25476e+07	2.43171e+07	3.7562e+07	2.77055e+07	2.26106e+07	2.39176e+07	3.29604e+07	2.30072e+07	2.815e+07	2.04806e+07	1.42776e+07	1.23975e+07	2.27191e+07	1.95017e+07	1.67266e+07	1.08433e+07	1.99303e+07
0.869_205.13151	0.869	205.132	NA	NA	NA	NA	NA	NA	NA	NA	NA	level5	NA	NA	NA	NA	NA	1.92654e+07	1.94705e+07	2.22084e+07	1.52298e+07	2.02756e+07	3.01318e+07	2.58766e+07	1.91452e+07	1.58391e+07	1.95835e+07	2.8333e+07	2.01061e+07	2.03497e+07	2.0016e+07	2.65665e+07	3.86898e+07	1.67744e+07	2.82191e+07	1.78063e+07	1.53915e+07	1.89721e+07	2.77554e+07	1.71978e+07	1.79691e+07	4.54762e+06	4.18869e+06	5.24844e+06	4.89026e+06	4.85366e+06	4.79117e+06	4.90414e+06	5.5726e+06
0.869_215.07950	0.869	215.079	NA	NA	NA	NA	NA	NA	NA	NA	NA	level5	NA	NA	NA	NA	NA	3.68793e+06	4.27127e+06	4.67926e+06	4.01105e+06	5.28548e+06	4.16226e+06	5.09391e+06	3.18787e+06	4.22341e+06	9.82249e+06	5.24272e+06	4.99371e+06	5.02441e+06	4.56575e+06	3.99064e+06	4.34231e+06	4.60809e+06	5.35451e+06	4.38004e+06	5.10865e+06	4.69064e+06	5.78333e+06	3.5577e+06	4.60553e+06	1.8365e+06	2.79865e+06	2.08045e+06	2.6642e+06	2.31247e+06	2.48636e+06	1.25212e+06	2.22085e+06
0.869_217.09500	0.869	217.095	NA	NA	NA	NA	NA	NA	NA	NA	NA	level5	NA	NA	NA	NA	NA	1.16673e+07	9.03787e+06	9.24272e+06	7.95572e+07	1.57129e+07	5.99534e+06	1.85711e+07	7.90634e+06	8.14725e+06	8.0701e+06	8.06921e+06	1.69192e+07	1.24187e+07	1.03336e+08	7.61454e+06	1.65075e+07	7.8232e+06	1.00356e+08	8.74244e+06	8.27906e+06	8.51571e+06	7.70429e+07	8.90661e+06	7.72758e+07	1.06327e+07	4.46902e+06	4.4595e+06	4.39474e+06	4.07902e+06	3.19435e+06	5.44266e+06	2.02438e+07
0.869_229.98259	0.869	229.983	NA	NA	C8 H9 O2 P3	NA	NA	NA	NA	NA	NA	level5	NA	NA	NA	NA	NA	5.876e+07	6.13455e+07	5.92199e+07	5.9215e+07	9.62301e+07	8.8357e+07	7.31825e+07	4.79766e+07	5.40246e+07	5.74155e+07	5.88586e+07	5.96392e+07	6.50462e+07	5.91193e+07	5.09476e+07	6.57215e+07	7.41069e+07	8.1171e+07	4.17045e+07	7.26982e+07	5.91227e+07	8.96868e+07	6.81785e+07	7.71199e+07	1.0245e+08	1.21873e+08	1.01777e+08	7.26399e+07	7.50578e+07	8.47548e+07	7.71009e+07	7.03914e+07
0.869_246.05051	0.869	246.051	NA	NA	C9 H16 N2 P2 S	NA	NA	NA	NA	NA	NA	level5	NA	NA	NA	NA	NA	1.49348e+07	1.19903e+07	1.44361e+07	2.02187e+07	1.78069e+07	1.99305e+07	2.02644e+07	1.44416e+07	1.20944e+07	1.72074e+07	1.534e+07	1.70163e+07	1.65821e+07	1.29252e+07	1.2751e+07	1.8834e+07	1.60438e+07	1.803e+07	4.61812e+06	1.69024e+07	1.29761e+07	2.18239e+07	1.39365e+07	1.83434e+07	2.25918e+07	2.81018e+07	2.74286e+07	9.39872e+06	3.65729e+06	9.90176e+06	2.38234e+07	2.54868e+07
0.869_246.16899	0.869	246.169	NA	NA	C10 H22 N4 O3	NA	NA	NA	NA	NA	NA	level5	NA	NA	NA	NA	NA	435608	485230	420009	550376	526870	412513	508431	413365	570006	424010	426599	552860	591582	427365	665225	432735	622375	479629	1.1002e+06	588384	426186	671971	375926	421263	1.09777e+07	1.84239e+07	9.75505e+06	1.8821e+07	8.54304e+06	2.3381e+07	1.00366e+07	8.088e+06
0.869_267.14554	0.869	267.146	NA	NA	NA	NA	NA	NA	NA	NA	NA	level5	NA	NA	NA	NA	NA	5.35684e+06	5.08166e+06	5.17905e+06	4.6934e+06	3.36412e+06	5.41789e+06	7.27615e+06	4.06096e+06	9.41626e+06	5.87841e+06	3.73041e+06	6.1787e+06	6.70804e+06	6.21867e+06	3.99581e+06	7.04573e+06	4.14743e+06	5.46597e+06	4.20917e+06	1.0944e+07	8.63889e+06	1.24578e+07	1.14617e+07	1.13067e+07	1.05847e+06	1.09818e+06	911900	879260	1.21197e+06	845389	837028	1.16281e+06
0.869_285.16829	0.869	285.168	NA	NA	NA	NA	NA	NA	NA	NA	NA	level5	NA	NA	NA	NA	NA	369843	524672	330418	400139	443064	325048	401221	344226	469096	334874	355061	388070	406021	337397	361108	350303	383816	413196	349381	437750	335766	612718	294894	451591	1.26719e+06	1.03239e+06	952230	1.68306e+06	1.4257e+06	1.49483e+06	1.87433e+06	1.04881e+06
0.869_299.11161	0.869	299.112	NA	NA	NA	NA	NA	NA	NA	NA	NA	level5	NA	NA	NA	NA	NA	2.56261e+06	3.75998e+06	4.3706e+06	5.60888e+06	4.79193e+06	3.09968e+06	2.67226e+06	2.8439e+06	3.84674e+06	3.73914e+06	2.631e+06	5.47322e+06	7.91475e+06	2.74472e+06	5.14274e+06	2.4388e+06	5.34601e+06	3.59928e+06	3.79072e+06	4.88488e+06	3.69122e+06	3.64805e+06	3.72325e+06	2.97074e+06	1.48929e+06	2.08326e+06	868674	1.96402e+06	878979	1.76121e+06	1.14131e+06	887364
0.869_308.15780	0.869	308.158	NA	NA	NA	NA	NA	NA	NA	NA	NA	level5	NA	NA	NA	NA	NA	2.66958e+06	2.5644e+06	3.22358e+06	3.03586e+06	3.49129e+06	5.08544e+06	3.6763e+06	2.10805e+06	2.61589e+06	3.01671e+06	2.2523e+06	3.71997e+06	3.8091e+06	2.19184e+06	2.44542e+06	3.28665e+06	3.69351e+06	2.74465e+06	3.23557e+06	3.6107e+06	2.11344e+06	3.43531e+06	2.02491e+06	2.84784e+06	1.72637e+06	5.45999e+06	2.12497e+06	2.66895e+06	1.87802e+06	2.88712e+06	2.78298e+06	2.22613e+06
0.869_315.14275	0.869	315.143	NA	NA	NA	NA	NA	NA	NA	NA	NA	level5	NA	NA	NA	NA	NA	2.69791e+06	4.4612e+06	3.99145e+06	4.15934e+06	3.13067e+06	2.93179e+06	6.87544e+06	5.67304e+06	5.34705e+06	4.31645e+06	3.24224e+06	4.29002e+06	7.63524e+06	6.8369e+06	7.40239e+06	5.24572e+06	4.46939e+06	7.2545e+06	2.62139e+06	5.75985e+06	4.63867e+06	1.0424e+07	8.32907e+06	1.53146e+07	480478	490181	557849	523839	561032	378733	446521	423724
0.869_334.10254	0.869	334.103	NA	NA	C13 H24 N2 O2 P2 S	NA	NA	NA	NA	NA	NA	level5	NA	NA	NA	NA	NA	404974	400358	522897	442169	502777	430795	621185	404179	405773	427557	426522	432777	451657	422022	394344	479290	416840	489229	365787	412979	411395	453121	354185	443706	3.55965e+06	4.00643e+06	4.2758e+06	3.23656e+06	2.99909e+06	3.31051e+06	5.58186e+06	4.8726e+06
0.869_348.12786	0.869	348.128	NA	NA	C8 H26 N6 O3 P2 S	NA	NA	NA	NA	NA	NA	level5	NA	NA	NA	NA	NA	1.30722e+07	1.42579e+07	1.31379e+07	1.37885e+07	1.74083e+07	1.29006e+07	1.70393e+07	1.31108e+07	1.18623e+07	2.11633e+07	1.52855e+07	2.39668e+07	1.78665e+07	1.21067e+07	1.78895e+07	1.97649e+07	1.5996e+07	1.87402e+07	1.45876e+07	1.90035e+07	1.60998e+07	3.11782e+07	1.56907e+07	1.94381e+07	560188	504659	812324	661955	421668	1.29798e+06	288004	494992
0.869_376.18486	0.869	376.185	NA	NA	C10 H29 N6 O7 P	NA	NA	NA	NA	NA	NA	level5	NA	NA	NA	NA	NA	2.17562e+07	3.33964e+07	3.15021e+07	3.09572e+07	2.93467e+07	1.83621e+07	4.45614e+07	3.76189e+07	4.39636e+07	3.34263e+07	3.47593e+07	4.83475e+07	5.03647e+07	4.63122e+07	3.55466e+07	2.71392e+07	2.29091e+07	2.77073e+07	1.78075e+07	6.58829e+07	4.65585e+07	6.54223e+07	5.18779e+07	5.61141e+07	303543	355849	330993	248295	266568	259060	261250	245630
0.869_385.19419	0.869	385.194	NA	NA	NA	NA	NA	NA	NA	NA	NA	level5	NA	NA	NA	NA	NA	456559	423972	343369	499310	514869	328831	398894	438675	623596	322152	427631	525591	586240	327625	618224	441655	610629	475594	540663	654462	325730	638362	288353	405608	1.31163e+06	1.69317e+06	894503	1.57479e+06	1.74306e+06	2.69854e+06	4.10347e+06	2.55233e+06
0.869_408.10295	0.869	408.103	NA	NA	C9 H25 N6 O6 P S2	NA	NA	NA	NA	NA	NA	level5	NA	NA	NA	NA	NA	4.67763e+06	4.54808e+06	4.66531e+06	6.77194e+06	7.73562e+06	8.05736e+06	6.67375e+06	5.61134e+06	5.31895e+06	8.07442e+06	7.04775e+06	8.34364e+06	7.99383e+06	6.71822e+06	7.03981e+06	8.5369e+06	6.83342e+06	7.10639e+06	6.07511e+06	6.99492e+06	5.71085e+06	7.38395e+06	5.70018e+06	6.5374e+06	9.03609e+06	9.40381e+06	9.43177e+06	6.00954e+06	6.35886e+06	5.97969e+06	1.00672e+07	9.56632e+06
0.869_422.11856	0.869	422.119	NA	50.2	C20 H21 F N4 O2 S	2-[(3r,4s)-3-{[5-(4-fluorophenyl)-1,2-oxazol-3-yl]methyl}-4-piperidinyl]-n-(1,3-thiazol-2-yl)acetamide	NA	21.9816	54935.3	NA	NA	level3	NA	NA	NA	NA	NA	3.35495e+06	4.28815e+06	4.74992e+06	5.17585e+06	5.35654e+06	5.01888e+06	5.33379e+06	4.09627e+06	5.12688e+06	5.41193e+06	3.92379e+06	4.30413e+06	6.38365e+06	5.42233e+06	6.62281e+06	4.44368e+06	5.75494e+06	4.6432e+06	4.94892e+06	5.44817e+06	4.12783e+06	6.93465e+06	4.15445e+06	4.86473e+06	3.45406e+07	3.56402e+07	3.27134e+07	2.30575e+07	2.43388e+07	2.79167e+07	3.04613e+07	2.23041e+07
0.87_201.06388	0.87	201.064	NA	NA	C8 H11 N O5	NA	NA	NA	NA	NA	NA	level5	NA	NA	NA	NA	NA	1.71959e+07	3.51302e+07	3.07376e+07	3.87158e+07	2.65466e+07	2.07381e+07	4.56131e+07	2.12026e+07	1.67862e+07	4.45059e+07	1.86224e+07	4.04686e+07	3.16191e+07	3.21408e+07	1.75388e+07	2.38263e+07	1.83502e+07	3.3423e+07	2.19496e+07	2.22534e+07	2.465e+07	2.19109e+07	4.23929e+07	2.4059e+07	2.10608e+06	3.65637e+06	3.49927e+06	5.36515e+06	2.75153e+06	2.71915e+06	2.10237e+06	3.41546e+06
0.87_241.98269	0.87	241.983	NA	NA	C5 H7 O9 P	NA	NA	NA	NA	NA	NA	level5	NA	NA	NA	NA	NA	3.02529e+06	4.30927e+06	4.61123e+06	3.83563e+06	4.83472e+06	5.24942e+06	4.75155e+06	3.37612e+06	4.2999e+06	3.37722e+06	3.08194e+06	5.65656e+06	5.11949e+06	4.15415e+06	4.71401e+06	4.58218e+06	4.87596e+06	5.56434e+06	4.51657e+06	4.51681e+06	4.09651e+06	5.05067e+06	3.29692e+06	5.06027e+06	1.92719e+07	1.96315e+07	1.47081e+07	1.34036e+07	1.41244e+07	1.47968e+07	1.33291e+07	9.6439e+06
0.87_245.10119	0.87	245.101	NA	NA	NA	NA	NA	NA	NA	NA	NA	level5	NA	NA	NA	NA	NA	5.57649e+06	1.58377e+06	2.13966e+06	3.8394e+06	5.34723e+06	4.40319e+06	5.6275e+06	5.18076e+06	1.52174e+06	3.62252e+06	4.75582e+06	3.80861e+06	4.43323e+06	1.55869e+06	3.91826e+06	5.27418e+06	4.5174e+06	2.46105e+06	2.85222e+06	1.58332e+06	2.75882e+06	3.04725e+06	3.14332e+06	3.30582e+06	3.12764e+06	2.32264e+06	3.18174e+06	5.57871e+06	5.70753e+06	7.79376e+06	4.28346e+06	3.40119e+06
0.87_262.08005	0.87	262.08	NA	NA	C9 H14 N2 O7	NA	NA	NA	NA	NA	NA	level5	NA	NA	NA	NA	NA	6.13391e+07	5.84409e+07	5.38521e+07	6.09827e+07	7.38935e+07	7.34153e+07	6.84907e+07	5.93257e+07	6.32086e+07	6.18507e+07	5.37615e+07	6.23957e+07	7.21947e+07	5.18747e+07	6.28731e+07	5.0949e+07	5.42483e+07	5.2132e+07	6.22286e+07	7.3355e+07	5.61539e+07	6.48992e+07	3.93267e+07	4.07877e+07	4.87074e+06	5.62477e+06	7.6409e+06	5.15104e+06	8.65396e+06	7.74146e+06	3.46657e+06	4.84662e+06
0.87_262.11648	0.87	262.116	NA	NA	NA	NA	NA	NA	NA	NA	NA	level5	NA	NA	NA	NA	NA	7.57827e+06	1.51762e+07	1.11952e+07	1.07698e+07	7.93606e+06	6.66033e+06	1.44841e+07	1.43529e+07	8.79447e+06	8.22806e+06	6.40754e+06	1.20593e+07	1.41666e+07	1.37984e+07	9.04356e+06	8.93344e+06	9.5305e+06	8.7078e+06	7.11981e+06	1.02297e+07	1.62107e+07	9.47667e+06	9.31508e+06	8.95468e+06	2.72663e+06	2.04967e+06	2.35993e+06	2.93339e+06	2.32577e+06	2.20232e+06	1.52498e+06	1.85456e+06
0.87_271.15308	0.87	271.153	NA	NA	NA	NA	NA	NA	NA	NA	NA	level5	NA	NA	NA	NA	NA	6.14645e+06	8.79765e+06	6.21582e+06	5.83644e+06	5.58542e+06	4.18149e+06	8.24734e+06	6.43532e+06	8.91475e+06	5.3455e+06	5.14063e+06	6.71538e+06	8.90259e+06	7.43152e+06	6.81375e+06	7.43404e+06	4.81341e+06	4.35612e+06	5.44452e+06	8.42492e+06	6.26419e+06	1.33079e+07	1.47601e+07	1.13234e+07	976818	505280	766529	1.14039e+06	1.20442e+06	1.69621e+06	1.49343e+06	909930
0.87_287.98787	0.87	287.988	NA	NA	C6 H9 O11 P	NA	NA	NA	NA	NA	NA	level5	NA	NA	NA	NA	NA	394342	383167	428870	421117	489225	415277	503210	393002	366002	411562	414428	413597	431330	405942	374432	435802	395506	475015	346816	393258	395435	429312	340200	419222	2.82145e+06	3.57056e+06	3.20033e+06	2.62702e+06	1.78971e+06	2.15125e+06	1.37759e+06	1.75686e+06
0.87_290.07602	0.87	290.076	NA	NA	C11 H10 N6 O4	NA	NA	NA	NA	NA	NA	level5	NA	NA	NA	NA	NA	2.27284e+06	2.60766e+06	2.74543e+06	4.44089e+06	4.6288e+06	5.43485e+06	3.25157e+06	2.99985e+06	2.89242e+06	4.4644e+06	3.66478e+06	6.05645e+06	3.34644e+06	2.82363e+06	3.30625e+06	3.72414e+06	4.10404e+06	3.72337e+06	3.92634e+06	3.98634e+06	3.19104e+06	4.92283e+06	4.05333e+06	4.26615e+06	2.35983e+08	2.81984e+08	2.65845e+08	2.45373e+08	2.53086e+08	2.47695e+08	3.63865e+08	2.91917e+08
0.87_346.06632	0.87	346.066	NA	NA	C7 H21 N6 O2 P3 S	NA	NA	NA	NA	NA	NA	level5	NA	NA	NA	NA	NA	3.10509e+06	2.88348e+06	2.51794e+06	4.27846e+06	3.55118e+06	3.71805e+06	3.82114e+06	2.61472e+06	2.77302e+06	3.46319e+06	2.01628e+06	3.75135e+06	2.83486e+06	2.45474e+06	3.11196e+06	3.13508e+06	3.83061e+06	3.31356e+06	3.24969e+06	3.30283e+06	2.94593e+06	4.83252e+06	3.00285e+06	3.09943e+06	7.81142e+06	8.66917e+06	5.62704e+06	6.14569e+06	4.95808e+06	7.12901e+06	9.11227e+06	5.50001e+06
0.87_350.02504	0.87	350.025	NA	NA	C5 H17 N6 O4 P3 S	NA	NA	NA	NA	NA	NA	level5	NA	NA	NA	NA	NA	3.07993e+07	3.44467e+07	3.17746e+07	3.10088e+07	2.87198e+07	3.11563e+07	5.23573e+07	2.77265e+07	2.77763e+07	3.29475e+07	3.11864e+07	3.29776e+07	3.45554e+07	3.5172e+07	3.08135e+07	3.31715e+07	2.75961e+07	3.24815e+07	2.40862e+07	3.06714e+07	2.61894e+07	3.38731e+07	2.92887e+07	2.57374e+07	4.30876e+06	5.58503e+06	3.94583e+06	3.15065e+06	3.72239e+06	4.03054e+06	5.29257e+06	4.55129e+06
0.87_383.10689	0.87	383.107	NA	NA	NA	NA	NA	NA	NA	NA	NA	level5	NA	NA	NA	NA	NA	372567	423115	440910	468053	465225	429372	524105	376158	431298	431446	399253	505116	485676	428329	444108	425336	472163	460605	484973	454469	419963	519226	372445	411823	277688	1.96521e+06	647521	806063	673414	1.56313e+06	748046	818612
0.87_392.03539	0.87	392.035	NA	46.8	C16 H13 Cl2 F3 N2 O2	N-(2,4-dichlorophenyl)-n-ethyl-6-methoxy-4-(trifluoromethyl)nicotinamide	NA	0.0047734	12.1761	NA	NA	level3	NA	NA	NA	NA	NA	1.19158e+07	1.19401e+07	1.12539e+07	1.0662e+07	1.80373e+07	1.73975e+07	1.24025e+07	7.49789e+06	1.06955e+07	1.55145e+07	1.20998e+07	1.54738e+07	1.36223e+07	1.20936e+07	1.16387e+07	9.83518e+06	6.87427e+06	1.89398e+07	1.0787e+07	1.28404e+07	1.22054e+07	1.45415e+07	1.43847e+07	1.24744e+07	1.58673e+06	2.14051e+06	3.74184e+06	1.93446e+06	1.84701e+06	1.25796e+06	1.27417e+06	2.3507e+06
0.87_394.05123	0.87	394.051	NA	50.1	C16 H13 Cl N4 O3 S	Ethyl 5-{2-[2-(4-chlorophenyl)-1-cyano-2-oxoethylidene]hydrazino}-3-methylisothiazole-4-carboxylate	NA	18.0115	47898	NA	NA	level3	NA	NA	NA	NA	NA	2.86387e+06	3.83708e+06	4.10588e+06	5.53731e+06	4.0536e+06	6.93662e+06	4.62843e+06	2.63901e+06	3.63949e+06	3.39462e+06	3.26191e+06	3.87952e+06	4.73256e+06	3.88561e+06	3.56951e+06	4.66235e+06	5.13211e+06	4.523e+06	3.48429e+06	3.64142e+06	3.7284e+06	5.04473e+06	5.4185e+06	4.07498e+06	8.38117e+06	7.28271e+06	8.64723e+06	8.97227e+06	7.82279e+06	8.3493e+06	7.68866e+06	4.10086e+06
0.87_394.12568	0.87	394.126	NA	NA	NA	NA	NA	NA	NA	NA	NA	level5	NA	NA	NA	NA	NA	426490	459474	490511	507158	490168	476627	580508	428713	458183	468358	454035	500249	523946	472345	454933	481010	499395	497811	439803	485990	462103	546765	399269	465253	456562	684526	409498	479507	360848	950097	814814	457762
0.87_414.09245	0.87	414.092	NA	NA	C11 H23 N6 O5 P S2	NA	NA	NA	NA	NA	NA	level5	NA	NA	NA	NA	NA	478768	721732	529367	529997	594721	513241	622709	478356	463995	509945	505077	519025	541966	503622	475285	532479	502675	579654	441352	496649	491211	547030	423135	526297	4.25492e+06	5.47831e+06	5.05671e+06	5.05107e+06	5.56968e+06	4.51643e+06	6.25149e+06	5.30111e+06
0.87_422.12113	0.87	422.121	NA	NA	NA	NA	NA	NA	NA	NA	NA	level5	NA	NA	NA	NA	NA	582334	787857	508780	550242	617422	502704	489452	480791	493470	1.18916e+06	497573	684317	416355	394343	531717	460753	379603	670340	346625	507488	454240	443201	330060	494294	1.50297e+06	1.49288e+06	1.72615e+06	1.49004e+06	1.60394e+06	1.29228e+06	1.67141e+06	1.13939e+06
0.87_444.10253	0.87	444.103	NA	NA	C19 H28 N2 O2 S4	NA	NA	NA	NA	NA	NA	level5	NA	NA	NA	NA	NA	643637	773323	504420	594481	681798	497944	533640	481470	479977	1.29534e+06	548454	738662	449011	429162	569260	506944	406036	738215	355500	545303	493898	439382	358550	543353	1.48779e+06	1.38167e+06	1.78519e+06	1.51095e+06	1.66527e+06	1.35582e+06	1.70029e+06	1.25351e+06
0.87_624.16857	0.87	624.169	78.4	NA	C28 H32 O16	Complanatuside 沙苑子苷	Flavonoids 黄酮类及苷类	-0.000468905	-0.751247	NA	NA	level2	NA	NA	NA	NA	NA	338144	388838	414910	428301	391243	404001	492853	344441	375685	405312	367116	421469	440273	401811	384383	393632	406017	404992	355993	403155	393242	440579	339763	382866	152997	241640	154317	893107	494073	773314	1.75669e+06	502708
0.871_159.08954	0.871	159.09	24.9	NA	C7 H11 N O2	Ethosuximide	NA	18.0106	127663	HMDB0014731	C07505	level3	Organoheterocyclic compounds	Pyrrolidines	Pyrrolidones	Pyrrolidones	NULL	3.03498e+07	2.70903e+07	6.51705e+07	2.44548e+07	4.09949e+07	2.26931e+07	2.9294e+07	1.8517e+07	2.10825e+07	2.69762e+07	2.37861e+07	3.16866e+07	2.75377e+07	2.58601e+07	2.40857e+07	3.25101e+07	2.12336e+07	2.2743e+07	2.5988e+07	3.41446e+07	2.33652e+07	3.95456e+07	2.19601e+07	2.72524e+07	9.40552e+06	1.33077e+07	1.21565e+07	9.3225e+06	9.00975e+06	9.18588e+06	9.82667e+06	9.51263e+06
0.871_192.02687	0.871	192.027	NA	NA	C6 H8 O7	NA	NA	NA	NA	NA	NA	level5	NA	NA	NA	NA	NA	5.11242e+07	5.21713e+07	5.12986e+07	5.0175e+07	8.1979e+07	7.7428e+07	6.48266e+07	4.06506e+07	4.49213e+07	4.75993e+07	5.03552e+07	5.12035e+07	5.51233e+07	5.07612e+07	4.31195e+07	5.62282e+07	6.25929e+07	6.88111e+07	3.54563e+07	6.14958e+07	4.98514e+07	7.56504e+07	5.7597e+07	6.54402e+07	5.60016e+07	6.65463e+07	5.46735e+07	3.90952e+07	4.28077e+07	4.71522e+07	3.59585e+07	3.21915e+07
0.871_214.00889	0.871	214.009	NA	NA	C4 H12 N2 O2 P2 S	NA	NA	NA	NA	NA	NA	level5	NA	NA	NA	NA	NA	3.92549e+06	2.052e+06	2.14169e+06	1.40529e+06	2.74757e+06	4.87769e+06	5.21465e+06	1.37998e+06	967772	827088	1.24814e+06	1.33879e+06	1.70333e+06	2.06321e+06	1.36961e+06	1.52852e+06	1.13384e+06	1.88064e+06	941420	826871	1.12946e+06	1.39539e+06	1.15462e+06	1.63984e+06	1.67856e+06	2.31413e+06	3.24601e+06	1.89304e+06	2.80452e+06	2.76278e+06	1.44095e+06	2.80479e+06
0.871_218.09034	0.871	218.09	NA	NA	C8 H14 N2 O5	NA	NA	NA	NA	NA	NA	level5	NA	NA	NA	NA	NA	1.81647e+07	2.06876e+07	1.74409e+07	2.49673e+07	2.62476e+07	1.46066e+07	2.10573e+07	2.197e+07	1.57268e+07	2.05438e+07	1.94269e+07	2.69965e+07	2.30798e+07	1.62988e+07	1.97321e+07	2.29284e+07	2.26908e+07	3.30777e+07	2.45414e+07	2.08027e+07	1.42792e+07	2.4701e+07	2.39555e+07	2.76703e+07	1.30389e+06	1.42301e+06	766346	939635	1.1205e+06	1.13439e+06	728402	909898
0.871_218.12674	0.871	218.127	NA	NA	C9 H18 N2 O4	NA	NA	NA	NA	NA	NA	level5	NA	NA	NA	NA	NA	1.32608e+07	9.24875e+06	1.93576e+07	9.60252e+06	1.17091e+07	9.29463e+06	1.81769e+07	1.36782e+07	1.08909e+07	1.25798e+07	1.48012e+07	1.31022e+07	1.74645e+07	9.861e+06	1.1815e+07	1.24922e+07	9.61904e+06	1.17913e+07	7.60378e+06	1.39101e+07	8.01089e+06	1.76853e+07	1.50665e+07	1.75438e+07	2.9224e+06	3.55584e+06	3.70175e+06	3.61573e+06	2.83104e+06	2.80791e+06	3.04382e+06	2.15277e+06
0.871_221.05354	0.871	221.054	NA	NA	C7 H11 N O7	NA	NA	NA	NA	NA	NA	level5	NA	NA	NA	NA	NA	1.24223e+06	2.54431e+06	494570	3.17148e+06	2.01573e+06	1.13465e+06	2.4669e+06	1.93923e+06	2.74638e+06	1.3424e+06	1.50345e+06	3.15397e+06	4.45647e+06	554556	4.15685e+06	1.27012e+06	4.6428e+06	408839	3.06097e+06	4.07316e+06	908958	4.7608e+06	3.23299e+06	1.27866e+06	1.22173e+06	1.75054e+06	445237	616564	525944	1.60777e+06	555450	270031
0.871_227.01947	0.871	227.019	NA	NA	C5 H10 N O7 P	NA	NA	NA	NA	NA	NA	level5	NA	NA	NA	NA	NA	439182	449717	491402	495339	621438	645402	579106	439607	439063	494156	464588	487559	509575	469214	450158	674036	476535	533674	418784	468676	458070	519533	439487	485436	9.10782e+06	1.05579e+07	9.9344e+06	6.5446e+06	6.40325e+06	6.22153e+06	6.38488e+06	5.28879e+06
0.871_243.05055	0.871	243.051	NA	NA	C6 H14 N O7 P	NA	NA	NA	NA	NA	NA	level5	NA	NA	NA	NA	NA	5.92284e+06	6.34256e+06	5.8912e+06	8.72891e+06	9.87522e+06	8.35443e+06	7.74161e+06	5.9096e+06	5.52757e+06	4.61874e+06	4.03302e+06	4.96213e+06	6.81116e+06	6.08483e+06	5.63159e+06	8.00982e+06	6.33685e+06	7.18059e+06	4.85359e+06	6.04734e+06	4.14598e+06	6.70469e+06	5.32212e+06	6.37788e+06	2.34215e+07	2.71157e+07	2.45912e+07	2.40376e+07	2.03638e+07	2.15979e+07	2.63094e+07	2.02934e+07
0.871_257.13768	0.871	257.138	NA	NA	NA	NA	NA	NA	NA	NA	NA	level5	NA	NA	NA	NA	NA	7.04046e+06	8.36096e+06	7.62865e+06	9.82715e+06	1.16664e+07	8.07322e+06	1.15652e+07	8.21983e+06	9.07323e+06	8.28298e+06	8.22556e+06	8.89807e+06	7.93796e+06	1.05888e+07	9.2444e+06	1.05969e+07	1.11176e+07	8.48857e+06	6.90799e+06	8.69808e+06	7.54857e+06	9.86934e+06	7.17171e+06	9.19109e+06	2.36267e+06	3.48666e+06	2.8719e+06	2.15481e+06	2.08197e+06	1.34657e+06	1.89408e+06	2.46354e+06
0.871_261.00726	0.871	261.007	NA	NA	C3 H7 N3 O11	NA	NA	NA	NA	NA	NA	level5	NA	NA	NA	NA	NA	961323	812823	1.09439e+06	861267	1.14373e+06	1.05522e+06	1.27382e+06	1.00105e+06	593110	1.03528e+06	1.06917e+06	814836	818727	1.01245e+06	601174	1.1366e+06	641519	1.20736e+06	574009	657895	975115	732961	826664	1.09438e+06	945279	1.06988e+06	1.55364e+06	1.50419e+06	1.89326e+06	748330	1.13903e+06	1.75091e+06
0.871_276.09558	0.871	276.096	NA	NA	NA	NA	NA	NA	NA	NA	NA	level5	NA	NA	NA	NA	NA	8.01614e+06	8.16641e+06	1.08879e+07	1.19519e+07	1.73215e+07	1.05367e+07	1.46967e+07	1.07758e+07	1.06589e+07	1.69091e+07	1.24477e+07	2.45436e+07	9.43967e+06	8.05521e+06	9.2299e+06	1.35385e+07	1.31155e+07	1.51979e+07	7.87334e+06	1.23986e+07	1.63659e+07	1.36372e+07	8.67809e+06	1.18242e+07	510813	588047	1.69205e+06	458495	635992	463473	445090	792103
0.871_279.13181	0.871	279.132	NA	NA	C11 H21 N O7	NA	NA	NA	NA	NA	NA	level5	NA	NA	NA	NA	NA	4.74641e+07	5.22708e+07	5.27373e+07	4.54497e+07	6.58809e+07	5.38099e+07	3.91153e+07	3.61613e+07	3.03744e+07	3.62989e+07	4.10896e+07	5.12235e+07	4.30969e+07	3.94745e+07	3.05945e+07	4.39153e+07	3.67462e+07	5.94739e+07	3.49823e+07	4.49298e+07	4.00456e+07	6.03731e+07	8.25974e+07	1.21376e+08	1.14605e+06	2.2599e+06	2.19701e+06	1.66752e+06	1.27078e+06	1.65728e+06	1.29301e+06	2.57326e+06
0.871_297.14221	0.871	297.142	NA	NA	C11 H23 N O8	NA	NA	NA	NA	NA	NA	level5	NA	NA	NA	NA	NA	8.4192e+07	1.12327e+08	1.25316e+08	1.07099e+08	1.10827e+08	1.11379e+08	6.44587e+07	5.09295e+07	7.24534e+07	8.61937e+07	7.97898e+07	1.10888e+08	1.05357e+08	8.39983e+07	7.64489e+07	8.75955e+07	6.87882e+07	7.94743e+07	8.46222e+07	9.7846e+07	7.50367e+07	1.08142e+08	1.19104e+08	1.72052e+08	3.15492e+06	5.43018e+06	4.38934e+06	2.95188e+06	2.01716e+06	3.55448e+06	2.19346e+06	4.38919e+06
0.871_301.03191	0.871	301.032	NA	NA	C9 H13 N5 O P2 S	NA	NA	NA	NA	NA	NA	level5	NA	NA	NA	NA	NA	710013	542975	650889	605750	1.03034e+06	616374	732404	728545	581270	588622	769584	604784	641545	572130	591375	795287	618836	859733	593879	619229	550991	652334	476730	764279	2.1766e+06	2.02078e+06	1.5879e+06	535666	790435	1.11267e+06	818891	599052
0.871_306.08843	0.871	306.088	NA	NA	C11 H18 N2 O6 S	NA	NA	NA	NA	NA	NA	level5	NA	NA	NA	NA	NA	1.92113e+07	1.5464e+07	1.21189e+07	1.22781e+07	1.40158e+07	1.18949e+07	2.28526e+07	1.94086e+07	1.96379e+07	1.2467e+07	1.75426e+07	1.67586e+07	1.7322e+07	1.85656e+07	1.78155e+07	1.80784e+07	1.41668e+07	1.74366e+07	1.53232e+07	1.60176e+07	1.61984e+07	1.94313e+07	1.16078e+07	2.04531e+07	1.59573e+06	2.39103e+06	1.6174e+06	250670	2.46532e+06	2.43078e+06	232309	3.05763e+06
0.871_329.05119	0.871	329.051	62.1	56.6	C10 H12 N5 O6 P	Adenosine cyclophosphate	NA	-0.00133016	-4.04238	HMDB0000058	C00575	level2	Nucleosides, nucleotides, and analogues	Purine nucleotides	Cyclic purine nucleotides	Purines and derivatives	map00230 Purine metabolism; map01522 Endocrine resistance; map02025 Biofilm formation - Pseudomonas aeruginosa; map02026 Biofilm formation - Escherichia coli; map04010 MAPK signaling pathway; map04014 Ras signaling pathway; map04015 Rap1 signaling pathway; map04020 Calcium signaling pathway; map04022 cGMP-PKG signaling pathway; map04024 cAMP signaling pathway; map04062 Chemokine signaling pathway…	1.88237e+07	2.06785e+07	2.46663e+07	3.94404e+07	4.38243e+07	4.45036e+07	3.36018e+07	2.59125e+07	2.27368e+07	3.13315e+07	2.23418e+07	2.99502e+07	2.27581e+07	1.98204e+07	2.19638e+07	3.46988e+07	3.01081e+07	3.25333e+07	2.11667e+07	2.38069e+07	2.53819e+07	3.83023e+07	3.06147e+07	3.9554e+07	1.63916e+06	8.30281e+06	2.33271e+06	3.21238e+06	2.50154e+06	2.94209e+06	3.28254e+06	8.11077e+06
0.871_333.15353	0.871	333.154	NA	NA	NA	NA	NA	NA	NA	NA	NA	level5	NA	NA	NA	NA	NA	2.65295e+06	6.96484e+06	4.58627e+06	5.83745e+06	2.82047e+06	2.99078e+06	8.28878e+06	6.65372e+06	9.03576e+06	5.58173e+06	4.29299e+06	7.38629e+06	1.04371e+07	8.72833e+06	9.05469e+06	5.20029e+06	7.27027e+06	6.92062e+06	3.06547e+06	8.89938e+06	6.69337e+06	1.67591e+07	1.04195e+07	1.6535e+07	661198	751329	506058	545753	488729	562339	604158	541622
0.871_350.09750	0.871	350.098	NA	NA	C7 H25 N6 O2 P3 S	NA	NA	NA	NA	NA	NA	level5	NA	NA	NA	NA	NA	800616	888359	786665	918368	977321	839042	910431	823188	867267	754412	799793	948115	993574	755455	880818	812967	920930	900985	809999	932336	748444	972173	701961	790214	2.83479e+06	5.17818e+06	3.69734e+06	3.29571e+06	3.04235e+06	3.20428e+06	4.15747e+06	2.21066e+06
0.871_359.18197	0.871	359.182	NA	NA	NA	NA	NA	NA	NA	NA	NA	level5	NA	NA	NA	NA	NA	1.0043e+07	7.88498e+06	1.02775e+07	1.0005e+07	9.29123e+06	4.54181e+06	1.52766e+07	1.26169e+07	1.20353e+07	9.41725e+06	9.05967e+06	1.12941e+07	1.52023e+07	1.47613e+07	1.21286e+07	9.60308e+06	7.44303e+06	8.79254e+06	3.95463e+06	1.56335e+07	1.22855e+07	1.95858e+07	1.87715e+07	2.0157e+07	464405	621652	575027	640031	909084	729485	528031	696678
0.871_378.05592	0.871	378.056	NA	NA	NA	NA	NA	NA	NA	NA	NA	level5	NA	NA	NA	NA	NA	753446	600147	666926	614906	831288	642215	775266	634103	504877	626631	715154	600311	622243	619407	506270	732660	528149	964854	468948	553204	600336	739379	513805	677847	844556	809886	779753	1.05837e+06	967465	1.11832e+06	900800	870856
0.871_384.16274	0.871	384.163	NA	NA	C13 H31 N4 O3 P3	NA	NA	NA	NA	NA	NA	level5	NA	NA	NA	NA	NA	4.64597e+06	5.63273e+06	5.64164e+06	6.31164e+06	6.93161e+06	6.03549e+06	7.34452e+06	5.50479e+06	5.2587e+06	6.51793e+06	5.43408e+06	5.4606e+06	7.47561e+06	6.77884e+06	6.48229e+06	6.07944e+06	5.58202e+06	6.175e+06	4.8259e+06	5.75246e+06	5.23168e+06	6.70117e+06	5.29438e+06	6.43407e+06	3.032e+07	3.61239e+07	3.63968e+07	2.63963e+07	2.72231e+07	2.54916e+07	2.76152e+07	2.35715e+07
0.871_384.18209	0.871	384.182	NA	NA	C12 H30 N6 O4 P2	NA	NA	NA	NA	NA	NA	level5	NA	NA	NA	NA	NA	7.38892e+06	1.11261e+07	1.09715e+07	1.02912e+07	8.80139e+06	5.24666e+06	1.43651e+07	1.21907e+07	1.62791e+07	1.024e+07	9.95721e+06	1.35104e+07	1.65686e+07	1.51685e+07	1.29382e+07	8.58839e+06	9.61764e+06	1.10885e+07	5.81478e+06	2.00911e+07	1.22603e+07	2.35711e+07	1.77198e+07	1.78505e+07	324965	341543	285216	288513	264972	862787	326589	1.00116e+06
0.871_392.10756	0.871	392.108	NA	NA	C14 H20 N2 O11	NA	NA	NA	NA	NA	NA	level5	NA	NA	NA	NA	NA	1.89985e+06	2.57185e+06	2.64481e+06	3.87041e+06	3.69935e+06	4.03045e+06	2.25088e+06	2.07582e+06	2.08294e+06	3.05045e+06	2.38323e+06	2.68607e+06	3.02308e+06	2.57302e+06	3.49473e+06	3.21168e+06	3.51842e+06	2.97282e+06	2.51205e+06	3.00493e+06	2.32201e+06	3.24204e+06	2.36173e+06	2.4935e+06	3.0479e+06	3.12536e+06	2.50118e+06	3.14496e+06	2.73434e+06	3.19353e+06	4.93854e+06	3.21308e+06
0.871_419.11899	0.871	419.119	NA	NA	NA	NA	NA	NA	NA	NA	NA	level5	NA	NA	NA	NA	NA	374718	359949	405005	395410	464658	391980	474754	373088	342187	388103	393241	388164	404613	382621	349901	413126	369418	450515	323785	368196	372539	400611	320349	408615	1.05268e+06	723836	1.17026e+06	1.47839e+06	1.48822e+06	1.36276e+06	1.48547e+06	1.40001e+06
0.871_452.12924	0.871	452.129	NA	NA	C11 H31 N6 O5 P3 S	NA	NA	NA	NA	NA	NA	level5	NA	NA	NA	NA	NA	842587	826367	958896	718206	1.08918e+06	999096	920841	931151	876825	1.44936e+06	908973	753530	986254	1.03348e+06	844151	958985	906320	1.01212e+06	807135	838498	936566	1.27311e+06	776721	1.544e+06	2.39538e+06	2.57486e+06	2.50186e+06	2.27685e+06	2.75278e+06	2.70716e+06	2.98979e+06	2.44658e+06
0.871_566.30651	0.871	566.307	NA	NA	C24 H47 N4 O9 P	NA	NA	NA	NA	NA	NA	level5	NA	NA	NA	NA	NA	1.29329e+07	1.70128e+07	1.67783e+07	1.43902e+07	1.57103e+07	1.09161e+07	1.94541e+07	1.68019e+07	1.76459e+07	1.82708e+07	1.62216e+07	2.13196e+07	2.3353e+07	1.90085e+07	1.59513e+07	1.30154e+07	1.2718e+07	1.49178e+07	7.04228e+06	2.89113e+07	2.25268e+07	3.47467e+07	2.39188e+07	2.68402e+07	273160	296991	245476	211365	198630	240360	249942	203505
0.871_574.12274	0.871	574.123	NA	NA	C22 H32 N4 O6 P2 S2	NA	NA	NA	NA	NA	NA	level5	NA	NA	NA	NA	NA	1.33272e+06	1.11743e+06	1.38341e+06	2.03683e+06	1.80409e+06	1.53555e+06	1.12703e+06	1.3092e+06	1.07276e+06	1.00073e+06	982839	1.37787e+06	1.10679e+06	1.02745e+06	1.28672e+06	1.13618e+06	1.61654e+06	1.78268e+06	988237	1.05402e+06	1.35529e+06	2.4095e+06	1.12149e+06	1.34233e+06	6.03509e+06	8.06953e+06	4.88167e+06	3.01103e+06	2.3871e+06	2.74788e+06	3.52186e+06	3.0075e+06
0.872_171.08962	0.872	171.09	55.5	30.2	C8 H16 N2 O3	N-α-Acetyl-L-lysine	NA	-17.0265	-90510.5	HMDB0000446	C12989	level3	Organic acids and derivatives	Carboxylic acids and derivatives	Amino acids, peptides, and analogues	Amino acids, peptides, and analogues	NA	1.30028e+07	9.45889e+06	1.26402e+07	8.66562e+06	1.33878e+07	1.19207e+07	1.34921e+07	1.18116e+07	1.18775e+07	1.27031e+07	1.80177e+07	1.0487e+07	8.76197e+06	1.06119e+07	7.88709e+06	1.26e+07	7.16244e+06	1.67529e+07	9.88949e+06	1.35123e+07	1.13868e+07	1.47443e+07	1.07978e+07	1.65573e+07	1.24028e+06	2.29058e+06	1.77196e+06	2.43809e+06	2.64633e+06	1.47119e+06	1.15508e+06	1.60191e+06
0.872_219.11077	0.872	219.111	NA	NA	C9 H17 N O5	NA	NA	NA	NA	NA	NA	level5	NA	NA	NA	NA	NA	1.1647e+07	1.05144e+07	9.95453e+06	1.09545e+07	1.39651e+07	7.76958e+06	1.24172e+07	1.07908e+07	1.4335e+07	1.06779e+07	1.37309e+07	1.90523e+07	1.86315e+07	7.3613e+06	1.21865e+07	1.45223e+07	7.6705e+06	1.21124e+07	1.25908e+07	1.5596e+07	1.48307e+07	1.59511e+07	1.30149e+07	1.08324e+07	4.92899e+06	6.82168e+06	7.43907e+06	6.78723e+06	9.42867e+06	5.48473e+06	5.47552e+06	8.44363e+06
0.872_232.14239	0.872	232.142	NA	NA	C10 H20 N2 O4	NA	NA	NA	NA	NA	NA	level5	NA	NA	NA	NA	NA	2.54172e+07	2.31342e+07	2.89829e+07	3.84756e+07	3.66657e+07	2.339e+07	2.44441e+07	3.00168e+07	3.49395e+07	2.8008e+07	3.16738e+07	3.71489e+07	3.59417e+07	2.45407e+07	3.67547e+07	3.59483e+07	3.06172e+07	3.47818e+07	3.41326e+07	2.84583e+07	2.57326e+07	4.2204e+07	2.52187e+07	3.52441e+07	2.39344e+07	1.67102e+07	1.89276e+07	3.34605e+07	2.88618e+07	2.09233e+07	2.79504e+07	4.60741e+07
0.872_251.10039	0.872	251.1	NA	NA	C9 H17 N O7	NA	NA	NA	NA	NA	NA	level5	NA	NA	NA	NA	NA	3.6274e+07	7.94816e+07	6.94836e+07	9.39004e+07	7.61497e+07	5.43007e+07	4.4091e+07	4.91337e+07	3.39573e+07	9.08217e+07	1.11102e+08	1.22916e+08	4.58722e+07	9.78846e+07	6.82092e+07	8.93139e+07	4.41102e+07	1.00466e+08	4.554e+07	4.73885e+07	5.01236e+07	5.49853e+07	5.31308e+07	1.02044e+08	4.19396e+06	6.68455e+06	7.52092e+06	7.40544e+06	6.78184e+06	6.17012e+06	4.70919e+06	6.60968e+06
0.872_274.10245	0.872	274.102	NA	NA	C8 H14 N6 O5	NA	NA	NA	NA	NA	NA	level5	NA	NA	NA	NA	NA	468609	456280	510217	501515	581413	494088	598761	467098	436220	489753	492607	492602	513767	483108	446305	518102	471466	564672	413460	468582	470644	511853	404938	511481	3.9815e+06	5.68101e+06	5.40481e+06	8.09534e+06	8.2154e+06	7.6283e+06	7.20918e+06	1.03563e+07
0.872_276.13202	0.872	276.132	NA	NA	NA	NA	NA	NA	NA	NA	NA	level5	NA	NA	NA	NA	NA	7.01055e+06	8.02625e+06	6.02449e+06	1.18403e+07	8.27097e+06	7.72757e+06	7.58379e+06	5.75427e+06	6.01625e+06	5.19487e+06	8.26087e+06	7.40878e+06	6.83891e+06	4.27286e+06	6.91731e+06	4.68751e+06	3.87284e+06	3.83086e+06	9.03605e+06	9.54807e+06	9.01785e+06	8.29468e+06	8.64093e+06	9.50795e+06	2.68911e+06	2.872e+06	1.9095e+06	2.89709e+06	1.46976e+06	2.46991e+06	2.48327e+06	1.82944e+06
0.872_283.15321	0.872	283.153	NA	NA	C13 H21 N3 O4	NA	NA	NA	NA	NA	NA	level5	NA	NA	NA	NA	NA	2.44048e+07	2.84507e+07	2.69195e+07	2.55756e+07	2.76516e+07	1.9815e+07	3.33793e+07	2.8179e+07	3.33627e+07	3.15034e+07	3.15497e+07	3.72838e+07	4.00503e+07	3.53296e+07	2.92894e+07	2.26376e+07	2.23216e+07	2.65019e+07	1.3686e+07	4.87115e+07	4.01758e+07	6.06246e+07	4.34104e+07	4.54906e+07	534280	582599	530576	430867	451610	466846	490070	437545
0.872_291.09512	0.872	291.095	NA	37.5	C10 H13 N5 O3	2'-deoxyadenosine	NA	39.9933	159271	NA	C00559	level3	Nucleic acids	Nucleosides [Fig]	Deoxyribonucleosides	Nucleic acids	map00230 Purine metabolism; map01100 Metabolic pathways	1.52014e+08	1.53021e+08	1.62574e+08	2.51021e+08	2.53973e+08	2.18959e+08	2.08681e+08	2.11565e+08	1.84433e+08	1.87961e+08	1.83669e+08	2.60005e+08	1.73871e+08	1.52915e+08	1.59984e+08	2.37022e+08	2.29619e+08	2.2072e+08	1.7087e+08	1.78086e+08	1.75035e+08	2.46604e+08	1.68177e+08	2.15222e+08	6.36574e+06	1.39394e+07	7.44745e+06	9.42257e+06	9.04165e+06	9.28907e+06	8.75186e+06	1.51114e+07
0.872_304.05575	0.872	304.056	NA	NA	C10 H12 N2 O9	NA	NA	NA	NA	NA	NA	level5	NA	NA	NA	NA	NA	3.89399e+06	3.86707e+06	6.09023e+06	3.48174e+06	6.18291e+06	4.00774e+06	4.417e+06	3.41225e+06	2.77226e+06	4.30568e+06	3.06801e+06	3.46881e+06	3.46771e+06	2.95997e+06	2.95401e+06	3.49558e+06	3.12163e+06	3.76895e+06	3.30499e+06	4.1565e+06	4.26762e+06	4.68511e+06	3.32942e+06	4.9534e+06	7.61126e+06	9.17331e+06	7.1191e+06	7.73799e+06	6.64111e+06	5.93425e+06	9.3219e+06	7.6136e+06
0.872_384.04539	0.872	384.045	NA	NA	C15 H18 N2 O4 P2 S	NA	NA	NA	NA	NA	NA	level5	NA	NA	NA	NA	NA	1.21697e+06	1.3708e+06	1.43383e+06	1.51998e+06	1.50888e+06	1.41004e+06	1.70321e+06	1.22786e+06	1.39256e+06	1.40161e+06	1.3028e+06	1.49801e+06	1.57188e+06	1.39101e+06	1.41942e+06	1.40247e+06	1.52347e+06	1.47725e+06	1.34417e+06	1.46888e+06	1.36338e+06	1.68004e+06	1.18018e+06	1.36516e+06	1.65075e+06	1.52401e+06	1.47702e+06	1.55595e+06	1.72611e+06	1.71216e+06	3.31372e+06	2.44525e+06
0.872_524.15896	0.872	524.159	NA	NA	NA	NA	NA	NA	NA	NA	NA	level5	NA	NA	NA	NA	NA	3.17646e+07	1.99071e+07	2.95696e+07	1.50395e+07	1.67816e+07	2.59525e+07	3.02493e+07	2.71767e+07	3.29486e+07	3.00211e+07	2.86826e+07	1.66648e+07	1.97854e+07	1.92281e+07	3.25251e+07	2.34426e+07	2.79257e+07	2.79676e+07	2.41514e+07	2.98112e+07	2.62552e+07	3.36196e+07	1.3336e+07	2.595e+07	457060	658590	572734	434659	457807	531683	441702	463250
0.872_644.20787	0.872	644.208	NA	NA	C18 H43 N6 O13 P3	NA	NA	NA	NA	NA	NA	level5	NA	NA	NA	NA	NA	457504	367951	764255	353546	585231	685066	759604	494548	810088	564454	556626	359002	394634	504517	975318	681315	1.18839e+06	687124	1.16317e+06	537635	446190	1.53518e+06	350733	725406	3.07874e+06	1.02824e+06	1.85025e+06	1.16226e+06	2.25405e+06	1.88678e+06	3.65052e+06	1.75982e+06
0.873_171.97750	0.873	171.977	NA	NA	C2 H5 O7 P	NA	NA	NA	NA	NA	NA	level5	NA	NA	NA	NA	NA	338905	456484	440064	508926	415514	431853	530619	347092	500072	437406	365085	506701	535679	439887	512967	400810	555323	424485	493643	515775	434385	619454	378839	397923	7.83298e+06	2.46977e+07	1.91316e+07	8.8069e+06	1.04271e+07	8.20061e+06	3.3587e+07	2.16806e+07
0.873_201.10022	0.873	201.1	NA	NA	C9 H15 N O4	NA	NA	NA	NA	NA	NA	level5	NA	NA	NA	NA	NA	1.54328e+07	1.2903e+07	2.32985e+07	1.35645e+07	1.95235e+07	1.24322e+07	2.26948e+07	1.29438e+07	1.77044e+07	1.55577e+07	1.89282e+07	2.17025e+07	2.7485e+07	1.17436e+07	1.87858e+07	1.42872e+07	1.52875e+07	1.85738e+07	1.23767e+07	2.20757e+07	1.12055e+07	2.04667e+07	1.78446e+07	2.42829e+07	4.84211e+06	6.14671e+06	5.59588e+06	6.68846e+06	9.49931e+06	5.00808e+06	5.47701e+06	4.47014e+06
0.873_222.05165	0.873	222.052	NA	NA	NA	NA	NA	NA	NA	NA	NA	level5	NA	NA	NA	NA	NA	512561	787857	508780	484314	543445	502704	430808	480791	493470	1.04668e+06	437956	602325	402948	347094	468009	405547	334120	590023	346625	446683	399815	443201	290513	435070	1.50297e+06	1.49288e+06	1.72615e+06	1.49004e+06	1.60394e+06	1.29228e+06	1.67141e+06	1.13939e+06
0.873_243.07445	0.873	243.074	NA	NA	C10 H13 N O6	NA	NA	NA	NA	NA	NA	level5	NA	NA	NA	NA	NA	8.0203e+06	6.17933e+06	1.07236e+07	4.69272e+06	9.62874e+06	7.98928e+06	1.11994e+07	1.47268e+07	4.01727e+06	1.15484e+07	1.26769e+07	7.4883e+06	6.113e+06	6.0406e+06	5.81875e+06	8.51662e+06	4.09449e+06	7.83477e+06	1.05777e+07	5.80523e+06	7.78689e+06	1.08767e+07	7.07411e+06	1.07002e+07	421921	466243	740270	631419	603206	408272	412680	607786
0.873_246.12163	0.873	246.122	NA	NA	C12 H23 O P S	NA	NA	NA	NA	NA	NA	level5	NA	NA	NA	NA	NA	1.01551e+07	1.73891e+07	1.26634e+07	1.40629e+07	1.21132e+07	1.02696e+07	1.41386e+07	1.60385e+07	1.56957e+07	1.41363e+07	1.24762e+07	1.64819e+07	2.04527e+07	2.07092e+07	1.41232e+07	1.24803e+07	1.15756e+07	2.00224e+07	7.49792e+06	1.932e+07	1.29629e+07	3.13314e+07	2.19238e+07	3.99863e+07	505641	418429	425616	655591	883238	1.06513e+06	453293	669206
0.873_255.12178	0.873	255.122	NA	NA	C11 H17 N3 O4	NA	NA	NA	NA	NA	NA	level5	NA	NA	NA	NA	NA	2.48723e+07	1.9429e+07	2.8592e+07	1.94086e+07	3.29774e+07	2.80681e+07	3.58766e+07	2.79216e+07	2.4821e+07	2.16223e+07	2.60824e+07	1.45924e+07	1.62951e+07	2.63254e+07	1.24984e+07	3.52642e+07	1.67155e+07	3.4959e+07	7.20146e+06	1.2086e+07	1.77316e+07	1.79127e+07	1.68795e+07	3.08823e+07	5.75197e+06	4.05394e+06	8.43156e+06	3.94389e+06	6.94285e+06	3.83849e+06	5.87601e+06	4.83427e+06
0.873_266.13596	0.873	266.136	NA	NA	NA	NA	NA	NA	NA	NA	NA	level5	NA	NA	NA	NA	NA	638713	440162	508258	484406	619006	498082	592990	480492	408701	483619	505255	472434	491296	475665	416931	537783	439152	577483	383999	442884	462043	476561	396379	520039	3.27665e+06	2.47002e+06	2.37505e+06	2.47157e+06	2.38742e+06	2.21048e+06	2.7008e+06	2.30477e+06
0.873_269.14719	0.873	269.147	NA	NA	C10 H23 N O7	NA	NA	NA	NA	NA	NA	level5	NA	NA	NA	NA	NA	195021	322569	340696	329548	199917	355806	459173	142347	171041	394714	141455	299459	288451	403595	174949	155907	186824	160993	185163	199793	401750	212808	347958	162267	384575	688124	309701	1.41557e+06	776637	865815	563384	442107
0.873_271.04536	0.873	271.045	NA	NA	C8 H14 Cl N O7	NA	NA	NA	NA	NA	NA	level5	NA	NA	NA	NA	NA	998167	703875	958126	845948	1.57011e+06	909487	1.0808e+06	1.00339e+06	928008	930692	1.09519e+06	745533	773208	838043	746428	1.22914e+06	1.06573e+06	1.33114e+06	718717	713107	800686	1.12704e+06	675992	1.06405e+06	1.52815e+06	1.17127e+06	1.75745e+06	1.2189e+06	1.39219e+06	1.14241e+06	1.78745e+06	1.67081e+06
0.873_274.08818	0.873	274.088	NA	NA	C7 H21 Cl N4 O P2	NA	NA	NA	NA	NA	NA	level5	NA	NA	NA	NA	NA	7.67064e+06	7.7497e+06	9.19574e+06	9.1345e+06	1.19292e+07	1.05143e+07	1.39864e+07	9.71359e+06	5.69832e+06	1.13183e+07	8.76504e+06	1.19296e+07	6.24464e+06	7.9252e+06	5.47128e+06	8.15544e+06	6.32285e+06	1.04837e+07	6.38089e+06	6.45011e+06	9.83924e+06	7.9845e+06	1.3446e+07	1.0618e+07	428665	240484	1.20071e+06	752054	482787	544800	142419	547087
0.873_308.03292	0.873	308.033	NA	NA	C5 H12 N2 O13	NA	NA	NA	NA	NA	NA	level5	NA	NA	NA	NA	NA	460633	413224	618388	488591	569568	497270	766139	527055	494213	667246	479287	706272	501275	1.40986e+06	475667	500662	498244	569164	358187	661705	435055	441915	1.08302e+06	542981	1.02936e+06	1.49649e+06	1.07981e+06	1.86307e+06	1.62585e+06	1.07112e+06	1.53017e+06	1.99148e+06
0.873_318.15383	0.873	318.154	NA	40.6	C19 H18 N4 O	3,4-dihydro-1(2h)-quinolinyl(5-methyl-2-phenyl-2h-1,2,3-triazol-4-yl)methanone	NA	0.00576903	18.1332	NA	NA	level3	NA	NA	NA	NA	NA	3.85549e+07	3.89062e+07	4.32906e+07	4.4574e+07	4.96239e+07	4.34696e+07	3.13167e+07	3.15005e+07	3.52104e+07	4.04058e+07	3.65045e+07	4.15806e+07	3.71605e+07	2.74405e+07	3.67701e+07	4.68079e+07	4.12766e+07	4.40406e+07	3.74205e+07	4.39293e+07	4.28994e+07	5.64883e+07	3.61486e+07	4.85797e+07	1.48668e+06	2.09387e+06	1.50455e+06	2.16426e+06	2.10777e+06	2.35087e+06	6.76407e+06	2.47566e+06
0.873_343.08367	0.873	343.084	NA	NA	C13 H17 N3 O6 S	NA	NA	NA	NA	NA	NA	level5	NA	NA	NA	NA	NA	4.2534e+07	7.99982e+07	4.11325e+07	3.78933e+07	6.22896e+07	4.66256e+07	5.97387e+07	4.0723e+07	3.84681e+07	6.7856e+07	3.99879e+07	4.57551e+07	7.56577e+07	7.05203e+07	6.66966e+07	5.17596e+07	3.23913e+07	6.0008e+07	3.33921e+07	5.54705e+07	3.62075e+07	3.92488e+07	4.94988e+07	7.22112e+07	7.19855e+06	8.65894e+06	7.44215e+06	7.1818e+06	1.55572e+07	1.17166e+07	7.12898e+06	6.67022e+06
0.873_369.20004	0.873	369.2	NA	NA	NA	NA	NA	NA	NA	NA	NA	level5	NA	NA	NA	NA	NA	721267	745693	847410	1.54281e+06	922239	738658	955242	658500	2.14571e+06	787642	817812	815343	810048	817823	690243	780442	695528	888494	724707	1.09047e+06	936501	980917	813347	884326	461528	587278	786996	857074	1.06809e+06	742825	756981	808159
0.873_380.07085	0.873	380.071	NA	NA	C14 H23 O6 P3	NA	NA	NA	NA	NA	NA	level5	NA	NA	NA	NA	NA	3.94727e+09	3.8482e+09	3.60597e+09	4.29542e+09	4.0878e+09	3.98228e+09	4.31811e+09	3.4162e+09	3.57954e+09	4.19631e+09	3.31958e+09	3.71902e+09	4.00785e+09	3.65253e+09	3.55959e+09	3.67337e+09	3.3034e+09	3.92077e+09	3.22187e+09	3.41007e+09	3.10155e+09	4.954e+09	3.41807e+09	3.8696e+09	2.45804e+08	2.89384e+08	2.60754e+08	2.20663e+08	2.21066e+08	1.49873e+08	2.32567e+08	2.19662e+08
0.873_392.10865	0.873	392.109	NA	NA	C15 H26 N2 O4 P2 S	NA	NA	NA	NA	NA	NA	level5	NA	NA	NA	NA	NA	2.30325e+06	3.15211e+06	3.03248e+06	4.23159e+06	4.18481e+06	4.39412e+06	2.75451e+06	2.45527e+06	2.42668e+06	3.42955e+06	2.80233e+06	3.06869e+06	3.40331e+06	2.94935e+06	3.86321e+06	3.64263e+06	3.85104e+06	3.44895e+06	2.82083e+06	3.35627e+06	2.70537e+06	3.60626e+06	2.68479e+06	2.9242e+06	7.54412e+06	8.89529e+06	7.75114e+06	8.42959e+06	7.9967e+06	8.03531e+06	1.15325e+07	8.71975e+06
0.873_394.05945	0.873	394.059	NA	NA	C14 H19 Cl N2 O7 S	NA	NA	NA	NA	NA	NA	level5	NA	NA	NA	NA	NA	477050	310825	820973	887438	581279	998340	716463	360821	898634	419890	380190	820493	566125	525635	307013	575195	844833	568752	471404	662843	628361	852345	814886	644561	5.04844e+06	6.20452e+06	7.66427e+06	4.48145e+06	1.05509e+06	2.34873e+06	3.19479e+06	3.8657e+06
0.873_436.13430	0.873	436.134	7.6	NA	C21 H22 O9	Liquiritin 甘草苷	Flavonoids 黄酮类及苷类	18.0079	43068.1	HMDB0029520	C16989	level3	Phenylpropanoids and polyketides	Flavonoids	Flavonoid glycosides	Flavonoids	NA	822903	944732	1.21783e+06	900597	1.2508e+06	849175	1.16266e+06	765272	811973	1.17828e+06	959255	1.1166e+06	984884	889438	834066	889680	884609	963402	778874	1.09311e+06	905587	1.16902e+06	709974	1.01626e+06	2.1533e+06	2.65064e+06	2.38623e+06	2.24962e+06	2.20299e+06	2.17797e+06	2.70353e+06	2.23182e+06
0.874_173.08008	0.874	173.08	NA	NA	C6 H11 N3 O3	NA	NA	NA	NA	NA	NA	level5	NA	NA	NA	NA	NA	2.72978e+08	2.60734e+08	3.44378e+08	3.7615e+08	3.49261e+08	4.03304e+08	2.41031e+08	1.81187e+08	2.07836e+08	2.01659e+08	2.3979e+08	5.51774e+07	3.06585e+08	1.9807e+08	2.54753e+08	2.85225e+08	3.05443e+08	3.0579e+08	2.39458e+08	2.91038e+08	3.55049e+07	3.3552e+08	5.87314e+07	2.69905e+08	1.17258e+08	1.52092e+08	1.05541e+08	1.31375e+08	1.14345e+08	1.23933e+08	1.26469e+08	1.28006e+08
0.874_188.15251	0.874	188.153	NA	67.7	C9 H20 N2 O2	N6,n6,n6-trimethyl-l-lysine	NA	3.56091e-05	0.189256	HMDB0001325	C03793	level2	Organic acids and derivatives	Carboxylic acids and derivatives	Amino acids, peptides, and analogues	Amino acids, peptides, and analogues	map00310 Lysine degradation	1.96914e+07	2.56032e+07	2.41235e+07	1.25324e+07	2.34071e+07	1.76959e+07	1.82629e+07	2.80954e+07	9.62961e+06	2.74632e+07	1.9048e+07	1.97276e+07	2.34845e+07	1.79229e+07	2.27267e+07	2.17173e+07	2.68875e+07	2.4563e+07	2.07345e+07	2.58158e+07	2.018e+07	1.91113e+07	1.31356e+07	1.9701e+07	5.61733e+06	5.6848e+06	6.22468e+06	5.27337e+06	3.51951e+06	4.95066e+06	6.69187e+06	5.21699e+06
0.874_225.00385	0.874	225.004	NA	NA	C5 H8 N O7 P	NA	NA	NA	NA	NA	NA	level5	NA	NA	NA	NA	NA	761989	846208	788087	1.0081e+06	1.02803e+06	763373	930837	870914	922584	769958	943444	950210	1.00887e+06	771242	944037	985169	993334	1.08695e+06	863659	1.03869e+06	765408	1.30356e+06	704027	978351	5.42268e+06	6.66244e+06	6.18291e+06	4.58407e+06	4.88968e+06	5.27397e+06	5.98596e+06	5.1093e+06
0.874_237.15769	0.874	237.158	NA	NA	NA	NA	NA	NA	NA	NA	NA	level5	NA	NA	NA	NA	NA	3.15274e+06	3.37876e+06	2.73824e+06	3.41644e+06	2.56218e+06	2.1262e+06	3.25002e+06	2.90495e+06	2.70361e+06	3.72933e+06	4.54284e+06	4.05695e+06	4.22512e+06	2.97633e+06	3.01974e+06	3.83952e+06	3.51398e+06	3.16376e+06	3.5702e+06	3.7315e+06	3.6613e+06	3.93134e+06	2.56213e+06	3.57348e+06	1.48672e+06	2.1073e+06	1.5669e+06	1.90765e+06	1.22967e+06	1.65758e+06	1.52754e+06	1.4219e+06
0.874_243.01452	0.874	243.015	NA	NA	C5 H10 N O8 P	NA	NA	NA	NA	NA	NA	level5	NA	NA	NA	NA	NA	1.12864e+06	1.00951e+06	1.16735e+06	1.28709e+06	2.60845e+06	1.22429e+06	1.40098e+06	1.1157e+06	945382	1.1563e+06	1.17178e+06	1.08474e+06	1.12883e+06	1.09035e+06	1.07913e+06	1.22241e+06	1.04731e+06	1.47534e+06	914884	1.17929e+06	1.05886e+06	1.90425e+06	937471	1.25974e+06	4.70894e+06	6.28923e+06	7.28039e+06	4.77408e+06	5.15215e+06	4.36524e+06	5.04914e+06	5.60578e+06
0.874_252.12047	0.874	252.12	NA	NA	C10 H20 O7	NA	NA	NA	NA	NA	NA	level5	NA	NA	NA	NA	NA	3.87602e+06	4.18671e+06	4.45952e+06	6.21442e+06	6.57301e+06	7.13891e+06	5.41631e+06	4.17189e+06	4.44871e+06	6.23845e+06	5.45387e+06	6.53083e+06	6.3567e+06	4.54906e+06	4.90961e+06	5.62683e+06	5.67594e+06	6.02931e+06	5.48669e+06	5.74217e+06	4.80504e+06	6.90485e+06	5.47095e+06	5.9827e+06	2.48059e+08	2.97825e+08	2.81878e+08	2.62768e+08	2.714e+08	2.69103e+08	3.84035e+08	3.10914e+08
0.874_276.02461	0.874	276.025	NA	NA	C9 H4 N6 O5	NA	NA	NA	NA	NA	NA	level5	NA	NA	NA	NA	NA	6.18359e+06	7.78128e+06	6.65715e+06	1.11553e+07	1.17634e+07	1.36498e+07	8.42445e+06	5.43051e+06	4.78108e+06	6.08803e+06	5.5073e+06	5.68368e+06	6.31622e+06	4.89661e+06	6.74959e+06	6.49139e+06	8.24796e+06	1.02138e+07	6.22956e+06	6.07463e+06	6.05156e+06	8.85452e+06	8.21827e+06	7.92918e+06	3.09522e+07	2.20781e+07	2.34353e+07	2.52736e+07	2.45439e+07	1.82906e+07	2.68544e+07	2.95883e+07
0.874_289.05621	0.874	289.056	NA	NA	C7 H16 N O9 P	NA	NA	NA	NA	NA	NA	level5	NA	NA	NA	NA	NA	1.63102e+06	1.41017e+06	1.71541e+06	1.67533e+06	2.20458e+06	1.71533e+06	1.89389e+06	1.52771e+06	1.54501e+06	1.71382e+06	2.04152e+06	1.51461e+06	1.62731e+06	1.5301e+06	1.37521e+06	1.81334e+06	1.73052e+06	1.95795e+06	1.23579e+06	1.57964e+06	1.4772e+06	1.71236e+06	1.30196e+06	1.65574e+06	2.73355e+06	3.19534e+06	4.60709e+06	3.82436e+06	2.53813e+06	2.0589e+06	2.72808e+06	3.14185e+06
0.874_294.14256	0.874	294.143	NA	NA	C11 H22 N2 O7	NA	NA	NA	NA	NA	NA	level5	NA	NA	NA	NA	NA	5.29865e+07	5.4008e+07	4.47245e+07	7.28335e+07	7.21764e+07	6.2884e+07	7.31701e+07	3.1866e+07	4.89765e+07	3.00404e+07	4.65315e+07	4.6709e+07	4.88036e+07	3.63269e+07	4.69578e+07	5.9654e+07	1.00368e+08	7.09013e+07	5.39934e+07	6.04416e+07	7.6119e+07	7.44322e+07	6.658e+07	6.60982e+07	3.64095e+06	4.36381e+06	2.75955e+06	3.93353e+06	3.04127e+06	4.10416e+06	4.47043e+06	1.27163e+07
0.874_317.12210	0.874	317.122	NA	NA	C12 H19 N3 O7	NA	NA	NA	NA	NA	NA	level5	NA	NA	NA	NA	NA	5.34591e+07	4.49061e+07	5.93996e+07	1.65409e+07	6.16366e+07	5.17288e+07	4.16212e+07	4.27394e+07	3.58299e+07	4.90045e+07	3.36867e+07	5.37199e+07	5.00855e+07	2.91408e+07	4.08638e+07	5.02034e+07	5.45427e+07	5.53238e+07	3.58629e+07	4.21996e+07	5.39358e+07	5.66396e+07	3.80873e+07	1.31068e+07	2.00453e+06	4.2542e+06	2.6728e+06	2.97163e+06	1.82615e+06	3.50495e+06	3.78279e+06	3.28033e+06
0.874_317.15844	0.874	317.158	NA	NA	NA	NA	NA	NA	NA	NA	NA	level5	NA	NA	NA	NA	NA	8.6616e+06	7.56732e+06	7.93242e+06	7.28094e+06	7.95707e+06	6.03797e+06	8.38009e+06	7.17001e+06	6.86244e+06	8.20621e+06	8.20945e+06	8.22066e+06	1.019e+07	7.16675e+06	6.55428e+06	7.94037e+06	6.0783e+06	7.82989e+06	5.39116e+06	8.89143e+06	8.47764e+06	1.29022e+07	9.93469e+06	1.31779e+07	238356	242171	246598	205942	288214	464228	194256	235845
0.874_362.09773	0.874	362.098	NA	NA	C11 H23 O11 P	NA	NA	NA	NA	NA	NA	level5	NA	NA	NA	NA	NA	983264	1.29522e+06	1.19151e+06	2.20721e+06	1.35151e+06	1.11464e+06	1.6219e+06	988198	1.05284e+06	1.20695e+06	1.04646e+06	1.33893e+06	1.34695e+06	1.28371e+06	1.08163e+06	1.32966e+06	1.14732e+06	1.20451e+06	1.01032e+06	1.33345e+06	1.12195e+06	1.41972e+06	1.00444e+06	1.12973e+06	6.32706e+06	7.88708e+06	6.61049e+06	8.27757e+06	6.60527e+06	8.28187e+06	1.06792e+07	7.5952e+06
0.875_189.06375	0.875	189.064	NA	NA	C7 H11 N O5	NA	NA	NA	NA	NA	NA	level5	NA	NA	NA	NA	NA	3.59392e+06	2.45715e+06	2.86179e+06	3.18301e+06	5.59762e+06	3.25347e+06	5.38291e+06	3.55836e+06	2.99563e+06	2.80659e+06	5.80866e+06	3.53599e+06	4.44789e+06	3.072e+06	4.24623e+06	3.97886e+06	2.61279e+06	3.30617e+06	3.9815e+06	3.79699e+06	3.29757e+06	3.25869e+06	2.09417e+06	4.11792e+06	7.75417e+06	8.10701e+06	8.33984e+06	5.34133e+06	6.11413e+06	5.1426e+06	5.22921e+06	4.27556e+06
0.875_205.05886	0.875	205.059	NA	NA	C7 H11 N O6	NA	NA	NA	NA	NA	NA	level5	NA	NA	NA	NA	NA	2.53838e+06	1.36336e+06	2.2797e+06	2.2466e+06	5.59029e+06	2.67998e+06	3.20083e+06	1.75572e+06	1.39499e+06	2.94291e+06	2.28465e+06	2.4639e+06	1.84351e+06	2.20957e+06	1.8069e+06	3.29521e+06	1.72652e+06	2.84832e+06	1.2556e+06	2.55905e+06	806052	1.79375e+06	1.61723e+06	1.85857e+06	892763	1.22715e+06	2.52413e+06	919565	1.50629e+06	1.58281e+06	851614	1.36434e+06
0.875_213.04070	0.875	213.041	NA	NA	C5 H12 N O6 P	NA	NA	NA	NA	NA	NA	level5	NA	NA	NA	NA	NA	971894	1.03879e+06	1.113e+06	1.14622e+06	1.21054e+06	1.13954e+06	1.31634e+06	976315	1.03245e+06	1.08088e+06	1.03364e+06	1.13023e+06	1.18338e+06	1.07036e+06	1.04908e+06	1.10765e+06	1.12458e+06	1.18947e+06	990058	1.0962e+06	1.04681e+06	1.41016e+06	904170	1.0751e+06	4.65752e+06	4.38434e+06	4.02528e+06	3.45458e+06	3.34463e+06	3.70521e+06	5.2881e+06	5.20592e+06
0.875_257.03026	0.875	257.03	NA	NA	C6 H12 N O8 P	NA	NA	NA	NA	NA	NA	level5	NA	NA	NA	NA	NA	462687	529336	572301	604781	568157	557648	679835	471498	493846	556209	496016	570717	585603	553784	488528	619674	529483	579828	462425	536273	539768	570095	505551	552533	1.47159e+06	1.65462e+06	1.67547e+06	1.56144e+06	1.30566e+06	1.6562e+06	1.46735e+06	1.59687e+06
0.875_302.07664	0.875	302.077	NA	NA	C6 H21 N6 P3 S	NA	NA	NA	NA	NA	NA	level5	NA	NA	NA	NA	NA	439053	454163	493961	500448	563571	486711	582614	439849	445280	477748	465040	492795	515265	472455	456725	500394	483691	534418	425252	474711	461428	530637	398011	486524	6.3247e+06	7.72939e+06	7.73335e+06	7.21514e+06	6.37204e+06	7.94128e+06	5.38256e+06	6.27907e+06
0.875_304.09232	0.875	304.092	NA	NA	C10 H17 N4 O5 P	NA	NA	NA	NA	NA	NA	level5	NA	NA	NA	NA	NA	535310	368903	425974	404293	502725	411306	496988	402704	342535	405324	423457	395950	411758	398658	349432	450719	368056	483992	321832	371184	387241	397258	332207	435848	3.27665e+06	2.51707e+06	2.37505e+06	2.47157e+06	2.38742e+06	2.2371e+06	2.9284e+06	2.32911e+06
0.875_407.06151	0.875	407.062	NA	NA	C17 H19 N3 O3 P2 S	NA	NA	NA	NA	NA	NA	level5	NA	NA	NA	NA	NA	1.84028e+06	1.09281e+06	695512	856154	628650	1.40095e+06	582281	468096	795464	473590	743126	516752	1.61009e+06	1.75013e+06	492922	535306	997390	1.24979e+06	594084	632446	452309	544681	550766	799451	2.17006e+07	2.5064e+07	2.49916e+07	2.49929e+07	2.40836e+07	2.50563e+07	2.73022e+07	2.68077e+07
0.875_497.92149	0.875	497.921	NA	NA	C12 H13 N4 O6 P3 S3	NA	NA	NA	NA	NA	NA	level5	NA	NA	NA	NA	NA	1.20063e+06	1.32052e+06	1.39641e+06	1.45882e+06	1.49722e+06	1.35915e+06	1.65547e+06	1.20897e+06	1.32822e+06	1.36098e+06	1.28148e+06	1.44019e+06	1.50971e+06	1.34934e+06	1.36584e+06	1.36156e+06	1.45019e+06	1.47643e+06	1.27824e+06	1.40519e+06	1.32122e+06	1.59049e+06	1.14255e+06	1.351e+06	9.8225e+06	9.87364e+06	9.31923e+06	4.72265e+06	3.98566e+06	5.06933e+06	6.82952e+06	5.38184e+06
0.876_178.12097	0.876	178.121	NA	NA	C8 H18 O4	NA	NA	NA	NA	NA	NA	level5	NA	NA	NA	NA	NA	2.48045e+06	5.15552e+06	3.95771e+06	4.2048e+06	2.90488e+06	1.49209e+06	6.37577e+06	4.95858e+06	8.14956e+06	4.06736e+06	4.63852e+06	6.25849e+06	7.41371e+06	5.67174e+06	5.98727e+06	4.60801e+06	3.44417e+06	1.93479e+06	2.97484e+06	8.56681e+06	5.84029e+06	1.1416e+07	1.27519e+07	9.36415e+06	506342	532362	456225	409934	377889	415736	422363	365744
0.876_190.61854	0.876	190.619	NA	NA	NA	NA	NA	NA	NA	NA	NA	level5	NA	NA	NA	NA	NA	1.14691e+06	2.77748e+06	1.26827e+06	2.6068e+06	1.45128e+06	1.35232e+06	1.63457e+06	1.3928e+06	3.41791e+06	1.38031e+06	1.22334e+06	1.4876e+06	1.7385e+06	2.10364e+06	1.17784e+06	1.65919e+06	2.38247e+06	1.71448e+06	1.30308e+06	1.39575e+06	1.34703e+06	3.78204e+06	3.3689e+06	5.96343e+06	458255	539760	465679	417411	385483	422767	428456	373183
0.876_207.11061	0.876	207.111	NA	NA	C8 H17 N O5	NA	NA	NA	NA	NA	NA	level5	NA	NA	NA	NA	NA	8.62184e+06	7.80662e+06	8.72193e+06	1.11608e+07	1.22922e+07	1.23002e+07	1.17115e+07	1.1506e+07	9.05086e+06	8.63205e+06	1.0889e+07	1.12689e+07	1.67693e+07	1.06615e+07	1.05789e+07	1.37173e+07	1.12777e+07	1.34186e+07	1.19082e+07	1.22017e+07	9.54813e+06	1.00282e+07	6.23992e+06	8.01417e+06	9.74167e+06	9.38011e+06	7.93949e+06	5.76858e+06	2.72973e+06	8.67425e+06	9.94685e+06	4.32657e+06
0.876_255.08553	0.876	255.086	NA	NA	C10 H13 N3 O5	NA	NA	NA	NA	NA	NA	level5	NA	NA	NA	NA	NA	1.33901e+07	1.19355e+07	1.48391e+07	1.29611e+07	1.8836e+07	1.32138e+07	1.36488e+07	1.01055e+07	1.22117e+07	1.13713e+07	1.25211e+07	1.23349e+07	1.05614e+07	1.01598e+07	1.15543e+07	1.26895e+07	1.07147e+07	1.20659e+07	1.18517e+07	1.22949e+07	1.2222e+07	1.39445e+07	9.08412e+06	1.35385e+07	1.46953e+06	9.92473e+06	8.61334e+06	1.66121e+07	1.68656e+07	1.68573e+07	1.18614e+07	9.59122e+06
0.876_286.04512	0.876	286.045	NA	NA	C8 H15 O9 P	NA	NA	NA	NA	NA	NA	level5	NA	NA	NA	NA	NA	1.53282e+06	890422	3.45036e+06	3.06411e+06	3.81641e+06	1.03313e+06	1.41002e+06	1.00278e+06	1.01536e+06	1.26996e+06	1.0741e+06	1.17227e+06	991094	956171	834591	1.06925e+06	991970	1.16179e+06	777390	902488	1.21977e+06	987012	797355	2.73483e+06	7.79869e+06	6.98007e+06	6.43974e+06	3.10314e+06	3.55844e+06	4.75201e+06	3.23516e+06	2.4753e+06
0.876_289.16357	0.876	289.164	NA	NA	NA	NA	NA	NA	NA	NA	NA	level5	NA	NA	NA	NA	NA	6.24209e+06	9.10501e+06	6.08968e+06	5.68114e+06	5.47808e+06	4.01441e+06	9.1121e+06	6.68531e+06	9.00871e+06	5.20297e+06	5.5483e+06	7.11941e+06	9.74424e+06	7.82431e+06	7.0593e+06	7.75556e+06	4.75938e+06	4.16348e+06	5.56214e+06	9.57663e+06	6.30951e+06	1.44714e+07	1.62226e+07	1.2859e+07	757272	338511	447976	870972	613206	993652	939867	565257
0.876_348.08206	0.876	348.082	NA	NA	C11 H17 N4 O7 P	NA	NA	NA	NA	NA	NA	level5	NA	NA	NA	NA	NA	2.63092e+06	2.68898e+06	2.4644e+06	3.99282e+06	3.63371e+06	2.36633e+06	1.75174e+06	1.93583e+06	2.60227e+06	2.30863e+06	1.58907e+06	2.79405e+06	2.93685e+06	2.3073e+06	3.0718e+06	2.37067e+06	2.14139e+06	2.28745e+06	2.63425e+06	2.28374e+06	1.99023e+06	3.85157e+06	2.41889e+06	2.39684e+06	9.77468e+06	1.18132e+07	9.24568e+06	1.12956e+07	8.46642e+06	1.26001e+07	1.68573e+07	1.00474e+07
0.876_381.16323	0.876	381.163	NA	NA	NA	NA	NA	NA	NA	NA	NA	level5	NA	NA	NA	NA	NA	626439	569707	538085	554223	668855	524603	587836	582289	700514	526336	695871	613023	776234	458360	784408	661641	692783	714916	669771	709834	472641	772207	392556	686564	1.12388e+06	1.0334e+06	1.21119e+06	1.22088e+06	1.81766e+06	2.07995e+06	1.65491e+06	1.55066e+06
0.877_126.07929	0.877	126.079	NA	NA	C6 H10 N2 O	NA	NA	NA	NA	NA	NA	level5	NA	NA	NA	NA	NA	1.64453e+06	1.68526e+06	1.80907e+06	1.86045e+06	1.98149e+06	1.92343e+06	2.01248e+06	1.55996e+06	1.69562e+06	1.95322e+06	1.921e+06	2.02371e+06	2.23626e+06	1.69689e+06	1.5911e+06	1.88298e+06	6.51637e+06	1.84187e+06	4.11859e+06	2.06682e+06	1.69088e+06	2.22511e+06	1.5581e+06	1.79871e+06	5.48559e+06	7.01043e+06	5.39126e+06	6.04894e+06	6.8154e+06	6.51196e+06	5.31395e+06	6.05328e+06
0.877_290.16080	0.877	290.161	NA	NA	C10 H23 N6 O2 P	NA	NA	NA	NA	NA	NA	level5	NA	NA	NA	NA	NA	738057	876805	895454	1.27263e+06	1.08958e+06	828581	2.23249e+06	830249	1.65715e+06	1.82133e+06	1.44664e+06	1.4536e+06	2.74643e+06	2.88762e+06	810199	1.21082e+06	873231	969156	934239	3.09541e+06	803844	7.05699e+06	4.09601e+06	3.98016e+06	308809	351029	308928	277382	257971	295348	302883	253418
0.877_516.11726	0.877	516.117	NA	NA	C23 H26 N4 O4 P2 S	NA	NA	NA	NA	NA	NA	level5	NA	NA	NA	NA	NA	1.27606e+06	1.29902e+06	1.41848e+06	1.42718e+06	1.63645e+06	1.4154e+06	1.66997e+06	1.27601e+06	1.25408e+06	1.36812e+06	1.63348e+06	1.39821e+06	1.46061e+06	1.35171e+06	1.28512e+06	1.44763e+06	1.35974e+06	1.54749e+06	1.19435e+06	1.34068e+06	1.31894e+06	1.48895e+06	1.13662e+06	1.4062e+06	1.09898e+07	1.28456e+07	6.92654e+06	7.67798e+06	3.95792e+06	6.14755e+06	1.17435e+07	6.82577e+06
0.877_590.10072	0.877	590.101	NA	NA	C18 H32 N4 O10 P2 S2	NA	NA	NA	NA	NA	NA	level5	NA	NA	NA	NA	NA	962392	1.07435e+06	1.14282e+06	1.18151e+06	1.24189e+06	1.129e+06	1.35468e+06	974239	1.036e+06	1.11323e+06	1.03516e+06	1.1584e+06	1.21072e+06	1.10301e+06	1.06011e+06	1.12438e+06	1.11984e+06	1.19531e+06	981859	1.11082e+06	1.07908e+06	1.22167e+06	932129	1.09805e+06	8.2122e+06	7.91241e+06	6.05421e+06	5.93246e+06	3.44389e+06	3.98038e+06	7.17645e+06	4.90868e+06
0.878_132.02449	0.878	132.024	NA	NA	C5 H8 O2 S	NA	NA	NA	NA	NA	NA	level5	NA	NA	NA	NA	NA	4.94077e+07	6.72809e+07	7.38576e+07	4.92145e+07	6.66172e+07	6.05583e+07	9.61897e+07	8.41572e+07	6.81028e+07	1.10462e+08	7.52749e+07	6.54079e+07	6.65771e+07	6.61605e+07	4.24655e+07	6.6321e+07	5.99323e+07	7.03801e+07	4.20582e+07	1.10467e+08	8.61879e+07	7.5158e+07	8.57469e+07	6.69668e+07	582863	558110	1.10408e+06	530579	891885	496374	552668	847358
0.878_187.08447	0.878	187.084	NA	NA	C8 H13 N O4	NA	NA	NA	NA	NA	NA	level5	NA	NA	NA	NA	NA	8.11206e+07	8.65188e+07	9.01524e+07	8.97121e+07	1.09185e+08	8.55038e+07	1.18096e+08	7.80259e+07	8.92357e+07	8.83862e+07	6.68073e+07	9.65545e+07	1.23038e+08	8.20127e+07	1.0208e+08	8.51903e+07	9.97241e+07	7.78703e+07	9.54096e+07	8.95112e+07	6.82692e+07	1.49623e+08	8.96211e+07	9.22019e+07	2.72923e+07	2.98119e+07	2.93135e+07	2.80245e+07	2.512e+07	2.8839e+07	2.79951e+07	2.54642e+07
0.878_189.10016	0.878	189.1	NA	NA	C8 H15 N O4	NA	NA	NA	NA	NA	NA	level5	NA	NA	NA	NA	NA	2.56965e+06	882485	2.08013e+06	1.50141e+06	4.06252e+06	1.72842e+06	2.48128e+06	5.85997e+06	1.91926e+06	1.20322e+06	5.50325e+06	1.91427e+06	1.6836e+06	791910	2.16568e+06	4.55659e+06	1.36926e+06	5.657e+06	4.03539e+06	1.91554e+06	1.65584e+06	1.71553e+06	428952	3.6851e+06	3.44662e+06	1.49378e+06	3.60766e+06	1.24111e+06	2.84642e+06	2.11436e+06	3.48914e+06	2.51748e+06
0.878_251.06829	0.878	251.068	NA	NA	C8 H14 Cl N3 O4	NA	NA	NA	NA	NA	NA	level5	NA	NA	NA	NA	NA	1.30287e+07	7.38256e+06	1.34979e+07	1.01722e+07	1.35395e+07	1.53609e+07	9.19224e+06	7.40038e+06	7.95504e+06	7.9049e+06	1.01247e+07	2.74198e+07	9.38031e+06	6.33977e+06	5.64676e+06	1.10861e+07	1.23135e+07	1.03598e+07	1.29091e+06	1.24078e+07	1.07734e+07	1.2898e+07	2.13632e+07	2.50082e+07	385867	471299	476957	401503	389530	381409	374180	378547
0.878_412.07679	0.878	412.077	NA	36.6	C17 H18 N4 O5 S	N-(3-{3-[(2,1,3-benzoxadiazol-4-ylsulfonyl)amino]propoxy}phenyl)acetamide	NA	21.977	56336.9	NA	NA	level3	NA	NA	NA	NA	NA	565027	588538	1.02749e+06	854027	1.13182e+06	955011	750119	637515	573629	615123	598525	985550	1.006e+06	608326	588391	1.02231e+06	641954	804703	547878	815731	594146	683671	874057	856049	3.38629e+06	4.72431e+06	4.23383e+06	3.11742e+06	3.37561e+06	3.6343e+06	5.04209e+06	4.01107e+06
0.879_267.93864	0.879	267.939	NA	NA	C5 H5 N2 O5 P S2	NA	NA	NA	NA	NA	NA	level5	NA	NA	NA	NA	NA	2.66003e+06	2.75967e+06	1.94786e+06	2.37347e+06	3.01635e+06	2.5372e+06	2.41822e+06	1.78407e+06	2.52722e+06	2.91843e+06	1.82739e+06	1.89476e+06	2.12604e+06	1.96717e+06	2.02256e+06	2.31163e+06	2.1548e+06	3.01242e+06	1.62114e+06	1.81661e+06	1.85704e+06	2.60492e+06	2.04151e+06	2.79974e+06	4.73022e+07	5.64211e+07	4.95223e+07	3.5229e+07	3.32287e+07	3.99729e+07	4.76507e+07	4.33916e+07
0.879_293.14722	0.879	293.147	NA	NA	C12 H23 N O7	NA	NA	NA	NA	NA	NA	level5	NA	NA	NA	NA	NA	1.78873e+07	1.80849e+07	2.49065e+07	2.28831e+07	2.32118e+07	2.71015e+07	2.07745e+07	1.46094e+07	1.68742e+07	1.63396e+07	1.85253e+07	1.63276e+07	1.71765e+07	1.32344e+07	1.51476e+07	2.17063e+07	1.45706e+07	2.1281e+07	1.77474e+07	1.9801e+07	2.25356e+07	2.35372e+07	2.09718e+07	2.79576e+07	1.60985e+06	1.74045e+06	1.73476e+06	1.61503e+06	1.81722e+06	1.79233e+06	2.53428e+06	2.9155e+06
0.879_336.05423	0.879	336.054	NA	NA	C8 H16 O14	NA	NA	NA	NA	NA	NA	level5	NA	NA	NA	NA	NA	1.48033e+06	1.10616e+06	1.25371e+06	1.26025e+06	1.98036e+06	1.20835e+06	1.38313e+06	1.58098e+06	1.36285e+06	1.10489e+06	1.68188e+06	1.28295e+06	1.39293e+06	1.07059e+06	1.38068e+06	1.75979e+06	1.43893e+06	1.91735e+06	1.24327e+06	1.44246e+06	1.03114e+06	1.52609e+06	883421	1.66101e+06	2.06593e+07	2.18444e+07	1.91584e+07	9.18957e+06	1.01139e+07	1.29335e+07	1.7863e+07	1.2967e+07
0.879_356.24184	0.879	356.242	NA	NA	C17 H32 N4 O4	NA	NA	NA	NA	NA	NA	level5	NA	NA	NA	NA	NA	1.72886e+06	3.86255e+06	2.7576e+06	3.11102e+06	2.28071e+06	800310	4.9622e+06	4.30102e+06	6.9152e+06	2.96443e+06	3.74048e+06	4.86692e+06	5.5472e+06	4.29313e+06	5.15818e+06	3.69434e+06	3.02866e+06	1.18277e+06	2.45151e+06	6.17469e+06	3.74719e+06	1.05503e+07	9.44868e+06	7.80615e+06	291743	223051	195212	169567	158482	197492	223977	153306
0.879_376.07917	0.879	376.079	NA	NA	C15 H16 N6 O2 S2	NA	NA	NA	NA	NA	NA	level5	NA	NA	NA	NA	NA	504391	569989	438399	822266	634547	405535	812064	481745	770673	415401	492649	679053	740890	423508	627093	598778	626012	613982	515671	740127	428736	600735	415240	459139	1.77052e+06	2.77706e+06	1.63672e+06	1.96678e+06	1.62602e+06	2.99624e+06	4.53274e+06	2.20739e+06
0.879_390.09363	0.879	390.094	NA	NA	C12 H28 N2 O4 P2 S2	NA	NA	NA	NA	NA	NA	level5	NA	NA	NA	NA	NA	1.08313e+06	1.19319e+06	1.73397e+06	1.54691e+06	1.83118e+06	1.65067e+06	1.53398e+06	1.1685e+06	1.12282e+06	1.25863e+06	1.17007e+06	1.66928e+06	1.7147e+06	1.24489e+06	1.14672e+06	1.68714e+06	1.22724e+06	1.49752e+06	1.10428e+06	1.44392e+06	1.21554e+06	1.31483e+06	1.4491e+06	1.47251e+06	4.91373e+06	6.77116e+06	5.98674e+06	4.6369e+06	4.99461e+06	4.75629e+06	6.36475e+06	5.1718e+06
0.879_439.91577	0.879	439.916	NA	NA	C7 H6 Cl N2 O16 P	NA	NA	NA	NA	NA	NA	level5	NA	NA	NA	NA	NA	1.14411e+06	1.2257e+06	1.31247e+06	1.32256e+06	1.45225e+06	1.28739e+06	1.55266e+06	1.14962e+06	1.22087e+06	1.2751e+06	1.21728e+06	1.33508e+06	1.39804e+06	1.26286e+06	1.21942e+06	1.30433e+06	1.33016e+06	1.40098e+06	1.1712e+06	1.29574e+06	1.23523e+06	1.46042e+06	1.06706e+06	1.27924e+06	2.30104e+06	2.43232e+06	2.59813e+06	1.72527e+06	1.19923e+06	1.4785e+06	3.44389e+06	3.42689e+06
0.88_179.12903	0.88	179.129	NA	NA	NA	NA	NA	NA	NA	NA	NA	level5	NA	NA	NA	NA	NA	1.07718e+06	3.3007e+06	2.12815e+06	1.30128e+06	1.60522e+06	1.7086e+06	3.77641e+06	2.96208e+06	4.0316e+06	2.17231e+06	1.67089e+06	2.27688e+06	4.21067e+06	4.18356e+06	3.56927e+06	1.91611e+06	2.84765e+06	1.95775e+06	2.1689e+06	4.4254e+06	3.62813e+06	5.09892e+06	4.26025e+06	4.6888e+06	328639	373643	298628	299118	257692	313107	311449	254175
0.88_273.08459	0.88	273.085	NA	NA	C11 H15 N O7	NA	NA	NA	NA	NA	NA	level5	NA	NA	NA	NA	NA	1.17034e+08	1.94365e+08	1.32151e+08	2.83121e+08	1.48473e+08	2.04149e+08	2.06455e+08	1.60712e+08	1.55617e+08	1.63316e+08	1.01903e+08	3.207e+08	2.60994e+08	1.37459e+08	1.38903e+08	1.65682e+08	1.65068e+08	6.48343e+07	1.43003e+08	2.30056e+08	2.25395e+08	1.83033e+08	1.55205e+08	1.27415e+08	4.74641e+07	1.01371e+08	5.5772e+07	1.28484e+08	7.3159e+07	7.58319e+07	1.55602e+07	2.62937e+07
0.88_274.11644	0.88	274.116	NA	NA	C6 H19 Cl N6 O4	NA	NA	NA	NA	NA	NA	level5	NA	NA	NA	NA	NA	6.81849e+06	9.92282e+06	7.20357e+06	7.62791e+06	6.93906e+06	7.89333e+06	8.50119e+06	9.31553e+06	8.20491e+06	6.02905e+06	9.20876e+06	1.06191e+07	1.20979e+07	7.13794e+06	8.81962e+06	7.43299e+06	6.83916e+06	1.91166e+07	7.19312e+06	8.74741e+06	6.16207e+06	8.48165e+06	9.86652e+06	6.5607e+06	1.28926e+06	1.85422e+06	1.47722e+06	2.06854e+06	1.84396e+06	2.05794e+06	1.5557e+06	2.41038e+06
0.88_330.07131	0.88	330.071	NA	NA	C13 H10 N6 O5	NA	NA	NA	NA	NA	NA	level5	NA	NA	NA	NA	NA	902171	970123	1.01904e+06	1.44425e+06	1.14402e+06	855155	1.02887e+06	880012	1.27239e+06	849951	946746	1.01928e+06	1.08434e+06	848560	1.04354e+06	951360	1.11895e+06	1.14238e+06	982413	1.1493e+06	838232	1.21997e+06	864098	909077	5.93686e+06	7.44029e+06	5.84808e+06	7.44452e+06	5.42871e+06	8.51729e+06	1.17043e+07	6.85179e+06
0.88_336.06911	0.88	336.069	NA	NA	C13 H12 N4 O7	NA	NA	NA	NA	NA	NA	level5	NA	NA	NA	NA	NA	5.79354e+06	5.81431e+06	6.67572e+06	9.74263e+06	6.76816e+06	7.2805e+06	5.64959e+06	5.19867e+06	4.50378e+06	8.62192e+06	7.88276e+06	1.63505e+07	9.40001e+06	4.82351e+06	6.46098e+06	6.60102e+06	5.38288e+06	6.30898e+06	5.99694e+06	7.61336e+06	6.99444e+06	1.03376e+07	4.7889e+06	6.99325e+06	274378	341081	356979	294315	295598	274184	265642	282418
0.881_168.02701	0.881	168.027	NA	NA	C4 H8 O7	NA	NA	NA	NA	NA	NA	level5	NA	NA	NA	NA	NA	2.82496e+06	2.41971e+06	2.65768e+06	2.7094e+06	3.68496e+06	2.59214e+06	3.03476e+06	2.8956e+06	2.72744e+06	2.45838e+06	3.05745e+06	2.70866e+06	2.88875e+06	2.40893e+06	2.79655e+06	3.21782e+06	2.95228e+06	3.48483e+06	2.58126e+06	2.84988e+06	2.33889e+06	3.19703e+06	2.01271e+06	3.07142e+06	2.63748e+07	2.82825e+07	2.0851e+07	1.26692e+07	1.11362e+07	1.50007e+07	2.38352e+07	1.50989e+07
0.881_385.08004	0.881	385.08	NA	NA	C13 H26 N O4 P3 S	NA	NA	NA	NA	NA	NA	level5	NA	NA	NA	NA	NA	697824	1.36392e+06	1.28331e+06	1.11724e+06	1.64323e+06	1.07525e+06	923823	930908	1.31338e+06	760488	943092	741186	1.64194e+06	1.2056e+06	815725	784205	1.17121e+06	1.44704e+06	877398	841206	800053	798726	796656	1.00375e+06	2.24928e+07	2.43179e+07	2.4947e+07	2.68025e+07	2.41424e+07	2.35738e+07	2.82931e+07	2.69584e+07
0.881_388.07700	0.881	388.077	NA	NA	NA	NA	NA	NA	NA	NA	NA	level5	NA	NA	NA	NA	NA	1.90531e+06	1.84474e+06	2.05025e+06	2.02205e+06	2.43688e+06	2.0141e+06	2.40397e+06	1.89508e+06	1.78871e+06	1.9658e+06	1.99646e+06	1.98875e+06	2.07727e+06	1.93886e+06	1.80278e+06	2.13304e+06	1.94294e+06	2.36202e+06	1.70839e+06	1.90846e+06	1.88884e+06	2.13214e+06	1.62539e+06	2.06665e+06	3.66752e+06	3.14445e+06	3.93934e+06	4.178e+06	3.33784e+06	3.92312e+06	5.03709e+06	3.68491e+06
0.882_229.03517	0.882	229.035	NA	NA	C5 H12 N O7 P	NA	NA	NA	NA	NA	NA	level5	NA	NA	NA	NA	NA	639888	590950	804611	640232	1.05881e+06	665826	789520	632827	530984	653266	675756	623598	693296	623637	547043	716595	592760	772572	509670	776946	650075	682341	527722	691814	2.65504e+06	3.02985e+06	3.25383e+06	2.53945e+06	2.03986e+06	2.01648e+06	2.33584e+06	2.42303e+06
0.883_190.09542	0.883	190.095	NA	NA	C7 H14 N2 O4	NA	NA	NA	NA	NA	NA	level5	NA	NA	NA	NA	NA	2.15129e+07	2.76798e+07	3.45959e+07	3.01227e+07	4.24783e+07	1.41532e+08	1.93884e+08	3.02499e+07	3.95001e+07	3.12639e+07	2.61468e+07	5.79481e+07	3.93257e+07	2.40015e+07	3.6914e+07	4.30429e+07	1.38824e+07	2.71339e+07	2.90718e+07	2.56984e+07	1.06259e+08	1.32365e+07	2.42849e+07	2.33014e+07	4.82911e+06	8.69194e+06	1.73448e+07	2.46064e+07	2.63053e+07	1.04846e+07	8.4094e+06	1.83952e+07
0.883_305.89431	0.883	305.894	NA	NA	C4 H6 Cl N2 O4 P3 S	NA	NA	NA	NA	NA	NA	level5	NA	NA	NA	NA	NA	978718	1.02512e+06	1.05399e+06	1.1255e+06	1.26304e+06	1.04126e+06	1.25124e+06	987098	1.02264e+06	1.03096e+06	1.0416e+06	1.11075e+06	1.16371e+06	1.0251e+06	1.02263e+06	1.10861e+06	1.1159e+06	1.19159e+06	981675	1.08078e+06	1.00698e+06	1.22362e+06	873680	1.06976e+06	4.44209e+06	5.61136e+06	3.30737e+06	3.32003e+06	2.55631e+06	2.58183e+06	5.1941e+06	3.50441e+06
0.884_205.01861	0.884	205.019	NA	NA	NA	NA	NA	NA	NA	NA	NA	level5	NA	NA	NA	NA	NA	1.91336e+06	1.6209e+06	1.86936e+06	1.86405e+06	2.23319e+06	1.81153e+06	2.15805e+06	1.73455e+06	1.50507e+06	1.76111e+06	1.82508e+06	1.73113e+06	2.09046e+06	1.73323e+06	1.53633e+06	1.94499e+06	1.91728e+06	2.08728e+06	1.51915e+06	1.62791e+06	1.68464e+06	1.75935e+06	1.44612e+06	1.88199e+06	4.59816e+06	6.72565e+06	4.25725e+06	3.69287e+06	2.57329e+06	2.81274e+06	5.3564e+06	3.53351e+06
0.884_225.04032	0.884	225.04	NA	NA	C6 H12 N O6 P	NA	NA	NA	NA	NA	NA	level5	NA	NA	NA	NA	NA	373628	369354	408779	451061	478562	461430	480078	372701	352242	544006	393201	422194	413779	387638	350545	421280	380987	450892	334238	448737	377778	416173	325158	408724	2.51061e+06	3.77544e+06	3.11184e+06	2.47977e+06	1.9375e+06	2.10862e+06	2.59019e+06	2.56166e+06
0.884_249.12150	0.884	249.121	NA	NA	NA	NA	NA	NA	NA	NA	NA	level5	NA	NA	NA	NA	NA	4.67096e+06	1.59036e+07	2.0117e+07	1.61026e+07	7.08634e+06	1.46406e+07	1.31753e+07	3.05705e+06	6.8526e+06	1.69378e+07	4.68232e+06	1.79767e+07	1.53282e+07	1.37125e+07	9.67764e+06	1.42717e+07	6.03102e+06	9.10989e+06	9.45856e+06	1.93069e+07	1.49864e+07	9.2615e+06	1.55322e+07	1.53707e+07	2.21035e+06	6.67243e+06	2.38427e+06	2.5016e+07	6.22821e+06	4.49166e+06	9.54578e+06	1.48426e+07
0.884_332.05059	0.884	332.051	NA	NA	C10 H13 N4 O7 P	NA	NA	NA	NA	NA	NA	level5	NA	NA	NA	NA	NA	872290	1.84032e+06	670795	863228	1.1206e+06	1.14745e+06	786011	1.05409e+06	593025	725985	661494	1.04956e+06	683259	1.36613e+06	904805	1.01213e+06	645670	755837	713106	630525	702394	769713	531566	680800	4.03186e+06	4.61392e+06	4.61761e+06	2.81906e+06	2.58003e+06	2.91841e+06	4.71642e+06	4.6302e+06
0.884_381.91032	0.884	381.91	NA	NA	C4 H5 Cl N4 O11 P2	NA	NA	NA	NA	NA	NA	level5	NA	NA	NA	NA	NA	638628	688309	732195	741797	820939	722499	866118	641648	680486	711258	679383	744396	753344	704400	679651	733159	741338	781874	652718	722307	688960	815656	595136	713873	3.48044e+06	3.85843e+06	3.63912e+06	1.54445e+06	2.1115e+06	2.59245e+06	6.11302e+06	5.28001e+06
0.884_486.05352	0.884	486.054	NA	NA	NA	NA	NA	NA	NA	NA	NA	level5	NA	NA	NA	NA	NA	553866	606807	626704	650002	719865	647226	757055	544842	528031	647137	615224	625331	688172	578775	622660	652703	679421	708294	556480	651989	619754	705735	521957	647162	352111	1.15934e+06	746241	676895	624757	430514	1.85503e+06	588242
0.885_278.06368	0.885	278.064	NA	NA	C11 H10 N4 O5	NA	NA	NA	NA	NA	NA	level5	NA	NA	NA	NA	NA	5.32014e+07	3.37647e+07	3.16002e+07	3.95365e+07	2.64941e+07	5.3976e+07	8.26258e+07	3.96797e+07	3.01349e+07	2.91783e+07	2.78137e+07	9.12626e+07	8.33885e+07	2.75871e+07	2.03164e+07	2.04214e+07	6.40412e+07	1.80442e+07	5.36433e+07	3.39788e+07	2.40166e+07	3.80275e+07	2.32153e+07	3.00601e+07	1.91474e+07	1.77293e+07	1.45062e+07	1.3333e+07	1.08316e+07	1.51996e+07	2.07531e+07	1.2201e+07
0.886_243.99861	0.886	243.999	NA	NA	C6 H5 N4 O5 P	NA	NA	NA	NA	NA	NA	level5	NA	NA	NA	NA	NA	935056	1.34555e+06	2.01839e+06	1.62552e+06	1.43624e+06	2.25376e+06	1.24898e+06	1.31657e+06	1.44957e+06	1.32537e+06	1.25757e+06	1.78386e+06	1.60472e+06	1.20507e+06	1.57723e+06	1.39077e+06	1.55202e+06	1.26155e+06	1.64631e+06	2.08255e+06	1.26332e+06	2.1228e+06	1.92706e+06	2.0886e+06	5.13975e+06	6.33518e+06	6.48465e+06	4.53672e+06	4.26259e+06	3.94925e+06	4.0269e+06	3.72274e+06
0.886_248.03772	0.886	248.038	NA	NA	C9 H14 O4 P2	NA	NA	NA	NA	NA	NA	level5	NA	NA	NA	NA	NA	731503	579892	814579	630031	910092	780929	905938	699022	975029	718232	736391	643160	691636	686174	1.06566e+06	807238	1.25424e+06	851291	1.16467e+06	791338	647943	1.48716e+06	541662	797934	2.31653e+06	1.08975e+06	1.80296e+06	989801	1.45326e+06	1.48535e+06	3.3017e+06	1.23143e+06
0.886_366.05607	0.886	366.056	NA	NA	NA	NA	NA	NA	NA	NA	NA	level5	NA	NA	NA	NA	NA	1.84333e+06	1.47764e+06	1.78418e+06	2.39449e+06	2.70092e+06	2.24793e+06	1.99806e+06	1.39593e+06	1.95059e+06	2.31836e+06	1.40599e+06	1.26763e+06	1.92108e+06	1.5856e+06	1.74277e+06	1.61931e+06	1.75983e+06	1.65865e+06	2.02798e+06	1.97278e+06	1.70791e+06	2.18171e+06	2.0774e+06	2.25201e+06	4.78247e+06	5.46313e+06	1.9847e+06	4.85764e+06	4.81789e+06	5.33941e+06	5.36947e+06	4.8456e+06
0.886_455.91063	0.886	455.911	NA	NA	C8 H2 Cl N6 O13 P	NA	NA	NA	NA	NA	NA	level5	NA	NA	NA	NA	NA	1.5494e+06	1.67954e+06	1.78194e+06	1.82866e+06	1.99219e+06	1.75876e+06	2.10887e+06	1.55747e+06	1.66442e+06	1.73222e+06	1.64946e+06	1.81727e+06	1.87591e+06	1.71593e+06	1.66278e+06	1.78088e+06	1.81413e+06	1.89875e+06	1.59765e+06	1.76545e+06	1.67003e+06	1.99695e+06	1.45045e+06	1.73444e+06	3.13779e+06	3.69729e+06	3.79994e+06	3.45953e+06	2.57017e+06	3.33531e+06	6.35855e+06	4.53811e+06
0.887_365.91538	0.887	365.915	NA	NA	C7 H5 N4 O6 P3 S	NA	NA	NA	NA	NA	NA	level5	NA	NA	NA	NA	NA	2.00554e+06	2.18913e+06	2.31522e+06	2.40206e+06	2.57943e+06	2.28577e+06	2.74159e+06	2.01715e+06	2.17571e+06	2.25258e+06	2.13691e+06	2.37002e+06	2.483e+06	2.23204e+06	2.17419e+06	2.3085e+06	2.37278e+06	2.46058e+06	2.09024e+06	2.30577e+06	2.18427e+06	2.61341e+06	1.88781e+06	2.24896e+06	7.5484e+06	8.71096e+06	7.3304e+06	5.48654e+06	3.64161e+06	5.49516e+06	7.62565e+06	5.88262e+06
0.887_403.86144	0.887	403.861	NA	NA	C3 H4 Cl N2 O13 P3	NA	NA	NA	NA	NA	NA	level5	NA	NA	NA	NA	NA	1.01821e+06	1.10858e+06	1.1738e+06	1.21628e+06	1.30943e+06	1.15875e+06	1.38967e+06	1.02388e+06	1.10062e+06	1.14168e+06	1.08456e+06	1.19993e+06	1.257e+06	1.13115e+06	1.09973e+06	1.17139e+06	1.20005e+06	1.2487e+06	1.05704e+06	1.16678e+06	1.10683e+06	1.32147e+06	956498	1.14106e+06	3.00872e+06	4.31752e+06	3.0821e+06	2.19851e+06	1.68138e+06	1.74937e+06	2.90909e+06	2.37539e+06
0.888_138.04279	0.888	138.043	85.5	80.9	C6 H6 N2 O2	Urocanic acid	NA	-0.000139716	-1.01212	HMDB0000301	C00785	level1	Organoheterocyclic compounds	Azoles	Imidazoles	Imidazoles	map00340 Histidine metabolism; map01100 Metabolic pathways	3.2042e+08	3.18137e+08	3.75522e+08	3.84347e+08	3.67559e+08	4.32879e+08	2.67964e+08	1.99236e+08	2.1048e+08	2.09934e+08	2.52048e+08	5.54164e+07	3.17755e+08	2.10069e+08	2.57327e+08	3.03504e+08	3.03818e+08	3.22834e+08	2.36038e+08	2.88225e+08	3.9648e+07	3.39686e+08	5.73594e+07	2.40047e+08	1.1168e+08	1.50173e+08	1.02685e+08	1.24628e+08	1.06476e+08	1.11289e+08	1.19077e+08	1.21776e+08
0.888_157.08494	0.888	157.085	NA	NA	C6 H11 N3 O2	NA	NA	NA	NA	NA	NA	level5	NA	NA	NA	NA	NA	6.21112e+09	6.55911e+09	7.77243e+09	7.37179e+09	1.08585e+10	6.92303e+09	6.57773e+09	5.63723e+09	5.50643e+09	6.16003e+09	7.31011e+09	6.30782e+09	6.79005e+09	5.68176e+09	5.61655e+09	7.35108e+09	9.06064e+09	9.21962e+09	5.45557e+09	6.15119e+09	6.24922e+09	6.80213e+09	6.00295e+09	1.01531e+10	3.41706e+09	5.11649e+09	4.40022e+09	4.34349e+09	3.51936e+09	3.83425e+09	3.53264e+09	3.71224e+09
0.888_234.01411	0.888	234.014	NA	NA	C7 H12 N2 O P2 S	NA	NA	NA	NA	NA	NA	level5	NA	NA	NA	NA	NA	2.42006e+07	4.27999e+07	3.06098e+07	2.56781e+07	2.55001e+07	5.57057e+07	2.28424e+07	1.88541e+07	2.11558e+07	3.78032e+07	1.91785e+07	3.48807e+07	2.71279e+07	2.25353e+07	2.19388e+07	2.91315e+07	2.55524e+07	5.42898e+07	2.51186e+07	1.75449e+07	3.06169e+07	3.65217e+07	2.86083e+07	6.80018e+07	4.48612e+07	4.3253e+07	3.22887e+07	1.76522e+07	1.91526e+07	2.154e+07	2.6662e+07	2.42933e+07
0.888_281.11095	0.888	281.111	NA	NA	NA	NA	NA	NA	NA	NA	NA	level5	NA	NA	NA	NA	NA	3.57338e+07	4.31306e+07	4.89334e+07	4.64799e+07	5.64829e+07	4.08399e+07	3.89673e+07	3.22966e+07	4.70049e+07	4.00383e+07	4.30088e+07	3.27267e+07	4.77701e+07	5.12371e+07	3.58995e+07	3.60379e+07	2.88192e+07	4.7655e+07	4.23952e+07	5.18503e+07	4.28885e+07	5.2784e+07	4.84832e+07	4.77506e+07	9.28264e+06	9.5947e+06	6.86713e+06	6.84304e+06	6.68208e+06	9.09712e+06	7.9745e+06	7.70715e+06
0.888_722.18840	0.888	722.188	NA	NA	C19 H45 N6 O15 P3 S	NA	NA	NA	NA	NA	NA	level5	NA	NA	NA	NA	NA	1.30308e+08	1.2793e+08	1.32445e+08	1.59036e+08	1.42603e+08	1.30618e+08	1.50358e+08	1.24348e+08	1.34199e+08	1.15023e+08	1.13355e+08	1.44996e+08	1.61785e+08	1.35048e+08	1.38092e+08	1.07328e+08	1.30959e+08	1.09786e+08	1.00899e+08	1.09307e+08	1.18668e+08	1.70784e+08	1.31109e+08	1.05093e+08	4.91916e+06	5.86817e+06	3.39329e+06	3.34009e+06	2.80341e+06	3.43214e+06	3.07322e+06	2.53247e+06
0.889_209.93321	0.889	209.933	NA	NA	C3 H5 N2 O P3 S	NA	NA	NA	NA	NA	NA	level5	NA	NA	NA	NA	NA	1.63043e+06	2.00058e+06	2.07192e+06	2.14966e+06	2.16566e+06	2.0857e+06	2.45461e+06	1.64972e+06	1.85117e+06	2.06621e+06	1.8254e+06	2.12541e+06	2.19867e+06	1.94014e+06	1.82818e+06	2.00373e+06	1.97035e+06	2.11912e+06	1.64636e+06	2.00749e+06	1.99588e+06	2.11257e+06	1.70168e+06	1.96662e+06	3.32663e+07	4.35458e+07	3.76588e+07	3.43069e+07	2.02386e+07	2.86412e+07	5.40775e+07	5.00771e+07
0.889_376.07695	0.889	376.077	NA	53.5	C19 H18 Cl2 N2 O2	N'1-[(2,2-dimethyl-3,4-dihydro-2h-chromen-6-yl)methylidene]-2,3-dichlorobenzene-1-carbohydrazide	NA	0.00242122	6.43813	NA	NA	level3	NA	NA	NA	NA	NA	3.02959e+09	2.94733e+09	2.61117e+09	3.09195e+09	3.46752e+09	2.81426e+09	3.03593e+09	2.87018e+09	2.71921e+09	3.21745e+09	2.95558e+09	3.13502e+09	3.17868e+09	2.6201e+09	2.90464e+09	3.29802e+09	2.51755e+09	2.67074e+09	2.55441e+09	2.76744e+09	2.13038e+09	3.48128e+09	2.59813e+09	2.72773e+09	2.62056e+08	2.94113e+08	2.8411e+08	2.08082e+08	2.05285e+08	2.06239e+08	3.00696e+08	2.19667e+08
0.89_155.06949	0.89	155.069	NA	92.5	C6 H9 N3 O2	L-histidine	NA	1.15359e-05	0.0743917	HMDB0000177	C00135	level2	Organic acids and derivatives	Carboxylic acids and derivatives	Amino acids, peptides, and analogues	Amino acids	map00340 Histidine metabolism; map00410 beta-Alanine metabolism; map00970 Aminoacyl-tRNA biosynthesis; map01060 Biosynthesis of plant secondary metabolites; map01065 Biosynthesis of alkaloids derived from histidine and purine; map01100 Metabolic pathways; map01110 Biosynthesis of secondary metabolites; map01230 Biosynthesis of amino acids; map02010 ABC transporters; map04974 Protein digestion and…	2.7912e+08	2.96519e+08	3.53723e+08	3.68154e+08	3.56929e+08	4.16617e+08	2.4855e+08	1.85602e+08	2.0026e+08	2.04236e+08	2.51694e+08	4.93197e+07	3.06231e+08	2.0154e+08	2.45487e+08	2.94834e+08	2.94666e+08	3.15154e+08	2.28066e+08	2.79896e+08	3.21322e+07	3.3031e+08	5.41516e+07	4.672e+07	1.03549e+08	1.32752e+08	9.40563e+07	1.1785e+08	1.00812e+08	1.0416e+08	1.1332e+08	1.15623e+08
0.89_314.17681	0.89	314.177	NA	NA	C16 H27 Cl N2 O2	NA	NA	NA	NA	NA	NA	level5	NA	NA	NA	NA	NA	7.19925e+06	7.77584e+06	6.27125e+06	7.21965e+06	8.10465e+06	5.81166e+06	8.73469e+06	9.28146e+06	4.97803e+06	5.88413e+06	7.64734e+06	7.33114e+06	7.85197e+06	8.23003e+06	8.06872e+06	8.21942e+06	5.79043e+06	8.15453e+06	6.87618e+06	1.07861e+07	7.54839e+06	1.34351e+07	7.74942e+06	1.12384e+07	696312	468234	989859	454512	253672	376818	432538	383427
0.89_473.21093	0.89	473.211	NA	NA	C19 H31 N5 O9	NA	NA	NA	NA	NA	NA	level5	NA	NA	NA	NA	NA	2.09919e+07	2.31629e+07	2.19822e+07	2.02537e+07	2.29328e+07	1.96169e+07	2.35254e+07	1.86677e+07	1.96921e+07	2.30372e+07	2.3894e+07	2.50421e+07	2.34208e+07	1.95092e+07	1.97877e+07	1.82663e+07	1.49983e+07	1.89618e+07	2.02964e+07	2.50616e+07	2.00836e+07	2.39673e+07	1.91129e+07	2.07864e+07	476587	653499	501882	457343	416749	463982	454447	410344
0.89_542.12492	0.89	542.125	NA	38.3	C30 H22 O10	Rhusflavanone	NA	0.00362187	6.68091	NA	NA	level3	NA	NA	NA	NA	NA	4.04731e+08	4.92839e+08	4.75834e+08	5.1606e+08	4.58022e+08	4.77122e+08	6.22785e+08	4.6096e+08	5.50419e+08	5.84812e+08	4.27865e+08	6.71095e+08	6.98356e+08	6.38132e+08	6.25664e+08	4.20044e+08	5.15018e+08	5.28087e+08	4.53025e+08	5.47664e+08	4.36134e+08	6.88334e+08	6.14002e+08	4.17638e+08	1.7404e+07	1.77761e+07	1.26067e+07	1.13605e+07	1.01984e+07	1.12008e+07	1.36923e+07	9.80371e+06
0.89_704.17788	0.89	704.178	NA	NA	C19 H41 N6 O16 P S2	NA	NA	NA	NA	NA	NA	level5	NA	NA	NA	NA	NA	1.15184e+08	7.66114e+07	8.73625e+07	7.92882e+07	1.23655e+08	7.01607e+07	1.03838e+08	1.01359e+08	8.69732e+07	8.00818e+07	8.61355e+07	8.70012e+07	9.74457e+07	9.86511e+07	9.49619e+07	8.2765e+07	6.96849e+07	1.00939e+08	6.35405e+07	6.2745e+07	7.97879e+07	1.05535e+08	7.25713e+07	7.19561e+07	2.48604e+06	3.07435e+06	2.44755e+06	1.97426e+06	2.07201e+06	2.02811e+06	1.89971e+06	1.97841e+06
0.89_884.24142	0.89	884.241	NA	NA	NA	NA	NA	NA	NA	NA	NA	level5	NA	NA	NA	NA	NA	1.61321e+07	1.87174e+07	1.70291e+07	2.51986e+07	1.72248e+07	2.03581e+07	2.22641e+07	1.66429e+07	2.24073e+07	1.64127e+07	1.42597e+07	2.00298e+07	2.2048e+07	2.13332e+07	2.13375e+07	1.79631e+07	1.52545e+07	2.20492e+07	1.82408e+07	2.39578e+07	1.23654e+07	2.80493e+07	1.48201e+07	1.2109e+07	1.21202e+06	1.42101e+06	1.14023e+06	997080	929372	1.07244e+06	1.06865e+06	907501
0.891_176.01583	0.891	176.016	NA	NA	C6 H10 O2 P2	NA	NA	NA	NA	NA	NA	level5	NA	NA	NA	NA	NA	2.49395e+06	2.54199e+06	2.72285e+06	2.78975e+06	3.19029e+06	2.68177e+06	3.20975e+06	2.48162e+06	2.55998e+06	2.63237e+06	2.61532e+06	2.75368e+06	2.88684e+06	2.60423e+06	2.63826e+06	2.79739e+06	2.8079e+06	2.99628e+06	2.48137e+06	2.69473e+06	2.54507e+06	3.11274e+06	2.1972e+06	2.71251e+06	1.67435e+07	1.7957e+07	1.13703e+07	1.24371e+07	8.61948e+06	1.24118e+07	1.97662e+07	1.0187e+07
0.891_335.13266	0.891	335.133	NA	NA	C12 H21 N3 O8	NA	NA	NA	NA	NA	NA	level5	NA	NA	NA	NA	NA	7.31691e+07	7.82671e+07	1.00142e+08	8.50686e+07	9.68541e+07	8.79753e+07	8.01347e+07	6.61103e+07	5.98654e+07	7.65829e+07	6.99895e+07	7.75103e+07	8.68375e+07	5.88774e+07	6.75153e+07	9.41568e+07	7.29e+07	9.74099e+07	7.02284e+07	6.62399e+07	8.36944e+07	8.32282e+07	6.43526e+07	6.31553e+07	1.53581e+06	3.32557e+06	2.63696e+06	2.24832e+06	1.68958e+06	2.45237e+06	3.37761e+06	3.07214e+06
0.891_425.00167	0.891	425.002	NA	NA	NA	NA	NA	NA	NA	NA	NA	level5	NA	NA	NA	NA	NA	1.06038e+06	1.65382e+06	1.33442e+06	1.59378e+06	893084	5.52403e+06	785595	771346	1.18896e+06	1.45635e+06	594992	6.44786e+06	1.14109e+06	737712	992509	1.19306e+06	2.96604e+06	2.95816e+06	2.71135e+06	858222	3.45363e+06	2.52997e+06	2.99215e+06	3.23388e+06	1.722e+06	1.79123e+06	1.61807e+06	1.03905e+06	1.26141e+06	1.23236e+06	1.53642e+06	355680
0.892_266.04746	0.892	266.047	NA	NA	C10 H10 N4 O3 S	NA	NA	NA	NA	NA	NA	level5	NA	NA	NA	NA	NA	2.67228e+06	2.54548e+06	2.86552e+06	2.78438e+06	3.41752e+06	2.83655e+06	3.35492e+06	2.65742e+06	2.39029e+06	2.74092e+06	2.79926e+06	2.7247e+06	2.83844e+06	2.70056e+06	2.41652e+06	2.9899e+06	2.57737e+06	3.20502e+06	2.25762e+06	2.57667e+06	2.6278e+06	2.8067e+06	2.25829e+06	2.89631e+06	1.83409e+07	1.39433e+07	1.71524e+07	1.83683e+07	1.38929e+07	1.46869e+07	2.40817e+07	1.76105e+07
0.892_476.22933	0.892	476.229	NA	NA	C15 H38 N6 O7 P2	NA	NA	NA	NA	NA	NA	level5	NA	NA	NA	NA	NA	5.38943e+06	7.11506e+06	6.10347e+06	5.94492e+06	6.66489e+06	6.0427e+06	1.14595e+07	9.01779e+06	9.6528e+06	9.63139e+06	8.37488e+06	9.36069e+06	9.3358e+06	6.89685e+06	9.40891e+06	7.05058e+06	4.80397e+06	7.13177e+06	5.50889e+06	1.00184e+07	7.22663e+06	7.29468e+06	6.26143e+06	8.21422e+06	408848	518785	507589	446148	416838	412769	394885	407198
0.893_131.09455	0.893	131.095	84.1	83.9	C6 H13 N O2	L-Norleucine	NA	-7.45056e-05	-0.568335	HMDB0001645	C01933	level2	Organic acids and derivatives	Carboxylic acids and derivatives	Amino acids, peptides, and analogues	Amino acids, peptides, and analogues	NULL	2.12938e+08	1.80108e+08	2.40263e+08	2.04524e+08	2.52647e+08	1.9314e+08	1.97889e+08	1.4759e+08	1.52401e+08	1.89912e+08	2.28466e+08	1.92306e+08	2.07376e+08	1.50669e+08	1.59502e+08	1.859e+08	1.51026e+08	2.1087e+08	2.05022e+08	2.00822e+08	1.84501e+08	2.21456e+08	1.70319e+08	2.14126e+08	7.2051e+07	6.9048e+07	7.28479e+07	4.16147e+07	5.07518e+07	5.10954e+07	4.42624e+07	3.72862e+07
0.893_396.06702	0.893	396.067	NA	NA	C8 H27 N6 P3 S3	NA	NA	NA	NA	NA	NA	level5	NA	NA	NA	NA	NA	2.87834e+06	2.47524e+06	2.32935e+06	1.22678e+06	2.61736e+06	1.56877e+06	3.0392e+06	1.51769e+06	1.35156e+06	3.1515e+06	1.26039e+06	2.07633e+06	4.31252e+06	3.55724e+06	2.73401e+06	3.51168e+06	3.57281e+06	2.96957e+06	2.51211e+06	1.80666e+06	990757	5.78215e+06	4.43675e+06	4.38991e+06	3.9766e+06	4.24122e+06	4.13919e+06	3.97557e+06	4.04364e+06	3.89001e+06	6.43986e+06	4.71551e+06
0.893_397.90518	0.893	397.905	NA	NA	NA	NA	NA	NA	NA	NA	NA	level5	NA	NA	NA	NA	NA	754958	849566	850696	915625	1.01226e+06	891382	906270	710227	754441	877589	805130	900567	929958	784632	839278	904183	854561	964219	746039	873980	815386	1.00736e+06	690432	880436	637007	813234	965376	645441	275516	642674	1.86787e+06	1.52905e+06
0.894_134.11331	0.894	134.113	NA	NA	NA	NA	NA	NA	NA	NA	NA	level5	NA	NA	NA	NA	NA	9.25884e+07	9.37251e+07	9.01649e+07	1.01942e+08	8.68804e+07	9.19771e+07	1.16951e+08	9.53344e+07	1.15171e+08	9.7553e+07	9.41171e+07	1.18442e+08	1.18405e+08	1.00122e+08	9.51312e+07	1.04137e+08	7.81208e+07	8.56755e+07	8.70188e+07	1.20995e+08	7.77521e+07	1.05246e+08	9.60947e+07	9.0799e+07	3.42862e+07	4.26669e+07	3.75287e+07	2.89759e+07	3.07311e+07	3.14341e+07	2.52851e+07	2.6954e+07
0.894_220.01738	0.894	220.017	NA	NA	C6 H10 N2 O3 P2	NA	NA	NA	NA	NA	NA	level5	NA	NA	NA	NA	NA	3.77588e+06	5.22399e+08	4.8815e+08	6.44874e+08	5.38795e+08	2.24267e+07	5.63024e+08	3.85245e+08	5.31885e+08	4.74723e+08	4.45293e+08	5.34863e+08	8.44738e+06	4.91968e+08	5.68513e+08	4.46929e+08	1.04773e+07	4.63124e+08	5.07334e+08	5.62389e+08	4.17888e+08	7.67646e+08	4.53672e+08	4.96599e+08	2.89685e+08	3.10303e+08	2.24044e+08	2.00687e+08	1.57355e+08	2.13611e+08	2.47149e+08	1.91952e+08
0.895_474.23247	0.895	474.232	NA	NA	NA	NA	NA	NA	NA	NA	NA	level5	NA	NA	NA	NA	NA	8.86056e+06	7.35576e+06	7.81491e+06	7.27309e+06	1.13293e+07	8.11158e+06	1.35717e+07	1.44903e+07	1.04201e+07	1.20146e+07	1.40484e+07	1.09705e+07	1.11567e+07	1.09008e+07	1.04327e+07	1.10548e+07	5.52974e+06	1.22456e+07	5.36415e+06	1.07489e+07	1.1438e+07	1.19964e+07	1.01454e+07	1.49774e+07	321114	421109	460303	377783	390960	329479	309382	382427
0.896_311.15907	0.896	311.159	NA	NA	C13 H21 N5 O4	NA	NA	NA	NA	NA	NA	level5	NA	NA	NA	NA	NA	3.42922e+07	2.4374e+07	1.75444e+07	4.06458e+07	4.20001e+07	2.07602e+07	1.98208e+07	3.11622e+07	7.26062e+07	3.20927e+06	2.9586e+07	4.10862e+07	3.24485e+07	1.09524e+07	5.7615e+07	3.90189e+07	7.17711e+07	2.93463e+07	7.07135e+07	4.9838e+07	1.32827e+07	6.88764e+07	1.14146e+07	2.25698e+07	6.8066e+07	3.15179e+07	1.73104e+07	5.88102e+06	1.97127e+06	1.59026e+07	3.47062e+07	8.9374e+06
0.896_354.03511	0.896	354.035	NA	NA	C7 H20 Cl N4 O4 P S2	NA	NA	NA	NA	NA	NA	level5	NA	NA	NA	NA	NA	461283	569470	771954	575144	594537	768229	885556	429550	910804	751547	487924	645024	689841	1.81489e+06	311293	559082	328914	574811	264138	397642	695294	449669	570361	569961	1.14197e+06	1.54295e+06	1.83422e+06	2.42603e+06	2.15319e+06	1.08601e+06	1.14431e+06	1.59918e+06
0.896_389.99590	0.896	389.996	NA	NA	C7 H16 Cl O14 P	NA	NA	NA	NA	NA	NA	level5	NA	NA	NA	NA	NA	888143	1.00281e+06	1.01086e+06	1.08094e+06	1.19101e+06	1.0507e+06	1.0684e+06	835755	891782	997677	971870	1.06331e+06	1.07441e+06	925258	969579	1.06444e+06	1.05597e+06	1.12673e+06	883204	1.03265e+06	952032	1.19141e+06	814404	1.03663e+06	1.60383e+06	1.31152e+06	1.22439e+06	857304	418350	1.07624e+06	2.08219e+06	1.11254e+06
0.897_398.06148	0.897	398.061	NA	NA	C10 H21 N6 O3 P3 S	NA	NA	NA	NA	NA	NA	level5	NA	NA	NA	NA	NA	1.15134e+06	1.30108e+06	1.0007e+06	1.87693e+06	1.44844e+06	925687	1.85364e+06	1.09965e+06	1.75916e+06	948208	1.12454e+06	1.55003e+06	1.69118e+06	966713	1.39182e+06	1.36679e+06	1.42896e+06	1.4015e+06	1.17709e+06	1.68944e+06	978647	1.37126e+06	947840	1.04805e+06	3.03695e+06	4.11364e+06	2.20079e+06	2.88056e+06	2.21387e+06	4.09488e+06	6.11197e+06	3.04187e+06
0.898_229.09504	0.898	229.095	NA	NA	C4 H16 N5 O4 P	NA	NA	NA	NA	NA	NA	level5	NA	NA	NA	NA	NA	1.01027e+07	1.9924e+07	1.52669e+07	1.59444e+07	1.05854e+07	1.11504e+07	1.61032e+07	1.49495e+07	1.79467e+07	1.33688e+07	1.25424e+07	1.76391e+07	2.17968e+07	2.07903e+07	1.63466e+07	1.23019e+07	1.35738e+07	2.08979e+07	9.99356e+06	1.7969e+07	1.56435e+07	3.76165e+07	2.22164e+07	3.79413e+07	2.27302e+06	2.18739e+06	2.04822e+06	2.62177e+06	1.81351e+06	3.13264e+06	2.16252e+06	2.56031e+06
0.898_294.09483	0.898	294.095	NA	NA	C14 H19 N2 O P S	NA	NA	NA	NA	NA	NA	level5	NA	NA	NA	NA	NA	6.57042e+06	9.22941e+06	8.57138e+06	7.82247e+06	6.21948e+06	6.66674e+06	5.4549e+06	7.54295e+06	5.17732e+06	6.93282e+06	7.4797e+06	9.57553e+06	9.67785e+06	7.57337e+06	7.18003e+06	6.64633e+06	9.31002e+06	5.98793e+06	1.16967e+07	7.52967e+06	6.32515e+06	5.09385e+06	7.6044e+06	7.08983e+06	1.08977e+07	1.29684e+07	1.19504e+07	8.20549e+06	6.29486e+06	7.15408e+06	1.18808e+07	9.41384e+06
0.899_354.07118	0.899	354.071	NA	NA	C9 H21 N6 O P3 S	NA	NA	NA	NA	NA	NA	level5	NA	NA	NA	NA	NA	824233	679973	783527	771500	1.14413e+06	743295	860453	940422	848025	685881	1.02296e+06	788958	857166	663246	833113	1.09986e+06	885883	1.18522e+06	753931	892833	637622	903343	545374	1.04507e+06	2.71596e+06	4.61767e+06	2.50971e+06	1.12534e+07	8.58938e+06	1.29728e+07	9.46155e+06	3.28223e+06
0.902_129.04255	0.902	129.043	NA	85.7	C5 H7 N O3	L-pyroglutamic acid	NA	-4.67912e-05	-0.362602	NA	C01879	level2	Peptides	Amino acids	Other amino acids [Fig]	Amino acids	map00480 Glutathione metabolism; map01100 Metabolic pathways	2.59222e+09	2.56698e+09	2.64865e+09	2.61159e+09	3.62496e+09	2.23918e+09	2.33078e+09	2.06598e+09	2.08632e+09	1.82718e+09	2.62415e+09	3.00224e+09	2.86139e+09	2.23903e+09	2.88679e+09	3.06672e+09	2.29689e+09	2.31306e+09	2.70195e+09	1.86646e+08	2.14359e+09	2.92593e+09	1.96604e+09	2.47203e+09	2.63976e+08	3.21921e+08	2.52343e+08	2.32854e+08	2.50051e+08	2.64979e+08	2.0046e+08	8.70552e+07
0.902_504.16896	0.902	504.169	NA	81.7	C18 H32 O16	Melezitose	NA	-7.77953e-05	-0.154304	HMDB0011730	C08243	level2	Organic oxygen compounds	Organooxygen compounds	Carbohydrates and carbohydrate conjugates	Carbohydrates	NULL	5.77749e+08	6.75962e+08	6.71692e+08	7.01507e+08	5.87191e+08	5.77402e+08	8.86635e+08	4.77052e+08	6.73302e+08	6.80046e+08	5.70524e+08	7.76232e+08	8.17149e+08	7.05007e+08	6.6388e+08	5.53099e+08	6.2469e+08	5.38955e+08	6.40308e+08	7.02459e+08	5.77946e+08	8.08649e+08	6.48344e+08	5.18671e+08	2.05101e+07	2.07433e+07	1.51474e+07	1.37128e+07	1.1568e+07	1.36961e+07	1.55093e+07	1.14548e+07
0.902_516.22797	0.902	516.228	NA	NA	C19 H42 N4 O6 P2 S	NA	NA	NA	NA	NA	NA	level5	NA	NA	NA	NA	NA	4.7778e+07	4.31442e+07	5.50897e+07	5.62817e+07	5.54272e+07	5.47385e+07	5.49785e+07	4.38828e+07	4.06338e+07	5.29952e+07	5.40634e+07	5.50926e+07	5.05375e+07	4.84895e+07	4.35211e+07	5.31766e+07	5.32952e+07	5.72174e+07	4.83335e+07	5.13017e+07	5.13483e+07	5.85768e+07	4.54384e+07	5.39405e+07	718631	890492	682420	821845	707556	698882	483616	654685
0.902_866.23098	0.902	866.231	NA	NA	NA	NA	NA	NA	NA	NA	NA	level5	NA	NA	NA	NA	NA	1.51827e+07	1.59238e+07	1.20482e+07	1.64178e+07	1.68713e+07	1.24274e+07	1.55185e+07	1.37173e+07	1.6453e+07	1.39864e+07	1.19465e+07	1.44972e+07	1.2187e+07	1.42685e+07	1.38095e+07	1.16961e+07	1.09027e+07	1.64837e+07	1.14345e+07	1.48714e+07	9.27354e+06	1.73471e+07	1.1722e+07	5.77479e+06	709652	816188	718673	665566	597637	677840	677211	589268
0.903_384.13756	0.903	384.138	NA	NA	C11 H27 N6 O3 P3	NA	NA	NA	NA	NA	NA	level5	NA	NA	NA	NA	NA	5.41084e+06	1.65439e+07	3.6223e+07	6.28599e+06	3.58686e+06	3.30739e+07	1.58481e+06	3.4085e+06	3.04941e+07	3.31459e+06	981817	2.36857e+07	4.66813e+06	7.39779e+06	2.34626e+07	2.78763e+06	1.27259e+06	5.91992e+06	1.0946e+07	3.20753e+06	1.71117e+07	1.36981e+06	5.50388e+06	5.45549e+06	430851	544948	410764	1.3848e+06	344192	557540	404330	343992
0.904_308.12170	0.904	308.122	NA	NA	NA	NA	NA	NA	NA	NA	NA	level5	NA	NA	NA	NA	NA	5.35043e+07	2.8923e+07	4.81683e+07	3.53117e+07	8.76515e+07	3.64874e+07	5.49392e+07	5.77035e+07	6.23909e+07	4.18773e+07	7.03078e+07	3.95456e+07	1.65012e+07	3.36823e+07	6.34637e+07	8.1018e+07	1.23577e+08	7.81393e+07	9.30387e+07	1.80686e+07	1.62308e+07	8.55348e+07	2.8892e+07	7.76948e+07	6.68242e+06	1.82328e+06	3.42821e+06	2.34428e+06	3.7115e+06	3.58795e+06	6.69316e+06	3.83808e+06
0.904_318.07164	0.904	318.072	NA	NA	C10 H15 N4 O6 P	NA	NA	NA	NA	NA	NA	level5	NA	NA	NA	NA	NA	1.1326e+06	2.16241e+06	1.60477e+06	2.01109e+06	1.63087e+06	2.35291e+06	2.23788e+06	1.65254e+06	1.59438e+06	1.79211e+06	1.14081e+06	1.94449e+06	1.35454e+06	2.21486e+06	957569	1.7462e+06	1.92613e+06	1.46845e+06	1.9009e+06	1.56526e+06	1.86364e+06	2.50533e+06	2.22273e+06	1.91105e+06	1.02737e+07	1.10039e+07	8.89927e+06	9.99498e+06	7.81849e+06	9.46195e+06	1.82346e+07	1.35734e+07
0.904_678.28089	0.904	678.281	NA	NA	C23 H47 N6 O15 P	NA	NA	NA	NA	NA	NA	level5	NA	NA	NA	NA	NA	1.50131e+07	1.51132e+07	1.62355e+07	1.67019e+07	1.45588e+07	1.40394e+07	1.81971e+07	1.49964e+07	1.28442e+07	1.44437e+07	1.49939e+07	1.5389e+07	1.36221e+07	1.39586e+07	1.3545e+07	1.53931e+07	1.54852e+07	1.83748e+07	1.26459e+07	1.44125e+07	1.50251e+07	1.76717e+07	1.19401e+07	1.65432e+07	653065	818388	762538	628341	616853	600004	589097	590470
0.905_175.09572	0.905	175.096	NA	NA	C6 H13 N3 O3	NA	NA	NA	NA	NA	NA	level5	NA	NA	NA	NA	NA	3.34643e+08	4.74094e+08	3.32952e+08	4.84584e+08	3.41556e+08	2.24149e+08	2.61879e+08	1.17145e+08	2.46953e+08	3.05549e+08	2.60249e+08	1.45257e+08	2.98499e+08	1.11869e+08	2.0529e+08	2.31429e+08	2.71183e+08	3.026e+08	3.31659e+08	4.44935e+08	3.45877e+08	2.66047e+08	2.05412e+08	1.39898e+08	2.13434e+07	2.27118e+07	1.28246e+07	1.1776e+07	1.88218e+07	2.50687e+07	1.17487e+07	9.54626e+06
0.906_131.05819	0.906	131.058	74.5	46.9	C5 H9 N O3	cis-4-Hydroxy-D-proline	NA	-4.85856e-05	-0.370717	HMDB0060460	C03440	level1	Organic acids and derivatives	Carboxylic acids and derivatives	Amino acids, peptides, and analogues	Amino acids, peptides, and analogues	map00330 Arginine and proline metabolism	6.50147e+07	7.34915e+07	9.6785e+06	6.74049e+07	6.21784e+07	5.19374e+07	7.05318e+07	5.7982e+07	5.65064e+07	7.96726e+07	9.34735e+07	1.13729e+08	9.26606e+07	1.632e+07	6.89089e+07	6.28636e+07	5.79331e+07	6.32036e+07	7.29149e+07	9.60533e+07	8.14581e+07	8.3341e+07	6.26984e+07	7.20045e+07	1.54406e+07	1.93554e+07	1.46174e+07	1.42594e+07	1.18422e+07	1.72108e+07	1.68609e+07	1.56123e+07
0.906_158.06917	0.906	158.069	NA	NA	C6 H10 N2 O3	NA	NA	NA	NA	NA	NA	level5	NA	NA	NA	NA	NA	3.41233e+08	4.2029e+08	3.08753e+08	4.08658e+08	3.45917e+08	2.87853e+08	3.61177e+08	2.23218e+08	1.9702e+08	2.91706e+08	2.59144e+08	2.04667e+08	3.63071e+08	2.4784e+08	1.32579e+08	2.26184e+08	3.21e+08	3.13641e+08	2.70158e+08	3.81166e+08	3.20207e+08	2.06403e+08	1.87899e+08	2.17171e+08	1.51304e+07	1.94602e+07	1.32482e+07	1.9613e+07	1.82574e+07	2.66281e+07	7.39767e+06	7.03598e+06
0.907_199.03694	0.907	199.037	NA	NA	C4 H14 N3 P S2	NA	NA	NA	NA	NA	NA	level5	NA	NA	NA	NA	NA	1.84997e+07	8.91351e+06	2.77498e+07	1.15386e+07	1.95205e+07	2.14075e+07	3.71409e+07	1.00102e+07	1.38314e+07	2.2604e+07	3.07491e+07	1.07044e+07	6.09072e+06	2.12396e+07	1.77587e+07	1.05505e+07	1.47526e+07	6.79618e+06	1.20441e+07	1.71907e+07	1.6467e+07	2.68188e+07	1.58026e+07	2.31543e+07	3.33896e+07	3.01737e+07	2.44081e+07	2.2083e+07	1.91198e+07	2.55582e+07	2.97772e+07	2.58641e+07
0.909_144.04221	0.909	144.042	NA	NA	C6 H8 O4	NA	NA	NA	NA	NA	NA	level5	NA	NA	NA	NA	NA	1.67349e+09	1.68392e+09	8.78132e+08	8.72701e+08	7.30656e+08	8.56444e+08	3.90334e+08	2.86151e+08	2.16346e+09	2.06966e+09	3.32082e+08	1.80705e+09	1.37421e+09	1.74763e+09	1.01197e+09	8.04058e+08	1.1385e+09	4.52857e+08	9.85009e+08	5.13118e+08	1.51235e+09	1.32001e+09	1.70075e+09	8.47424e+08	3.96179e+07	2.99075e+08	1.04955e+08	3.79686e+07	7.58742e+07	9.56305e+07	1.61339e+08	3.89658e+07
0.91_161.11648	0.91	161.116	NA	NA	C6 H15 N3 O2	NA	NA	NA	NA	NA	NA	level5	NA	NA	NA	NA	NA	1.28549e+06	1.34343e+06	1.44943e+06	1.47759e+06	1.65034e+06	1.44787e+06	1.71014e+06	1.28826e+06	1.31121e+06	1.40257e+06	1.36227e+06	1.44918e+06	1.51551e+06	1.38726e+06	1.34514e+06	1.46633e+06	1.4248e+06	1.56577e+06	4.33805e+06	1.39717e+06	1.35511e+06	1.56362e+06	1.16906e+06	1.42592e+06	2.2048e+07	2.23902e+07	1.8281e+07	2.22544e+07	2.38919e+07	2.38133e+07	1.90575e+07	1.98077e+07
0.911_146.06907	0.911	146.069	NA	92.7	C5 H10 N2 O3	D-(-)-glutamine	NA	-6.9819e-05	-0.477986	NA	C00819	level2	Peptides	Amino acids	Other amino acids [Fig]	Amino acids	map00471 D-Glutamine and D-glutamate metabolism; map01100 Metabolic pathways	2.83868e+09	2.99549e+09	3.02143e+09	2.3671e+09	1.87148e+09	2.58168e+09	1.37959e+09	2.27737e+09	2.38858e+09	2.1435e+09	2.27466e+09	3.51235e+09	3.32241e+09	2.65811e+09	3.26144e+09	3.37919e+09	2.61174e+09	2.54889e+09	3.05683e+09	1.54343e+09	2.52626e+09	3.35755e+09	1.24247e+09	1.64293e+09	1.84712e+08	2.35701e+08	1.86434e+08	2.63081e+07	2.84446e+08	3.02394e+08	2.27541e+08	1.83748e+08
0.911_149.06880	0.911	149.069	NA	NA	C5 H11 N O4	NA	NA	NA	NA	NA	NA	level5	NA	NA	NA	NA	NA	6.93535e+07	7.96654e+07	1.80063e+07	7.77785e+07	6.93768e+07	6.08331e+07	7.75637e+07	5.85079e+07	6.63679e+07	8.69724e+07	1.01897e+08	1.28918e+08	1.02443e+08	7.19423e+07	7.99951e+07	7.01187e+07	6.71611e+07	6.89638e+07	8.54687e+07	1.03527e+08	8.68992e+07	9.3006e+07	7.15988e+07	7.89279e+07	1.77698e+07	2.21256e+07	1.62146e+07	1.4334e+07	1.26909e+07	1.84679e+07	1.70501e+07	1.51399e+07
0.911_272.11212	0.911	272.112	NA	NA	C10 H16 N4 O5	NA	NA	NA	NA	NA	NA	level5	NA	NA	NA	NA	NA	2.34444e+07	2.02351e+07	2.59475e+07	2.1998e+07	2.42782e+07	1.99097e+07	2.25516e+07	1.72916e+07	1.83129e+07	2.04352e+07	1.89704e+07	2.399e+07	2.52574e+07	1.66009e+07	1.83013e+07	2.2105e+07	1.79721e+07	2.07107e+07	2.44143e+07	2.05441e+07	1.91556e+07	2.42078e+07	1.74221e+07	2.2336e+07	3.90369e+06	1.41188e+07	1.18642e+07	6.63895e+06	2.17219e+07	2.22144e+07	1.36246e+07	1.31172e+07
0.911_362.06092	0.911	362.061	NA	NA	C13 H10 N6 O7	NA	NA	NA	NA	NA	NA	level5	NA	NA	NA	NA	NA	8.2588e+08	4.5593e+08	3.7311e+08	4.78051e+08	4.10572e+08	2.47678e+08	5.10535e+08	6.35317e+08	3.16728e+08	3.24883e+08	6.06577e+08	4.44634e+08	3.66223e+08	3.81943e+08	5.24878e+08	4.35658e+08	2.30438e+08	8.67235e+08	4.15427e+08	2.96704e+08	4.4641e+08	2.71233e+08	4.59658e+08	9.58208e+08	4.80409e+07	4.10207e+07	8.03797e+07	2.24225e+07	5.75312e+07	2.06103e+07	5.57786e+07	3.8657e+07
0.912_666.22211	0.912	666.222	NA	NA	C17 H44 N6 O17 P2	NA	NA	NA	NA	NA	NA	level5	NA	NA	NA	NA	NA	9.39687e+07	9.28015e+07	1.3295e+08	8.13782e+07	8.52063e+07	6.40752e+07	1.24699e+08	1.32373e+08	1.01537e+08	1.58995e+08	1.04846e+08	1.0802e+08	1.1877e+08	1.24612e+08	1.20541e+08	1.06333e+08	7.91964e+07	6.70811e+07	1.09937e+08	4.63018e+07	1.07227e+08	1.13449e+08	1.14368e+08	7.70791e+07	2.17085e+06	2.00563e+06	1.9745e+06	2.17723e+06	1.63471e+06	1.57609e+06	2.02459e+06	1.65893e+06
0.913_185.06891	0.913	185.069	NA	NA	C8 H11 N O4	NA	NA	NA	NA	NA	NA	level5	NA	NA	NA	NA	NA	7.80391e+07	7.03984e+07	9.49662e+07	6.41528e+07	8.11123e+07	5.67897e+07	7.02819e+07	5.91064e+07	6.30247e+07	6.11124e+07	7.353e+07	5.73988e+07	7.09806e+07	7.97327e+07	5.87064e+07	5.41928e+07	4.12216e+07	5.48939e+07	7.51084e+07	4.64634e+07	5.99632e+07	6.89599e+07	3.92814e+07	6.58167e+07	2.11715e+07	2.09394e+07	2.67762e+07	3.32736e+07	3.34125e+07	2.64809e+07	2.40177e+07	2.61755e+07
0.914_248.10088	0.914	248.101	NA	34	C13 H13 F N2 O2	1-[(3s)-3-(5-fluoro-1,3-benzoxazol-2-yl)-1-pyrrolidinyl]ethanone	NA	0.00477319	19.2393	NA	NA	level3	NA	NA	NA	NA	NA	3.18372e+07	4.02188e+07	2.85286e+07	3.74293e+07	2.46074e+07	4.09976e+07	2.99395e+07	1.20126e+07	3.0275e+07	2.58828e+07	2.21431e+07	3.25449e+07	2.27318e+07	2.64004e+07	3.34615e+07	1.96625e+07	1.56177e+07	3.82371e+07	2.93664e+07	3.23297e+07	2.5849e+07	4.57501e+07	1.93339e+07	3.31453e+07	3.38126e+06	3.26993e+06	2.29308e+06	4.36467e+06	3.73658e+06	1.48478e+06	4.01525e+06	2.84841e+06
0.914_410.08230	0.914	410.082	23.3	NA	C16 H18 O10	Fraxin 秦皮苷	Phenylpropanoids 苯丙素类及苷类	39.9923	108061	NA	C09266	level3	Phenylpropanoids	Coumarins	Coumarins	Coumarins	NULL	888485	999291	1.63174e+06	1.88937e+06	1.72758e+06	1.6948e+06	1.2372e+06	2.17894e+06	1.01944e+06	1.03244e+06	1.1951e+06	1.05923e+06	1.13976e+06	923057	1.24428e+06	1.78348e+06	1.07655e+06	1.35819e+06	1.10411e+06	1.08552e+06	1.06085e+06	1.18452e+06	1.0248e+06	1.16901e+06	5.82783e+06	6.57227e+06	2.7017e+06	7.12275e+06	2.82579e+06	4.35253e+06	6.43182e+06	5.93946e+06
0.916_296.07601	0.916	296.076	NA	NA	C11 H22 O3 P2 S	NA	NA	NA	NA	NA	NA	level5	NA	NA	NA	NA	NA	2.17187e+06	1.68698e+06	1.87321e+06	1.17125e+06	1.5701e+06	1.25342e+06	1.76697e+06	1.21655e+06	1.74764e+06	1.89927e+06	1.93248e+06	2.07793e+06	2.47104e+06	1.17187e+06	2.01076e+06	2.23776e+06	1.04512e+06	1.4568e+06	1.13859e+06	1.11976e+06	1.35057e+06	1.38299e+06	972986	1.30712e+06	1.14309e+07	1.32607e+07	1.37905e+07	1.0562e+07	1.19772e+07	1.10798e+07	7.64351e+06	9.71108e+06
0.916_486.15841	0.916	486.158	NA	NA	C16 H33 N4 O7 P3	NA	NA	NA	NA	NA	NA	level5	NA	NA	NA	NA	NA	2.87723e+08	2.80498e+08	2.75627e+08	2.3615e+08	2.57757e+08	1.86027e+08	3.74868e+08	2.04055e+08	2.80776e+08	2.72169e+08	2.88847e+08	3.26784e+08	3.87404e+08	2.69263e+08	3.31224e+08	2.52679e+08	2.75309e+08	3.32964e+08	2.54416e+08	2.47845e+08	2.12433e+08	2.47081e+08	2.2046e+08	2.50954e+08	3.66183e+06	3.25611e+06	4.58343e+06	2.96322e+06	3.36151e+06	2.86275e+06	2.74248e+06	2.98433e+06
0.918_364.05942	0.918	364.059	NA	NA	C11 H17 N4 O6 P S	NA	NA	NA	NA	NA	NA	level5	NA	NA	NA	NA	NA	3.00421e+07	3.4278e+07	1.68926e+07	3.27726e+07	3.00342e+07	3.1854e+07	4.45741e+07	3.67553e+07	3.50262e+07	4.64939e+07	3.33e+07	3.44754e+07	4.38103e+07	3.6899e+07	3.8526e+07	3.30144e+07	2.73167e+07	2.78898e+07	2.60999e+07	3.42058e+07	1.29003e+07	4.03924e+07	3.63748e+07	2.91367e+07	2.44015e+06	2.21341e+06	1.87741e+06	1.45629e+06	1.55861e+06	1.43938e+06	2.6122e+06	2.50318e+06
0.918_648.21153	0.918	648.212	NA	NA	C22 H43 N4 O12 P3	NA	NA	NA	NA	NA	NA	level5	NA	NA	NA	NA	NA	1.23768e+08	1.07677e+08	1.5497e+08	9.35289e+07	1.19837e+08	7.7725e+07	1.30094e+08	1.59814e+08	1.3768e+08	1.788e+08	1.27083e+08	8.1e+07	1.16626e+08	1.43523e+08	1.61325e+08	1.51943e+08	8.54526e+07	1.04991e+08	1.25159e+08	8.21878e+07	1.12507e+08	1.20902e+08	1.1553e+08	1.00121e+08	3.07707e+06	3.67426e+06	3.25359e+06	2.81446e+06	2.5973e+06	2.81891e+06	2.45142e+06	2.67379e+06
0.919_126.03162	0.919	126.032	89.3	89.5	C6 H6 O3	5-hydroxymethyl-2-furaldehyde	NA	-7.20564e-05	-0.571732	NA	C11101	level2	Organooxygen compounds	Carbonyl compounds	Aldehydes	Aldehydes	map00365 Furfural degradation; map01120 Microbial metabolism in diverse environments	6.51261e+08	9.57979e+08	4.4487e+08	1.00544e+09	1.01033e+09	2.47755e+08	3.73136e+08	2.54283e+08	5.85916e+08	7.58357e+08	1.4182e+08	7.80352e+08	5.78195e+08	5.72477e+08	4.00237e+09	3.66159e+08	9.814e+08	3.84227e+07	4.30997e+08	5.00896e+08	1.73868e+09	2.24003e+09	5.0154e+08	4.53589e+08	1.12517e+08	1.0087e+08	3.63688e+07	2.05095e+08	4.07773e+07	1.09113e+08	9.11913e+07	3.26933e+07
0.919_132.05348	0.919	132.053	5.5	NA	C4 H8 N2 O3	Glycylglycine	NA	-1.6302e-05	-0.12345	HMDB0011733	C02037	level3	Organic acids and derivatives	Carboxylic acids and derivatives	Amino acids, peptides, and analogues	Amino acids, peptides, and analogues	NULL	4.11219e+07	4.01608e+07	4.19591e+07	4.23464e+07	4.41375e+07	3.94096e+07	3.72738e+07	2.9556e+07	3.38565e+07	3.63586e+07	3.74215e+07	3.90354e+07	5.05511e+07	4.12473e+07	4.36269e+07	4.50428e+07	4.76943e+07	5.0376e+07	4.50647e+07	6.60025e+07	5.17556e+07	6.88126e+07	4.92757e+07	5.74208e+07	2.83181e+06	4.7104e+06	3.91575e+06	8.50173e+06	8.65791e+06	7.45392e+06	3.98976e+06	3.21227e+06
0.919_165.04597	0.919	165.046	NA	NA	C5 H11 N O3 S	NA	NA	NA	NA	NA	NA	level5	NA	NA	NA	NA	NA	2.30845e+06	3.44583e+06	3.54388e+06	2.16108e+06	3.45337e+06	5.34811e+06	1.34267e+06	1.23815e+06	2.42558e+06	2.12309e+06	2.25731e+06	4.51946e+06	5.27683e+06	2.45268e+06	1.01219e+07	4.64363e+06	1.10812e+06	1.23543e+06	3.8148e+07	4.41386e+06	3.61972e+06	1.73956e+06	1.77496e+06	1.12408e+06	8.45874e+06	8.56159e+06	8.38126e+06	8.40144e+06	7.28177e+06	8.75732e+06	3.77427e+06	3.35261e+06
0.919_231.11067	0.919	231.111	NA	NA	C10 H17 N O5	NA	NA	NA	NA	NA	NA	level5	NA	NA	NA	NA	NA	1.41587e+07	3.76924e+07	2.71108e+07	4.38599e+07	1.65037e+07	2.13663e+07	2.3331e+07	3.73544e+06	8.89321e+06	3.75659e+07	1.28121e+07	4.11603e+07	2.58167e+07	2.59886e+07	1.57768e+07	1.93311e+07	1.38085e+07	1.77607e+07	1.62033e+07	2.35493e+07	3.13123e+07	1.6087e+07	3.59442e+07	2.1152e+07	6.20808e+06	8.62338e+06	4.84215e+06	3.48015e+07	5.86476e+06	1.46033e+07	1.38047e+07	1.77711e+07
0.919_232.05570	0.919	232.056	NA	NA	C5 H8 N6 O5	NA	NA	NA	NA	NA	NA	level5	NA	NA	NA	NA	NA	2.1056e+07	1.71032e+07	2.00635e+07	1.69452e+07	1.60213e+07	1.35391e+07	2.44434e+07	1.68732e+07	1.92777e+07	1.72395e+07	1.63249e+07	1.41803e+07	1.87329e+07	1.65368e+07	1.38042e+07	1.67881e+07	1.83615e+07	1.2404e+07	1.8708e+07	2.7563e+07	1.29091e+07	1.85436e+07	9.17292e+06	1.67939e+07	7.34637e+06	8.57262e+06	6.15635e+06	1.11322e+07	6.81595e+06	1.54609e+07	9.50522e+06	9.53443e+06
0.92_280.06319	0.92	280.063	NA	NA	NA	NA	NA	NA	NA	NA	NA	level5	NA	NA	NA	NA	NA	3.25548e+07	3.7845e+07	3.75376e+07	3.54237e+07	3.62894e+07	3.88053e+07	4.38165e+07	2.77623e+07	3.02316e+07	3.02767e+07	3.39726e+07	4.69744e+07	3.8428e+07	3.41732e+07	2.7595e+07	3.23827e+07	2.82305e+07	3.49746e+07	3.15817e+07	3.26853e+07	2.8194e+07	3.53112e+07	2.54668e+07	3.30418e+07	1.08908e+07	9.70463e+06	1.00659e+07	9.75122e+06	8.47476e+06	7.5233e+06	1.09599e+07	9.62006e+06
0.92_450.13683	0.92	450.137	NA	NA	C23 H22 N4 O4 S	NA	NA	NA	NA	NA	NA	level5	NA	NA	NA	NA	NA	1.93741e+07	2.90012e+07	1.66518e+07	9.68679e+06	1.77753e+07	1.5235e+07	8.41164e+06	8.73617e+06	5.05641e+07	1.49427e+07	1.72793e+07	3.43757e+07	5.08346e+07	2.37804e+07	6.47926e+07	1.73563e+07	3.46078e+07	1.4919e+07	1.61032e+07	6.23382e+07	2.00297e+07	3.61262e+07	1.74034e+07	7.8624e+06	1.01448e+06	1.63862e+06	352861	561634	290212	1.61471e+06	812472	288752
0.92_524.11426	0.92	524.114	NA	NA	C21 H25 N4 O8 P S	NA	NA	NA	NA	NA	NA	level5	NA	NA	NA	NA	NA	4.86189e+07	1.2264e+07	4.90415e+07	1.13533e+07	5.93674e+07	4.07182e+07	1.60798e+07	5.77665e+07	4.16858e+07	5.28016e+07	1.26443e+08	9.50427e+06	4.11363e+07	4.63943e+07	1.11586e+07	1.14601e+08	3.78097e+07	1.12323e+08	2.49506e+06	3.63329e+07	6.31614e+06	6.46387e+07	3.56514e+07	9.72732e+07	704705	375563	654974	477126	434448	480838	440397	415336
0.921_252.08443	0.921	252.084	NA	NA	C9 H16 O8	NA	NA	NA	NA	NA	NA	level5	NA	NA	NA	NA	NA	2.95103e+08	2.23037e+08	3.25045e+08	3.56909e+08	2.28146e+08	2.19126e+08	2.23813e+08	1.5155e+08	8.32359e+07	2.16367e+08	1.93168e+08	2.49282e+08	1.44656e+08	2.0339e+08	1.12224e+08	2.53982e+08	1.66442e+08	1.41136e+08	1.16172e+08	1.50792e+08	3.36181e+08	2.07947e+08	1.9154e+08	2.20064e+08	3.23883e+06	8.02962e+06	5.85478e+06	9.93316e+06	5.32818e+06	4.02917e+06	2.80615e+06	5.0737e+06
0.922_723.19214	0.922	723.192	NA	NA	NA	NA	NA	NA	NA	NA	NA	level5	NA	NA	NA	NA	NA	1.108e+07	7.87508e+06	8.66346e+06	1.22984e+07	1.27901e+07	1.15994e+07	9.84551e+06	8.67902e+06	9.44447e+06	9.1728e+06	9.00869e+06	9.73084e+06	1.11058e+07	9.39651e+06	8.71898e+06	1.04275e+07	8.74563e+06	1.12913e+07	8.11159e+06	9.50998e+06	7.10715e+06	1.14884e+07	9.58442e+06	9.51426e+06	303535	379316	373670	328563	313161	302302	276050	314476
0.923_346.08751	0.923	346.088	NA	NA	C9 H18 N2 O12	NA	NA	NA	NA	NA	NA	level5	NA	NA	NA	NA	NA	4.25835e+07	3.16779e+07	3.22378e+07	2.52028e+07	2.01778e+07	1.45746e+07	8.26236e+07	2.62459e+07	2.02074e+07	3.20971e+07	2.38779e+07	2.80018e+07	3.27749e+07	4.14614e+07	2.91538e+07	2.2929e+07	1.71192e+07	2.11443e+07	1.77046e+07	1.40811e+07	2.09305e+07	2.23937e+07	2.44822e+07	1.71789e+07	749309	853286	1.09009e+06	728281	719554	690634	675554	688411
0.923_431.16376	0.923	431.164	NA	NA	C13 H32 N5 O5 P3	NA	NA	NA	NA	NA	NA	level5	NA	NA	NA	NA	NA	1.91882e+08	1.96472e+08	1.99747e+08	1.7535e+08	2.27648e+08	1.66802e+08	1.95243e+08	1.36888e+08	1.72122e+08	2.10929e+08	2.36913e+08	2.12602e+08	2.07046e+08	1.86973e+08	2.29071e+08	2.41158e+08	2.17006e+08	2.56562e+08	1.85042e+08	2.21044e+08	1.80468e+08	2.50924e+08	1.7034e+08	1.98963e+08	2.15099e+06	2.53884e+06	2.19624e+06	2.82383e+06	2.54835e+06	2.55346e+06	2.22885e+06	2.01734e+06
0.923_508.14053	0.923	508.141	NA	NA	C17 H30 N6 O6 P2 S	NA	NA	NA	NA	NA	NA	level5	NA	NA	NA	NA	NA	1.51569e+07	1.69121e+07	1.86316e+07	1.13098e+07	1.38467e+07	7.47724e+06	3.42326e+07	1.2572e+07	1.35605e+07	1.72161e+07	1.24825e+07	1.15604e+07	1.99967e+07	1.61175e+07	2.02328e+07	8.75426e+06	8.87177e+06	1.0527e+07	8.71924e+06	1.16089e+07	1.65994e+07	6.83688e+06	9.00389e+06	6.8245e+06	573047	725598	732975	634553	619075	576834	520534	615389
0.924_176.06856	0.924	176.069	NA	NA	C7 H12 O5	NA	NA	NA	NA	NA	NA	level5	NA	NA	NA	NA	NA	1.20546e+07	1.09596e+07	8.58014e+06	7.65381e+06	1.83858e+07	1.32387e+07	1.48608e+07	1.33484e+07	1.48879e+07	1.31047e+07	1.69905e+07	1.83373e+07	1.44637e+07	7.54382e+06	1.71929e+07	1.42784e+07	2.35203e+07	5.66349e+06	1.68891e+07	1.19576e+07	5.19321e+06	1.94122e+07	8.86836e+06	1.28529e+07	1.77986e+06	3.34034e+06	1.92835e+06	1.44004e+06	3.24779e+06	2.60237e+06	1.82809e+06	1.57914e+06
0.924_487.16176	0.924	487.162	NA	NA	C24 H31 N3 O2 P2 S	NA	NA	NA	NA	NA	NA	level5	NA	NA	NA	NA	NA	3.54137e+07	4.3104e+07	3.1578e+07	3.13183e+07	2.87852e+07	2.15005e+07	3.63194e+07	3.02407e+07	3.8119e+07	3.98604e+07	2.91497e+07	4.75421e+07	3.97439e+07	3.20784e+07	3.39695e+07	2.60881e+07	2.62989e+07	2.70623e+07	2.9383e+07	3.72267e+07	2.69551e+07	3.67151e+07	2.64239e+07	2.77097e+07	1.4425e+06	1.57953e+06	1.00992e+06	1.15514e+06	876599	1.28202e+06	1.2356e+06	848727
0.926_195.07444	0.926	195.074	NA	NA	C6 H13 N O6	NA	NA	NA	NA	NA	NA	level5	NA	NA	NA	NA	NA	3.58196e+07	4.78577e+07	4.67482e+07	4.03041e+07	3.23985e+07	3.54375e+07	3.82582e+07	3.67405e+07	3.71868e+07	6.20584e+07	5.90401e+07	4.85483e+07	4.76554e+07	4.27109e+07	3.47509e+07	4.18088e+07	4.70511e+07	3.0307e+07	3.7607e+07	3.3991e+07	3.6548e+07	3.26001e+07	4.63356e+07	4.42631e+07	7.07883e+06	8.19434e+06	6.9587e+06	7.02428e+06	1.14213e+07	8.03398e+06	4.41705e+06	6.00259e+06
0.927_269.11079	0.927	269.111	NA	NA	C9 H19 N O8	NA	NA	NA	NA	NA	NA	level5	NA	NA	NA	NA	NA	5.80724e+07	1.13068e+08	4.2519e+07	1.16786e+08	2.8598e+07	4.29316e+07	6.89818e+07	4.56366e+07	7.21752e+07	8.50497e+07	7.01697e+07	1.36968e+08	1.21967e+08	7.86302e+07	9.5314e+07	6.53276e+07	1.88011e+08	8.24689e+07	6.79636e+07	1.29161e+08	2.08219e+08	6.56105e+07	1.38717e+08	6.65995e+07	2.32804e+06	5.06337e+06	2.11803e+06	4.16078e+06	1.73416e+06	3.47545e+06	2.44447e+06	3.63724e+06
0.928_429.14809	0.928	429.148	NA	NA	NA	NA	NA	NA	NA	NA	NA	level5	NA	NA	NA	NA	NA	1.96917e+07	1.89552e+07	2.33333e+07	1.27043e+07	1.5848e+07	1.14938e+07	1.84609e+07	1.39959e+07	1.57188e+07	1.35099e+07	1.84415e+07	1.70013e+07	2.5986e+07	2.0073e+07	1.88596e+07	1.28522e+07	1.05005e+07	1.68954e+07	1.81138e+07	2.3497e+07	1.38797e+07	2.29922e+07	1.53521e+07	1.42346e+07	680472	805653	724505	670975	621105	660330	621901	608442
0.929_609.21208	0.929	609.212	NA	NA	NA	NA	NA	NA	NA	NA	NA	level5	NA	NA	NA	NA	NA	7.56265e+06	7.04394e+06	8.30094e+06	6.06223e+06	4.50572e+06	4.07185e+06	7.60332e+06	5.68384e+06	5.54214e+06	6.27435e+06	6.68787e+06	7.89748e+06	6.20055e+06	6.99309e+06	7.27211e+06	7.58295e+06	5.33586e+06	7.1104e+06	5.96758e+06	7.3023e+06	6.44497e+06	7.0899e+06	5.15092e+06	6.7627e+06	454346	547128	502173	461321	422277	443447	414598	425480
0.93_128.05845	0.93	128.058	NA	NA	C5 H8 N2 O2	NA	NA	NA	NA	NA	NA	level5	NA	NA	NA	NA	NA	5.5806e+07	5.89217e+07	3.37437e+07	6.0517e+07	5.72598e+07	4.45421e+07	6.28416e+07	2.60081e+07	6.23328e+07	6.07352e+07	8.46977e+07	1.08913e+08	7.1215e+07	5.88621e+07	4.2678e+07	6.27074e+07	7.5824e+07	5.01919e+07	9.6871e+07	7.63245e+07	7.51185e+07	9.63041e+07	5.17988e+07	3.56993e+06	4.66424e+06	3.43481e+06	2.63087e+06	3.12736e+06	914843	4.32961e+06	2.74613e+06	1.80772e+06
0.93_260.13729	0.93	260.137	NA	NA	C11 H20 N2 O5	NA	NA	NA	NA	NA	NA	level5	NA	NA	NA	NA	NA	6.36462e+06	5.60081e+06	7.00803e+06	5.51691e+06	7.07658e+06	5.73647e+06	7.4309e+06	6.48892e+06	7.93132e+06	6.74252e+06	5.46334e+06	6.73271e+06	7.73814e+06	8.25539e+06	7.72003e+06	6.53878e+06	6.12466e+06	6.56732e+06	5.90048e+06	8.68263e+06	5.82991e+06	1.08927e+07	7.14985e+06	9.56316e+06	4.08099e+06	4.5874e+06	4.23035e+06	3.71961e+06	3.96e+06	3.983e+06	3.91203e+06	3.12106e+06
0.93_447.15866	0.93	447.159	NA	NA	C16 H25 N5 O10	NA	NA	NA	NA	NA	NA	level5	NA	NA	NA	NA	NA	9.90197e+07	1.04571e+08	1.06425e+08	7.51179e+07	8.661e+07	6.60218e+07	9.06193e+07	7.46354e+07	6.5613e+07	8.94311e+07	9.51305e+07	1.02695e+08	9.85844e+07	9.46471e+07	9.08325e+07	8.83237e+07	7.65338e+07	9.23891e+07	8.62275e+07	9.89024e+07	8.4048e+07	9.63162e+07	7.2781e+07	9.10123e+07	1.79514e+06	2.38172e+06	1.87487e+06	2.11244e+06	2.02892e+06	1.95609e+06	1.35241e+06	1.45602e+06
0.932_259.99333	0.932	259.993	NA	NA	C5 H9 O10 P	NA	NA	NA	NA	NA	NA	level5	NA	NA	NA	NA	NA	4.30889e+06	5.93896e+06	7.41873e+06	6.64785e+06	7.4481e+06	8.67256e+06	6.35733e+06	4.31012e+06	6.05616e+06	6.04777e+06	4.15685e+06	6.87911e+06	7.10944e+06	5.91812e+06	6.53262e+06	5.27703e+06	7.27902e+06	6.58614e+06	7.47839e+06	5.64878e+06	6.38269e+06	8.47558e+06	5.6245e+06	6.43697e+06	2.24485e+07	2.24361e+07	1.75121e+07	1.53807e+07	1.18224e+07	1.80056e+07	1.8852e+07	1.49687e+07
0.932_365.10142	0.932	365.101	NA	34	C17 H14 F3 N3 O3	N-[4-(4,5-dihydro-1,3-oxazol-2-yl)phenyl]-n'-[4-(trifluoromethoxy)phenyl]urea	NA	0.00269679	7.38648	NA	NA	level3	NA	NA	NA	NA	NA	4.0627e+07	3.3229e+07	3.77148e+07	2.76685e+07	3.33928e+07	2.45387e+07	8.15409e+07	3.10312e+07	2.766e+07	2.864e+07	2.79977e+07	2.79601e+07	4.1483e+07	3.40179e+07	3.69764e+07	2.52005e+07	2.55078e+07	2.40222e+07	2.20651e+07	2.892e+07	2.23685e+07	2.70517e+07	1.87892e+07	2.10331e+07	1.16857e+06	1.21617e+06	1.08574e+06	941206	877321	880774	887197	915814
0.932_492.12683	0.932	492.127	69.1	71.8	C23 H24 O12	2-hydroxy-3-(5-hydroxy-7,8-dimethoxy-4-oxo-4h-chromen-2-yl)phenyl β-d-glucopyranoside	NA	4.99354e-05	0.101469	NA	NA	level2	NA	NA	NA	NA	NA	262615	294857	382774	324363	370000	371679	331639	243407	610471	280290	302975	363995	387497	266895	633316	368503	787296	368733	682039	562102	263819	912558	214568	356303	1.33312e+06	437412	331403	1.35311e+06	1.5725e+06	3.41578e+06	5.2243e+06	1.65112e+06
0.933_135.05445	0.933	135.054	90.6	94.3	C5 H5 N5	Adenine	NA	-4.17705e-05	-0.309287	HMDB0000034	C00147	level1	Organoheterocyclic compounds	Imidazopyrimidines	Purines and purine derivatives	Purines and derivatives	map00230 Purine metabolism; map00908 Zeatin biosynthesis; map01100 Metabolic pathways	6.99888e+08	3.25459e+08	5.62351e+08	3.21288e+08	3.91563e+08	3.55454e+08	3.3561e+08	4.91304e+08	5.31801e+08	4.75916e+08	4.65615e+08	1.68781e+08	4.03785e+08	5.07341e+08	5.47636e+08	4.16487e+08	3.18754e+08	3.64092e+07	4.55048e+08	7.79073e+07	3.57095e+08	1.8901e+08	5.27569e+08	3.33453e+07	1.04916e+08	1.92024e+08	1.92479e+08	1.23768e+08	1.40275e+08	1.32949e+08	1.22623e+08	7.73677e+06
0.933_310.03486	0.933	310.035	NA	NA	C4 H15 N4 O8 P S	NA	NA	NA	NA	NA	NA	level5	NA	NA	NA	NA	NA	823682	840092	894713	861662	1.02271e+06	901353	805811	754490	734997	764194	907286	891452	867597	736922	726117	893133	878705	983971	760852	770310	696902	1.00014e+06	666073	910896	5.31216e+06	5.46925e+06	4.67585e+06	4.56408e+06	4.53691e+06	5.23023e+06	4.55982e+06	4.30101e+06
0.933_382.06963	0.933	382.07	NA	NA	C12 H18 N2 O10 S	NA	NA	NA	NA	NA	NA	level5	NA	NA	NA	NA	NA	1.8828e+08	1.72678e+08	1.95993e+08	1.96843e+08	2.17166e+08	2.21221e+08	2.34618e+08	1.98686e+08	2.34664e+08	2.14457e+08	1.87963e+08	1.75775e+08	2.04728e+08	1.97799e+08	2.2876e+08	2.04724e+08	2.59937e+08	1.98189e+08	2.20555e+08	1.9407e+08	1.60885e+08	3.75112e+08	1.74853e+08	1.97319e+08	3.0889e+07	2.40379e+07	2.18204e+07	1.63499e+07	1.63673e+07	1.9147e+07	2.05691e+07	1.60883e+07
0.933_417.14808	0.933	417.148	NA	NA	C13 H34 N5 P3 S2	NA	NA	NA	NA	NA	NA	level5	NA	NA	NA	NA	NA	2.80548e+07	2.0408e+07	2.95465e+07	2.29202e+07	2.17847e+07	2.05967e+07	2.45056e+07	2.37346e+07	1.97001e+07	2.53945e+07	3.02448e+07	3.25869e+07	2.31658e+07	2.43062e+07	2.19703e+07	2.08264e+07	2.52077e+07	2.15292e+07	2.43021e+07	2.50831e+07	2.04663e+07	2.6567e+07	2.20012e+07	2.21063e+07	1.2795e+06	1.23098e+06	1.20487e+06	1.45622e+06	1.54631e+06	1.61926e+06	1.18217e+06	950546
0.934_147.05308	0.934	147.053	90.3	95.4	C5 H9 N O4	D-Glutamic acid	NA	-8.24804e-05	-0.560888	HMDB0003339	C00217	level1	Organic acids and derivatives	Carboxylic acids and derivatives	Amino acids, peptides, and analogues	Amino acids, peptides, and analogues	map00471 D-Glutamine and D-glutamate metabolism; map01100 Metabolic pathways	2.85674e+09	2.6994e+09	2.76265e+09	3.09273e+09	4.14004e+09	2.85609e+09	2.84269e+09	2.41837e+09	2.59328e+09	2.03053e+09	2.77232e+09	3.25712e+09	3.10768e+09	2.43109e+09	2.74146e+09	3.22108e+09	2.34033e+09	2.47284e+09	2.7046e+09	1.67717e+09	2.53741e+09	3.14667e+09	2.03713e+09	2.64116e+09	3.09605e+08	3.80237e+08	2.86549e+08	3.08858e+08	3.11094e+08	3.30572e+08	3.05246e+08	2.5451e+08
0.934_202.09548	0.934	202.095	NA	NA	C8 H14 N2 O4	NA	NA	NA	NA	NA	NA	level5	NA	NA	NA	NA	NA	2.35722e+07	2.38191e+07	2.9745e+07	2.96473e+07	3.21969e+07	2.48019e+07	2.89901e+07	2.20774e+07	2.32131e+07	2.25172e+07	2.39625e+07	2.42106e+07	3.12205e+07	2.58027e+07	2.65575e+07	2.35074e+07	2.02682e+07	2.40721e+07	3.62653e+07	2.4586e+07	2.41382e+07	2.77418e+07	2.20985e+07	2.67495e+07	1.28121e+07	1.60499e+07	1.59624e+07	1.71474e+07	1.83143e+07	1.56535e+07	1.5857e+07	1.16977e+07
0.935_173.87927	0.935	173.879	NA	NA	NA	NA	NA	NA	NA	NA	NA	level5	NA	NA	NA	NA	NA	664056	783224	809621	802509	950692	828431	783193	621340	661253	702269	754939	828905	804941	707485	649124	758121	780239	827061	670795	782745	734794	918264	621038	780582	8.15997e+06	8.66914e+06	7.52302e+06	6.36852e+06	4.83435e+06	6.11851e+06	6.995e+06	6.08665e+06
0.936_297.98551	0.936	297.986	NA	NA	C4 H12 O11 P2	NA	NA	NA	NA	NA	NA	level5	NA	NA	NA	NA	NA	788117	884476	907335	953141	1.0566e+06	929060	944470	741253	784556	825414	840208	937361	910893	817520	842162	943362	888471	986278	771550	909174	826338	1.04709e+06	698894	979388	4.55809e+06	6.57002e+06	4.63812e+06	4.07113e+06	289758	4.27677e+06	5.10369e+06	4.53005e+06
0.938_137.04753	0.938	137.048	91.3	93.4	C7 H7 N O2	Trigonelline	NA	-0.000145595	-1.06237	HMDB0000875	C01004	level1	Alkaloids and derivatives	null	null	Alkaloids and derivatives	map00760 Nicotinate and nicotinamide metabolism	7.21648e+08	4.52735e+08	1.14287e+09	4.15423e+08	1.63919e+09	1.50102e+09	1.97828e+09	1.3908e+09	1.3923e+09	1.26023e+09	1.3838e+09	6.21916e+08	2.60939e+09	2.31122e+09	2.61517e+09	1.72412e+09	3.24468e+09	9.0988e+08	2.50213e+08	3.05097e+09	1.9148e+09	3.08611e+09	1.6482e+09	1.39054e+09	9.49466e+08	1.24332e+09	5.54633e+08	6.57134e+08	3.36267e+08	7.76822e+08	5.77497e+08	3.74337e+08
0.938_303.14291	0.938	303.143	NA	40.1	C16 H21 N3 O S	N1-[4-(tert-butyl)phenyl]-2-[(1-methyl-1h-imidazol-2-yl)thio]acetamide	NA	0.00237342	7.82945	NA	NA	level3	NA	NA	NA	NA	NA	1.44694e+08	1.49063e+08	1.66136e+08	1.48443e+08	1.46178e+08	1.27868e+08	1.68651e+08	1.27162e+08	1.37426e+08	1.43957e+08	1.33637e+08	1.47385e+08	1.55323e+08	1.22256e+08	1.15827e+08	1.46398e+08	1.26454e+08	1.2912e+08	1.8879e+08	1.22551e+08	1.14927e+08	1.19728e+08	1.0235e+08	1.10075e+08	6.2947e+07	7.2937e+07	6.23908e+07	6.09831e+07	5.41079e+07	5.37228e+07	5.83342e+07	5.48571e+07
0.938_364.09793	0.938	364.098	NA	86.2	C12 H22 O11	D-(+)-maltose	NA	21.9817	64252.2	NA	C01971	level3	NA	NA	NA	NA	NULL	4.75864e+08	4.91325e+08	4.60798e+08	3.17829e+08	3.30086e+08	2.48688e+08	8.75745e+08	3.22325e+08	3.36222e+08	2.9503e+08	2.77094e+08	3.30796e+08	5.45696e+08	3.77401e+08	3.46688e+08	2.80933e+08	2.21373e+08	2.56925e+08	2.31624e+08	2.30244e+08	2.32258e+08	2.77069e+08	2.49503e+08	2.41416e+08	1.39718e+07	1.47854e+07	1.24556e+07	1.24991e+07	1.10059e+07	1.22649e+07	9.73159e+06	1.23573e+07
0.939_158.05793	0.939	158.058	NA	NA	C7 H10 O4	NA	NA	NA	NA	NA	NA	level5	NA	NA	NA	NA	NA	6.57403e+07	5.24238e+07	9.17965e+07	3.58448e+07	1.07049e+08	8.76422e+07	1.20418e+08	6.77278e+07	4.99522e+07	8.98412e+07	5.43119e+07	9.37108e+07	1.10024e+08	5.71886e+07	9.63359e+07	4.41404e+07	5.90859e+07	1.06742e+08	5.94574e+07	6.84572e+07	5.66849e+07	7.61758e+07	4.89051e+07	4.0663e+07	2.36494e+07	3.66243e+07	4.13691e+07	2.64961e+07	2.50698e+07	3.17217e+07	2.87578e+07	1.91298e+07
0.939_178.04781	0.939	178.048	NA	NA	C6 H10 O6	NA	NA	NA	NA	NA	NA	level5	NA	NA	NA	NA	NA	4.50679e+07	9.69942e+07	6.0809e+07	1.2588e+08	8.23189e+07	4.39993e+07	1.0379e+08	9.34451e+07	7.37823e+07	7.69959e+07	6.2434e+07	7.93463e+07	8.5222e+07	5.25851e+07	4.1073e+07	6.81991e+07	5.57194e+07	8.44922e+07	2.98976e+07	4.45407e+07	8.15083e+07	7.89741e+07	5.94973e+07	7.82898e+07	1.29085e+07	2.65221e+07	5.74203e+07	1.0515e+07	1.802e+07	8.555e+06	1.76725e+07	5.1518e+07
0.939_191.07948	0.939	191.079	NA	NA	C7 H13 N O5	NA	NA	NA	NA	NA	NA	level5	NA	NA	NA	NA	NA	1.02492e+08	2.26252e+08	8.58281e+07	2.68751e+08	3.4404e+07	2.37018e+08	3.29965e+08	1.47857e+08	1.76748e+08	2.89331e+08	5.30754e+07	1.10076e+08	2.52849e+08	8.75248e+07	1.86695e+08	2.28437e+08	4.90916e+07	6.15302e+07	1.33231e+08	1.87687e+08	1.93948e+08	1.55107e+08	2.25373e+08	2.29425e+07	3.15256e+07	7.12913e+07	6.13332e+07	1.53502e+07	1.13551e+07	4.66366e+07	4.14851e+07	4.29699e+07
0.941_145.11020	0.941	145.11	38.6	44.2	C7 H15 N O2	Acetylcholine	NA	-7.3705e-05	-0.507924	HMDB0000895	C01996	level3	Organic nitrogen compounds	Organonitrogen compounds	Quaternary ammonium salts	Quaternary ammonium salts	map00564 Glycerophospholipid metabolism; map04024 cAMP signaling pathway; map04080 Neuroactive ligand-receptor interaction; map04721 Synaptic vesicle cycle; map04725 Cholinergic synapse; map04742 Taste transduction; map04810 Regulation of actin cytoskeleton; map04911 Insulin secretion; map04970 Salivary secretion; map04971 Gastric acid secretion; map04972 Pancreatic secretion; map04976 Bile secre…	3.86655e+08	3.51774e+08	4.04244e+08	4.02854e+08	4.41106e+08	3.68386e+08	3.87055e+08	2.06177e+08	3.29008e+08	2.45612e+07	3.94065e+08	4.321e+08	4.15471e+08	3.43511e+08	3.89214e+08	4.07605e+08	3.94187e+08	4.06816e+08	4.67056e+08	4.66684e+08	4.46139e+08	4.11924e+08	3.22028e+08	3.6572e+08	3.28751e+07	4.72706e+07	4.07395e+07	2.60246e+07	1.76326e+07	1.4128e+07	4.45204e+07	2.77356e+07
0.941_151.04939	0.941	151.049	3.8	NA	C5 H5 N5 O	Guanine 鸟嘌呤	Miscellaneous 其他类	-1.72965e-05	-0.114509	NA	NA	level3	NA	NA	NA	NA	NA	1.3296e+07	1.84125e+07	2.5752e+07	1.54755e+07	1.56055e+07	1.39765e+07	1.57353e+07	1.53139e+07	1.81442e+07	1.26982e+07	1.48211e+07	1.79193e+07	1.90122e+07	1.78264e+07	1.60749e+07	2.16458e+07	1.41866e+07	1.22749e+07	2.22424e+07	2.15995e+07	1.66434e+07	2.21703e+07	1.92796e+07	1.71747e+07	1.60151e+07	1.82711e+07	1.9334e+07	2.20954e+07	1.82096e+07	2.39752e+07	1.40026e+07	1.52728e+07
0.941_231.98084	0.941	231.981	NA	NA	C4 H11 O5 P3	NA	NA	NA	NA	NA	NA	level5	NA	NA	NA	NA	NA	4.10074e+06	5.58047e+06	6.26083e+06	7.04731e+06	5.38567e+06	7.71836e+06	4.64556e+06	3.74344e+06	3.80117e+06	4.08855e+06	3.83214e+06	7.29191e+06	5.29471e+06	4.50207e+06	4.57904e+06	5.39391e+06	5.35315e+06	6.2749e+06	4.43603e+06	5.57248e+06	5.79113e+06	7.55834e+06	5.91496e+06	6.52933e+06	1.04087e+07	1.74309e+07	1.16929e+07	9.75349e+06	9.58097e+06	9.19358e+06	9.09909e+06	9.57653e+06
0.941_275.11170	0.941	275.112	1.1	NA	C10 H15 N3 O5	5-Methylcytidine	NA	18.0105	70052.3	HMDB0000982	NA	level3	Nucleosides, nucleotides, and analogues	Pyrimidine nucleosides	null	Nucleic acids and analogues	NA	1.35684e+07	5.85198e+07	7.23919e+07	5.69219e+07	8.03322e+07	5.37771e+07	8.8181e+06	5.88853e+07	4.42954e+07	6.55326e+07	4.73645e+07	5.36508e+07	6.90703e+07	4.05231e+07	4.86659e+07	7.6519e+07	6.07779e+07	5.59877e+07	8.4779e+07	1.83194e+07	5.46967e+07	5.53108e+07	5.23428e+07	5.37945e+07	5.34309e+06	4.75854e+06	4.63132e+06	6.24614e+06	5.89915e+06	6.81929e+06	6.91272e+06	1.85066e+07
0.941_326.10930	0.941	326.109	NA	NA	C12 H19 N6 O P S	NA	NA	NA	NA	NA	NA	level5	NA	NA	NA	NA	NA	1.23702e+08	1.57374e+08	1.32476e+08	1.3196e+08	1.53265e+08	9.7131e+07	1.56883e+08	1.27755e+08	1.34611e+08	1.34039e+08	1.07092e+08	1.3633e+08	1.48608e+08	1.34672e+08	1.41409e+08	1.23064e+08	1.1268e+08	1.17741e+08	1.0427e+08	1.36557e+08	1.14757e+08	2.17144e+08	1.50745e+08	1.16617e+08	6.2703e+06	7.64257e+06	5.63988e+06	4.23365e+06	5.00992e+06	5.08636e+06	4.991e+06	4.92625e+06
0.941_461.17438	0.941	461.174	NA	NA	C14 H34 N5 O6 P3	NA	NA	NA	NA	NA	NA	level5	NA	NA	NA	NA	NA	3.12029e+07	3.4804e+07	3.86204e+07	3.29835e+07	2.03873e+07	2.59332e+07	3.75112e+07	2.23766e+07	3.03496e+07	3.23178e+07	3.18414e+07	4.1838e+07	4.04151e+07	3.33555e+07	3.43479e+07	3.53035e+07	2.82925e+07	2.53125e+07	3.15135e+07	3.06806e+07	2.32689e+07	3.07172e+07	2.49706e+07	2.75523e+07	762427	999283	859864	1.09228e+06	1.12855e+06	1.00194e+06	688439	721455
0.942_198.09340	0.942	198.093	NA	NA	NA	NA	NA	NA	NA	NA	NA	level5	NA	NA	NA	NA	NA	1.9999e+07	1.87732e+07	6.43263e+06	1.49291e+07	4.10896e+07	1.50546e+07	1.62372e+07	1.56851e+07	1.47209e+07	1.21717e+07	1.93416e+07	1.21991e+07	1.57562e+07	1.22959e+07	1.37275e+07	2.70478e+07	6.35014e+06	8.44085e+06	1.60571e+07	1.37199e+07	9.8579e+06	2.05189e+07	1.31325e+07	7.15227e+06	1.01273e+06	3.37527e+06	1.54802e+06	3.54632e+06	1.41958e+06	1.91356e+06	1.25347e+06	1.67275e+06
0.942_258.12163	0.942	258.122	NA	NA	C5 H19 N6 O4 P	NA	NA	NA	NA	NA	NA	level5	NA	NA	NA	NA	NA	3.06232e+06	2.24382e+06	3.96497e+06	3.01191e+06	3.79124e+06	3.93697e+06	3.37156e+06	2.62129e+06	2.60453e+06	2.19327e+06	2.60157e+06	2.17732e+06	3.13226e+06	3.23041e+06	2.72776e+06	4.79442e+06	3.00543e+06	3.93136e+06	2.70733e+06	2.08658e+06	1.61624e+06	1.82497e+06	1.42792e+06	3.65105e+06	2.35729e+06	2.50578e+06	3.32731e+06	1.03961e+06	980381	2.48752e+06	1.88275e+06	3.00025e+06
0.942_665.23785	0.942	665.238	NA	NA	C23 H50 N5 O7 P3 S2	NA	NA	NA	NA	NA	NA	level5	NA	NA	NA	NA	NA	9.83996e+06	8.61031e+06	9.96362e+06	5.38649e+06	5.20443e+06	4.16687e+06	1.02955e+07	8.93215e+06	1.07488e+07	1.17082e+07	9.32174e+06	1.15289e+07	1.0655e+07	1.0363e+07	1.31333e+07	7.27185e+06	5.83333e+06	5.2191e+06	8.0633e+06	9.67705e+06	6.907e+06	8.87819e+06	5.32164e+06	6.34705e+06	660799	758177	625005	615523	528578	628370	605586	535609
0.943_240.06343	0.943	240.063	NA	NA	C11 H12 O6	NA	NA	NA	NA	NA	NA	level5	NA	NA	NA	NA	NA	1.37572e+08	3.98428e+08	1.20218e+08	5.40467e+07	1.58108e+08	4.72197e+07	1.45695e+08	1.47641e+08	1.14064e+09	1.2818e+07	1.41618e+08	2.85549e+08	6.37687e+08	4.76116e+07	8.10656e+07	1.8043e+07	3.74614e+08	1.73771e+07	4.3413e+08	1.3344e+09	9.88757e+07	4.55907e+08	6.97249e+07	1.60478e+08	1.29701e+07	5.04119e+07	1.14566e+07	6.82426e+06	8.33006e+06	5.10115e+07	1.2813e+07	7.14962e+06
0.945_142.07409	0.945	142.074	NA	NA	C6 H10 N2 O2	NA	NA	NA	NA	NA	NA	level5	NA	NA	NA	NA	NA	1.64288e+06	3.22194e+06	2.65086e+06	3.39017e+06	2.21746e+06	3.4489e+06	3.10244e+06	1.53908e+06	2.61602e+06	2.78803e+06	1.79638e+06	3.38499e+06	3.38261e+06	2.69224e+06	2.75784e+06	1.95077e+06	3.11327e+06	2.08967e+06	3.08544e+06	3.12439e+06	2.77417e+06	3.48486e+06	2.51676e+06	1.9995e+06	7.03486e+06	6.77761e+06	4.72907e+06	8.60128e+06	4.66922e+06	6.0653e+06	6.70628e+06	6.18761e+06
0.945_262.07973	0.945	262.08	NA	NA	C9 H14 N2 O7	NA	NA	NA	NA	NA	NA	level5	NA	NA	NA	NA	NA	2.22598e+06	2.12795e+07	1.07258e+08	2.65628e+07	2.21178e+06	2.22195e+07	6.07434e+07	1.37129e+07	9.83906e+06	4.70714e+07	2.27192e+07	1.94227e+07	2.38869e+07	5.61026e+07	1.38509e+07	2.41577e+07	813637	1.15149e+06	9.9411e+06	1.83912e+07	4.84206e+07	1.86015e+07	946458	2.74445e+07	2.10285e+06	746470	1.90645e+07	1.18045e+07	1.74441e+07	6.01651e+06	290055	1.66957e+07
0.946_325.10845	0.946	325.108	NA	NA	NA	NA	NA	NA	NA	NA	NA	level5	NA	NA	NA	NA	NA	9.88039e+08	1.02519e+09	9.7115e+08	7.63986e+08	1.00051e+09	7.86505e+08	1.1215e+09	9.22148e+08	9.60398e+08	9.84521e+08	1.00504e+09	1.0726e+09	1.06373e+09	1.50911e+09	9.67001e+08	9.37693e+08	8.63516e+08	1.12307e+09	8.91348e+08	9.76226e+08	8.24181e+08	1.01853e+09	8.30303e+08	9.73642e+08	5.00686e+07	6.30483e+07	4.49445e+07	4.20132e+07	4.11138e+07	4.34256e+07	4.12305e+07	4.21676e+07
0.947_143.97490	0.947	143.975	NA	NA	C2 H2 N4 P2	NA	NA	NA	NA	NA	NA	level5	NA	NA	NA	NA	NA	5.16817e+06	6.02592e+06	4.65791e+06	5.83828e+06	8.30532e+06	7.80923e+06	5.79398e+06	5.19968e+06	1.31123e+06	6.15615e+06	6.56543e+06	7.38225e+06	6.40136e+06	5.81974e+06	4.35448e+06	6.72858e+06	4.40178e+06	5.80191e+06	5.47101e+06	6.28502e+06	3.66504e+06	7.46333e+06	6.9539e+06	4.06221e+06	1.23643e+07	1.34181e+07	1.44042e+07	9.59587e+06	1.12794e+07	7.99005e+06	9.86569e+06	1.06694e+07
0.947_175.08441	0.947	175.084	NA	NA	C7 H13 N O4	NA	NA	NA	NA	NA	NA	level5	NA	NA	NA	NA	NA	5.72701e+07	1.48359e+08	5.3098e+07	1.23417e+08	7.76506e+07	6.16666e+07	4.39504e+07	3.80356e+07	9.97335e+07	7.10994e+07	6.70575e+07	6.95484e+07	6.8766e+07	6.68071e+07	1.47374e+08	4.89624e+07	1.32778e+08	1.43781e+07	6.38385e+07	3.30896e+07	9.79818e+07	1.04598e+08	9.51671e+07	3.04405e+07	4.58875e+07	8.37418e+07	2.36029e+07	8.44009e+07	3.46382e+07	1.09563e+08	4.77729e+07	3.57644e+07
0.947_255.07392	0.947	255.074	NA	NA	C11 H13 N O6	NA	NA	NA	NA	NA	NA	level5	NA	NA	NA	NA	NA	1.05537e+08	9.06097e+07	8.96175e+07	3.39524e+06	1.68916e+07	1.04247e+08	1.81678e+07	1.02215e+08	4.09949e+07	9.7477e+07	1.12329e+07	8.21116e+06	8.95924e+06	1.32538e+07	9.596e+07	1.18617e+07	6.56685e+07	2.67268e+07	4.82463e+07	3.87481e+07	9.72944e+07	7.2942e+07	4.91056e+07	1.0136e+08	2.73892e+07	2.40177e+07	2.37533e+07	4.36592e+07	3.04915e+07	2.91433e+07	1.94672e+07	1.47396e+07
0.947_342.11573	0.947	342.116	NA	NA	C16 H24 O4 P2	NA	NA	NA	NA	NA	NA	level5	NA	NA	NA	NA	NA	1.11413e+10	1.15351e+10	1.43869e+10	4.8515e+09	1.25542e+10	1.10573e+10	1.58363e+10	1.09349e+10	6.58186e+09	1.28416e+10	1.35411e+10	1.04502e+10	1.20921e+10	1.12789e+10	1.14371e+10	5.70312e+09	9.99504e+09	1.23101e+10	4.27998e+09	1.17768e+10	9.69282e+09	1.28408e+10	8.45878e+09	1.37138e+10	6.20933e+08	7.3377e+08	8.20869e+08	5.48621e+08	7.19905e+08	4.80952e+08	5.24117e+08	6.79663e+08
0.947_503.18502	0.947	503.185	NA	NA	C21 H36 N3 O5 P3	NA	NA	NA	NA	NA	NA	level5	NA	NA	NA	NA	NA	5.29172e+07	6.82572e+07	6.95952e+07	3.55441e+07	5.41693e+07	4.42342e+07	8.28446e+07	7.38883e+07	7.24788e+07	7.93327e+07	8.69975e+07	6.20291e+07	5.38147e+07	7.03171e+07	6.99465e+07	5.88856e+07	4.70124e+07	5.55257e+07	4.61858e+07	4.58488e+07	5.98956e+07	5.44065e+07	5.40495e+07	5.19829e+07	740502	957571	912630	832039	768441	754560	670257	775063
0.947_614.19534	0.947	614.195	NA	NA	NA	NA	NA	NA	NA	NA	NA	level5	NA	NA	NA	NA	NA	752073	786730	1.13492e+06	1.40688e+06	1.251e+06	1.43739e+06	1.1275e+06	552253	706461	543196	806782	671413	1.06269e+06	541598	719344	1.3402e+06	2.11299e+06	1.47224e+06	914041	1.45921e+06	870597	1.82896e+06	801179	1.30912e+06	418598	469478	315851	351759	255644	354288	242371	247755
0.948_133.03744	0.948	133.037	NA	88.2	C4 H7 N O4	L-aspartic acid	NA	-6.68815e-05	-0.502726	HMDB0000191	C00049	level2	Organic acids and derivatives	Carboxylic acids and derivatives	Amino acids, peptides, and analogues	Amino acids	map00220 Arginine biosynthesis; map00250 Alanine, aspartate and glutamate metabolism; map00260 Glycine, serine and threonine metabolism; map00261 Monobactam biosynthesis; map00270 Cysteine and methionine metabolism; map00300 Lysine biosynthesis; map00340 Histidine metabolism; map00410 beta-Alanine metabolism; map00460 Cyanoamino acid metabolism; map00710 Carbon fixation in photosynthetic organism…	1.2917e+08	1.37819e+08	1.30005e+08	1.69997e+08	1.80015e+08	1.42606e+08	1.16937e+08	1.05786e+08	1.04845e+08	1.1676e+08	1.16007e+08	1.40481e+08	2.61993e+08	1.93884e+08	2.15259e+08	1.48556e+08	1.36901e+08	1.338e+08	1.3719e+08	1.53135e+08	1.18364e+08	1.71928e+08	1.18229e+08	1.3299e+08	4.87334e+07	5.69093e+07	4.66723e+07	5.49012e+07	5.1541e+07	6.29519e+07	5.46029e+07	5.423e+07
0.948_270.07384	0.948	270.074	NA	NA	C12 H14 O7	NA	NA	NA	NA	NA	NA	level5	NA	NA	NA	NA	NA	5.51147e+08	1.94166e+09	9.63284e+08	6.96333e+08	3.91208e+08	7.40643e+08	1.43762e+09	4.29479e+08	4.78494e+08	7.65724e+08	3.71901e+08	1.15781e+09	1.09998e+09	1.34794e+09	4.14182e+08	1.6718e+08	4.27801e+08	3.21291e+08	4.34581e+08	3.19976e+08	1.72003e+09	4.81814e+08	1.74422e+09	5.20836e+08	2.14568e+07	5.45644e+07	1.59602e+07	1.04388e+08	1.85249e+07	2.09191e+07	1.85047e+07	2.1346e+07
0.948_309.80231	0.948	309.802	NA	NA	NA	NA	NA	NA	NA	NA	NA	level5	NA	NA	NA	NA	NA	1.07438e+06	1.01972e+06	1.22636e+06	1.0751e+06	1.1861e+06	1.0983e+06	1.15705e+06	1.01647e+06	963752	1.08773e+06	1.18583e+06	1.14159e+06	1.18498e+06	1.0991e+06	1.00263e+06	1.23652e+06	1.11575e+06	1.24852e+06	981440	1.04758e+06	1.00042e+06	1.19846e+06	883641	1.3046e+06	3.06229e+06	3.38895e+06	2.78804e+06	2.19672e+06	1.53779e+06	1.99447e+06	3.10618e+06	3.28517e+06
0.949_157.07394	0.949	157.074	NA	NA	C7 H11 N O3	NA	NA	NA	NA	NA	NA	level5	NA	NA	NA	NA	NA	3.21795e+07	2.37805e+07	4.63513e+07	1.43859e+07	2.05724e+07	1.60652e+07	1.94955e+07	1.99441e+07	3.34504e+07	2.4953e+07	3.07867e+07	3.85025e+07	3.45907e+07	2.20418e+07	2.80686e+07	3.74428e+07	4.77598e+07	1.59537e+07	4.10203e+07	3.97043e+07	2.40766e+07	5.1458e+07	3.47014e+07	1.61567e+07	1.81593e+07	2.15752e+07	7.44507e+06	2.5787e+07	2.24582e+07	3.02583e+07	3.46285e+07	3.01892e+07
0.95_183.06608	0.95	183.066	NA	NA	C5 H14 N O4 P	NA	NA	NA	NA	NA	NA	level5	NA	NA	NA	NA	NA	3.46852e+08	3.48019e+08	3.99251e+08	3.9953e+08	4.40281e+08	3.66433e+08	3.84113e+08	2.04493e+08	3.25153e+08	2.118e+07	3.62419e+08	4.23872e+08	4.08929e+08	3.42067e+08	3.80455e+08	4.05559e+08	3.83228e+08	4.04108e+08	4.63358e+08	4.63521e+08	4.41563e+08	4.08088e+08	3.16274e+08	3.64511e+08	3.22751e+07	4.65242e+07	3.50076e+07	3.95475e+07	1.19137e+07	1.33029e+07	3.67964e+07	2.04182e+07
0.95_228.06352	0.95	228.064	NA	NA	C10 H12 O6	NA	NA	NA	NA	NA	NA	level5	NA	NA	NA	NA	NA	1.18641e+08	1.9716e+08	1.29206e+08	1.96623e+08	1.14008e+08	1.04451e+08	1.42224e+08	8.82775e+07	2.37503e+08	1.13278e+08	9.24052e+07	2.1263e+08	2.09328e+08	1.7008e+08	1.89019e+08	9.67318e+07	2.01036e+08	2.51453e+07	1.60101e+08	2.36763e+08	1.12968e+08	2.10083e+08	8.98071e+07	8.56872e+07	3.72243e+06	5.96242e+06	4.13318e+06	8.3911e+06	4.69536e+06	3.78017e+06	9.74826e+06	5.86717e+06
0.95_515.99545	0.95	515.995	NA	NA	C12 H19 N6 O7 P3 S2	NA	NA	NA	NA	NA	NA	level5	NA	NA	NA	NA	NA	609298	497069	619119	522396	622131	552704	580415	531460	455057	543910	618037	552942	572134	547847	471908	640363	523482	648645	459001	499387	497074	558717	437653	673475	2.38162e+06	2.98366e+06	2.22804e+06	1.73331e+06	1.74706e+06	1.97267e+06	2.19668e+06	2.08368e+06
0.95_706.21441	0.95	706.214	NA	NA	C24 H43 N4 O16 P S	NA	NA	NA	NA	NA	NA	level5	NA	NA	NA	NA	NA	2.40167e+07	2.05314e+07	2.05326e+07	1.70537e+07	1.54659e+07	1.30815e+07	5.1232e+07	1.77138e+07	2.16932e+07	1.71855e+07	1.57348e+07	1.72132e+07	2.58181e+07	2.12823e+07	2.18115e+07	1.21598e+07	1.13074e+07	1.29239e+07	1.44262e+07	1.6294e+07	1.44724e+07	1.73385e+07	1.29528e+07	1.37967e+07	1.31637e+06	1.498e+06	1.32653e+06	1.26525e+06	1.11871e+06	1.26274e+06	1.20468e+06	1.13046e+06
0.952_173.08002	0.952	173.08	NA	NA	C6 H11 N3 O3	NA	NA	NA	NA	NA	NA	level5	NA	NA	NA	NA	NA	5.00616e+06	5.14804e+06	7.19859e+06	9.12575e+06	6.98653e+06	7.68428e+06	5.31257e+06	809855	5.19446e+06	4.91281e+06	4.59988e+06	6.16104e+06	5.00157e+06	913261	5.45818e+06	3.16305e+06	2.54034e+06	5.84961e+06	4.40273e+06	3.85036e+06	2.37748e+06	3.29981e+06	3.93722e+06	3.55383e+06	1.49063e+07	2.2338e+07	1.90661e+07	1.79543e+07	1.69075e+07	1.80543e+07	2.24769e+07	2.25557e+07
0.952_204.06352	0.952	204.064	NA	NA	C8 H12 O6	NA	NA	NA	NA	NA	NA	level5	NA	NA	NA	NA	NA	7.42875e+07	9.55859e+07	5.44468e+07	8.54474e+07	8.50211e+07	5.55879e+07	2.73802e+07	5.94103e+07	7.32785e+07	5.65324e+07	6.39764e+07	5.91406e+07	6.43665e+07	5.60778e+07	7.23415e+07	4.30564e+07	9.26566e+07	4.25752e+07	5.64591e+07	7.69085e+07	5.54293e+07	6.53114e+07	4.04321e+07	7.36265e+07	1.84165e+07	2.62408e+07	1.20311e+07	1.87696e+07	1.25837e+07	2.4666e+07	1.58117e+07	1.62718e+07
0.952_252.06338	0.952	252.063	NA	NA	C12 H12 O6	NA	NA	NA	NA	NA	NA	level5	NA	NA	NA	NA	NA	1.23142e+08	1.84238e+08	1.69952e+08	2.34398e+08	1.02609e+08	1.34266e+08	1.88385e+08	1.19187e+08	1.66764e+08	1.21556e+08	1.08964e+08	2.3574e+07	1.60253e+08	1.2161e+08	1.55486e+08	1.04515e+08	1.44129e+08	1.11929e+08	1.16541e+08	2.66138e+08	1.29591e+08	1.09319e+08	1.15121e+08	1.12277e+08	6.63872e+06	1.05419e+07	6.40889e+06	7.11354e+06	4.90106e+06	7.21809e+06	5.04018e+06	5.35331e+06
0.952_457.14305	0.952	457.143	NA	NA	C10 H28 N5 O13 P	NA	NA	NA	NA	NA	NA	level5	NA	NA	NA	NA	NA	2.43485e+07	3.2023e+07	3.54374e+07	2.81911e+07	3.2073e+07	2.26056e+07	2.93976e+07	2.10486e+07	2.33765e+07	2.45521e+07	2.94184e+07	2.75014e+07	5.10629e+07	5.21752e+07	5.23001e+07	2.7465e+07	2.19169e+07	2.20569e+07	3.08893e+07	3.01124e+07	2.97049e+07	4.3781e+07	2.98152e+07	2.53347e+07	1.20647e+06	1.38407e+06	1.20456e+06	1.16155e+06	1.18572e+06	1.14285e+06	1.15675e+06	1.0338e+06
0.953_230.12637	0.953	230.126	NA	NA	C10 H18 N2 O4	NA	NA	NA	NA	NA	NA	level5	NA	NA	NA	NA	NA	1.18807e+06	2.25031e+06	1.72517e+06	2.37216e+06	1.6197e+06	1.85928e+06	1.84968e+06	1.02261e+06	1.28865e+06	1.82239e+06	1.2163e+06	2.26564e+06	2.1247e+06	1.8348e+06	1.27724e+06	1.3541e+06	1.32291e+06	1.41383e+06	1.09302e+06	1.71689e+06	1.98298e+06	1.44981e+06	1.73267e+06	1.2639e+06	2.39298e+06	2.39238e+06	1.10798e+06	5.76298e+06	3.74274e+06	4.10173e+06	5.18138e+06	5.90629e+06
0.953_483.13528	0.953	483.135	NA	NA	C15 H26 N5 O11 P	NA	NA	NA	NA	NA	NA	level5	NA	NA	NA	NA	NA	1.86001e+07	1.91202e+07	2.00486e+07	1.71505e+07	1.16131e+07	1.81268e+07	2.26862e+07	1.57058e+07	1.66093e+07	1.67139e+07	2.1492e+07	2.32123e+07	1.97424e+07	1.95192e+07	1.23225e+07	1.837e+07	1.85874e+07	1.37189e+07	1.60652e+07	1.64724e+07	1.95484e+07	2.10037e+07	1.51177e+07	2.06617e+07	606431	774685	646745	566316	465703	599076	561650	544373
0.954_246.07400	0.954	246.074	NA	NA	C4 H15 N4 O6 P	NA	NA	NA	NA	NA	NA	level5	NA	NA	NA	NA	NA	3.36449e+08	2.99445e+08	3.91115e+08	2.8683e+08	2.96944e+08	2.38348e+08	3.58726e+08	2.76528e+08	2.66439e+08	3.42147e+08	2.90819e+08	2.9484e+08	3.86765e+08	2.50305e+08	2.03877e+08	3.14749e+08	1.61032e+08	1.26625e+08	2.83591e+08	3.11455e+08	2.73555e+08	3.53877e+08	2.6325e+08	2.79338e+08	1.51932e+07	1.69291e+07	1.26888e+07	1.49648e+07	1.31488e+07	1.19393e+07	1.19615e+07	1.49692e+07
0.954_360.14580	0.954	360.146	NA	NA	NA	NA	NA	NA	NA	NA	NA	level5	NA	NA	NA	NA	NA	1.25776e+08	1.39056e+08	1.48891e+08	1.25781e+08	1.08323e+08	1.00279e+08	1.63048e+08	1.24944e+08	1.33277e+08	1.53342e+08	1.44e+08	1.31676e+08	1.54049e+08	1.29843e+08	1.29338e+08	1.18986e+08	1.02434e+08	1.26779e+08	1.13792e+08	1.33913e+08	1.14826e+08	1.35678e+08	9.47804e+07	1.09884e+08	6.36661e+06	8.23234e+06	6.35488e+06	5.87273e+06	5.5642e+06	6.31083e+06	4.73625e+06	4.22758e+06
0.955_138.05077	0.955	138.051	NA	NA	C8 H10 S	NA	NA	NA	NA	NA	NA	level5	NA	NA	NA	NA	NA	2.91468e+08	2.60222e+08	3.18734e+08	2.60727e+08	3.1438e+08	2.74113e+08	3.84354e+08	2.91297e+08	2.40235e+08	3.03259e+08	2.71806e+08	3.59146e+08	2.74882e+08	2.79763e+08	2.7726e+08	1.58666e+08	2.42166e+08	3.09673e+08	2.31108e+08	2.72761e+08	2.59461e+08	2.74751e+08	2.1537e+08	2.59805e+08	7.23051e+07	7.83955e+07	8.35676e+07	5.74212e+07	5.78299e+07	5.18008e+07	4.85991e+07	5.50649e+07
0.955_471.15877	0.955	471.159	NA	NA	C11 H30 N5 O13 P	NA	NA	NA	NA	NA	NA	level5	NA	NA	NA	NA	NA	1.58639e+07	1.34741e+07	1.79243e+07	1.81165e+07	1.82966e+07	1.19476e+07	1.79813e+07	1.70224e+07	1.44118e+07	1.20739e+07	1.59171e+07	9.53733e+06	1.53703e+07	1.72844e+07	1.2781e+07	1.39311e+07	1.13135e+07	1.47275e+07	1.15582e+07	1.45021e+07	1.54991e+07	1.41932e+07	9.5536e+06	1.44238e+07	638090	809591	849512	874102	929033	1.11754e+06	615695	714111
0.956_394.08769	0.956	394.088	NA	NA	C8 H25 N6 O4 P3 S	NA	NA	NA	NA	NA	NA	level5	NA	NA	NA	NA	NA	4.94753e+06	4.73721e+06	6.02872e+06	3.46925e+06	6.05625e+06	5.15191e+06	7.50394e+06	6.2278e+06	4.13448e+06	5.11557e+06	6.55511e+06	526611	4.98297e+06	5.72401e+06	443001	1.04537e+07	492986	1.403e+06	3.54915e+06	3.90819e+06	3.79485e+06	3.9057e+06	550019	5.59612e+06	1.65216e+06	1.83825e+06	3.90128e+06	1.77109e+06	3.55814e+06	1.67637e+06	1.32634e+06	2.14924e+06
0.956_637.20666	0.956	637.207	NA	NA	C27 H37 N5 O9 P2	NA	NA	NA	NA	NA	NA	level5	NA	NA	NA	NA	NA	1.29365e+07	1.61236e+07	1.24077e+07	1.59006e+07	1.44657e+07	1.22049e+07	1.37697e+07	7.05338e+06	1.20168e+07	1.4029e+07	1.20778e+07	1.91746e+07	2.6517e+07	2.54392e+07	2.72175e+07	9.98462e+06	1.65876e+07	8.09747e+06	1.72888e+07	1.15429e+07	1.42202e+07	2.1059e+07	1.1178e+07	8.80668e+06	1.15387e+06	1.13015e+06	789103	1.05252e+06	673546	1.02654e+06	1.20245e+06	767148
0.957_167.05832	0.957	167.058	NA	54.6	C8 H9 N O3	Pyridoxal	NA	7.74335e-05	0.463512	HMDB0001545	C00250	level3	Organoheterocyclic compounds	Pyridines and derivatives	Pyridine carboxaldehydes	Pyridine and derivatives	map00750 Vitamin B6 metabolism; map01100 Metabolic pathways; map01120 Microbial metabolism in diverse environments; map04977 Vitamin digestion and absorption	1.99484e+08	6.08712e+07	9.02408e+07	6.26011e+07	9.22688e+07	7.80038e+07	8.95822e+07	6.35178e+07	1.3909e+08	5.87259e+07	7.46054e+07	5.89073e+07	8.69323e+07	1.30988e+08	1.25608e+08	1.15748e+08	8.23736e+07	7.28759e+07	1.34019e+08	1.19086e+08	5.16878e+07	9.00282e+07	2.90512e+07	1.71195e+08	1.43847e+07	2.46373e+07	1.28598e+07	9.93449e+06	1.91241e+07	2.39873e+07	8.19673e+06	1.83363e+07
0.957_229.98256	0.957	229.983	NA	NA	C4 H7 O9 P	NA	NA	NA	NA	NA	NA	level5	NA	NA	NA	NA	NA	3.62686e+07	1.03968e+07	5.09519e+06	1.28844e+07	9.01571e+06	4.67487e+07	9.65206e+06	2.91344e+07	7.44207e+06	9.98714e+06	6.32802e+06	3.05167e+07	1.01742e+07	7.83149e+06	4.58148e+07	1.83195e+07	6.58561e+06	8.52155e+06	4.10179e+07	1.37104e+07	5.96405e+06	1.67446e+07	1.02049e+07	5.63477e+06	2.92755e+08	2.06221e+08	1.27518e+08	1.07098e+08	8.78357e+07	1.32542e+08	2.11221e+08	1.06417e+08
0.957_341.13183	0.957	341.132	NA	NA	C12 H23 N O10	NA	NA	NA	NA	NA	NA	level5	NA	NA	NA	NA	NA	5.16208e+08	5.41457e+08	5.61714e+08	5.95673e+08	4.85131e+08	4.15209e+08	5.43915e+08	5.69387e+08	6.1068e+08	5.89691e+08	6.69502e+08	4.67418e+08	4.50621e+08	6.05824e+08	4.92349e+08	4.59594e+08	4.24467e+08	6.83795e+08	5.59922e+08	5.55804e+08	4.28899e+08	5.49845e+08	4.5463e+08	3.82362e+08	3.42937e+07	3.32749e+07	3.63699e+07	3.55344e+07	3.06468e+07	2.63676e+07	2.95001e+07	2.89739e+07
0.959_584.13540	0.959	584.135	NA	NA	NA	NA	NA	NA	NA	NA	NA	level5	NA	NA	NA	NA	NA	1.18405e+07	1.47612e+07	1.39158e+07	1.16534e+07	1.3534e+07	9.88705e+06	1.64719e+07	1.27404e+07	1.0862e+07	1.22938e+07	1.17586e+07	1.24262e+07	1.35098e+07	1.66351e+07	1.35378e+07	8.80896e+06	1.19789e+07	1.22538e+07	1.05165e+07	1.03441e+07	1.19718e+07	1.4964e+07	1.27521e+07	1.26139e+07	524337	615715	594649	550359	471419	500387	495214	511101
0.959_737.14425	0.959	737.144	NA	NA	C27 H37 N3 O15 P2 S	NA	NA	NA	NA	NA	NA	level5	NA	NA	NA	NA	NA	1.30741e+07	1.42474e+07	1.65243e+07	1.38478e+07	1.47798e+07	1.32903e+07	2.49996e+07	1.75504e+07	1.00045e+07	1.61283e+07	2.29529e+07	1.90942e+07	1.82229e+07	1.54107e+07	1.5505e+07	1.50281e+07	1.16223e+07	1.62981e+07	1.21176e+07	1.21371e+07	1.16999e+07	1.1032e+07	1.39037e+07	1.4957e+07	544055	612758	546479	531343	434878	507520	515790	631267
0.961_342.13539	0.961	342.135	NA	NA	NA	NA	NA	NA	NA	NA	NA	level5	NA	NA	NA	NA	NA	7.74487e+07	7.28462e+07	7.72852e+07	8.10225e+07	7.01535e+07	6.28947e+07	1.09837e+08	8.42843e+07	1.07144e+08	7.71182e+07	1.27225e+08	1.01927e+08	8.50288e+07	7.53935e+07	8.59783e+07	7.04469e+07	6.81525e+07	7.38116e+07	7.88e+07	7.6047e+07	6.29686e+07	8.73443e+07	6.08141e+07	6.97333e+07	4.79112e+06	6.04026e+06	5.24724e+06	4.39762e+06	4.41589e+06	4.15742e+06	3.93639e+06	4.10765e+06
0.962_475.15369	0.962	475.154	NA	NA	C16 H29 N O15	NA	NA	NA	NA	NA	NA	level5	NA	NA	NA	NA	NA	1.17639e+08	1.33385e+08	1.31593e+08	1.4186e+08	1.6712e+08	1.19116e+08	1.21044e+08	1.0284e+08	1.35829e+08	1.01122e+08	1.35767e+08	1.28163e+08	2.20122e+08	1.96658e+08	2.59631e+08	1.03275e+08	1.33492e+08	1.22626e+08	1.50535e+08	1.34163e+08	1.07313e+08	1.75671e+08	1.04723e+08	1.28278e+08	6.86385e+06	7.74577e+06	5.38594e+06	5.39496e+06	6.74944e+06	8.26334e+06	6.32228e+06	6.47831e+06
0.964_422.08232	0.964	422.082	NA	NA	C12 H23 O14 P	NA	NA	NA	NA	NA	NA	level5	NA	NA	NA	NA	NA	1.29258e+08	1.63557e+08	1.46815e+08	1.43277e+08	1.70452e+08	1.30767e+08	1.424e+08	1.23549e+08	1.10522e+08	1.38315e+08	1.22249e+08	1.27051e+08	1.21593e+08	1.29601e+08	1.45701e+08	1.37767e+08	1.26294e+08	1.22382e+08	1.09402e+08	1.17385e+08	1.27001e+08	1.71373e+08	1.38228e+08	1.55775e+08	9.47756e+06	8.3627e+06	8.47431e+06	8.18504e+06	7.36904e+06	3.13491e+06	9.11866e+06	7.45442e+06
0.964_602.14614	0.964	602.146	NA	NA	C14 H31 N6 O18 P	NA	NA	NA	NA	NA	NA	level5	NA	NA	NA	NA	NA	2.15464e+07	2.30351e+07	2.23975e+07	2.10143e+07	2.61039e+07	1.81386e+07	2.35585e+07	2.02777e+07	2.06606e+07	2.09221e+07	1.93567e+07	2.07902e+07	2.34506e+07	2.11696e+07	1.86574e+07	1.77248e+07	1.9973e+07	2.24955e+07	1.93373e+07	1.81788e+07	2.03506e+07	2.91235e+07	2.02126e+07	2.28424e+07	930441	1.01596e+06	931267	929924	832864	908346	907954	880518
0.965_445.17935	0.965	445.179	3.4	NA	C21 H27 N5 O4 S	Glipizide	NA	0.000970504	2.18003	HMDB0015200	NA	level3	Benzenoids	Benzene and substituted derivatives	Benzenesulfonamides	Benzene and derivatives	NA	3.3557e+07	2.35779e+07	2.8149e+07	2.29952e+07	2.11472e+07	2.75098e+07	2.80686e+07	3.18088e+07	2.56894e+07	2.4022e+07	4.54898e+07	2.69775e+07	2.63835e+07	2.47755e+07	2.01808e+07	2.92427e+07	2.79236e+07	2.54829e+07	2.39997e+07	2.22779e+07	2.05474e+07	3.05042e+07	2.01082e+07	3.5864e+07	1.53639e+06	1.60224e+06	1.66708e+06	1.28858e+06	1.32786e+06	1.63287e+06	1.52071e+06	1.41216e+06
0.966_289.08760	0.966	289.088	NA	NA	C7 H22 N3 O3 P3	NA	NA	NA	NA	NA	NA	level5	NA	NA	NA	NA	NA	8.88613e+07	8.8359e+07	9.42715e+07	1.13722e+08	8.05534e+07	6.91636e+07	9.85123e+07	7.92685e+07	9.03769e+07	7.93937e+07	7.64503e+07	8.66227e+07	9.1202e+07	1.14497e+08	8.80289e+07	8.10526e+07	8.38056e+07	5.9495e+07	7.90972e+07	1.22376e+08	7.91673e+07	9.24797e+07	6.91617e+07	8.9611e+07	3.31656e+06	5.06578e+06	3.92581e+06	2.86941e+06	2.38209e+06	2.98727e+06	3.23863e+06	2.34303e+06
0.966_459.19503	0.966	459.195	NA	NA	C19 H33 N5 O4 S2	NA	NA	NA	NA	NA	NA	level5	NA	NA	NA	NA	NA	6.37162e+07	8.76278e+07	4.5864e+07	7.25036e+07	7.1541e+07	5.72522e+07	2.69665e+07	4.46058e+07	2.10767e+07	7.30313e+07	2.06912e+07	3.50561e+07	3.02145e+07	3.63896e+07	4.24572e+07	5.66065e+07	1.73066e+07	1.60111e+07	3.47448e+07	7.79305e+07	7.21145e+07	3.61607e+07	2.21606e+07	5.63278e+07	1.13467e+06	1.42647e+06	1.00668e+06	1.55393e+06	991804	1.09683e+06	1.12421e+06	1.01539e+06
0.966_683.24857	0.966	683.249	NA	NA	C22 H48 N5 O13 P3	NA	NA	NA	NA	NA	NA	level5	NA	NA	NA	NA	NA	1.61759e+07	1.55756e+07	2.05409e+07	1.50622e+07	1.08026e+07	1.31551e+07	2.77535e+07	2.04944e+07	2.27489e+07	1.96333e+07	2.4168e+07	2.28236e+07	2.01e+07	1.55679e+07	2.00972e+07	1.01917e+07	1.11701e+07	1.44664e+07	1.39272e+07	1.92586e+07	9.61635e+06	1.92669e+07	1.38117e+07	1.51773e+07	544997	553912	513003	498588	480963	518234	515036	521761
0.967_127.06326	0.967	127.063	NA	NA	C6 H9 N O2	NA	NA	NA	NA	NA	NA	level5	NA	NA	NA	NA	NA	2.84438e+07	1.05903e+07	4.24951e+07	1.43586e+07	2.8585e+07	2.35829e+07	2.47051e+07	2.83677e+07	1.1655e+07	2.77351e+07	3.37552e+07	4.56853e+07	3.61151e+07	3.05447e+07	1.58478e+07	4.10386e+07	1.98169e+07	2.1123e+07	1.66929e+07	3.69887e+07	1.81702e+07	1.22285e+07	2.3615e+07	5.00754e+07	9.80403e+06	9.49355e+06	8.63056e+06	8.12282e+06	1.19559e+07	9.67597e+06	8.81074e+06	1.43991e+07
0.967_173.06893	0.967	173.069	NA	NA	C7 H11 N O4	NA	NA	NA	NA	NA	NA	level5	NA	NA	NA	NA	NA	8.72392e+07	1.15366e+08	1.51775e+08	1.40601e+08	1.1662e+08	1.12631e+08	1.59991e+08	1.92495e+08	9.47535e+07	1.07434e+08	9.4003e+07	1.05669e+08	1.17497e+08	1.5597e+08	1.17411e+08	1.4559e+08	1.93725e+08	1.46955e+08	8.2357e+07	1.13451e+08	9.54455e+07	1.523e+08	1.05946e+08	9.89051e+07	3.83503e+07	4.57434e+07	3.34941e+07	3.60949e+07	2.71448e+07	4.26341e+07	5.47697e+07	3.10081e+07
0.967_180.04229	0.967	180.042	68.7	NA	C9 H8 O4	Caffeic acid 咖啡酸	Phenolic acids 酚酸类及苷类	2.90357e-05	0.161271	HMDB0001964	C01481	level2	Phenylpropanoids and polyketides	Cinnamic acids and derivatives	Hydroxycinnamic acids and derivatives	Polyketides[PK]	NA	4.57463e+07	2.89139e+07	4.29574e+07	2.10331e+07	4.28697e+07	3.0218e+07	4.66918e+07	1.44201e+07	2.89029e+07	3.49352e+07	2.11136e+07	2.58805e+07	3.56732e+07	4.81305e+07	7.00621e+06	3.86098e+07	3.57277e+07	2.52155e+07	3.40455e+07	2.3904e+07	2.4528e+07	3.91749e+07	1.59602e+07	3.08938e+07	2.43839e+06	2.96463e+06	3.31427e+06	2.19161e+06	2.08878e+06	2.19171e+06	2.34595e+06	2.21754e+06
0.967_288.08420	0.967	288.084	NA	NA	C12 H16 O8	NA	NA	NA	NA	NA	NA	level5	NA	NA	NA	NA	NA	9.08268e+08	9.89402e+08	1.19996e+09	8.02062e+08	8.51911e+08	3.68e+08	1.02316e+09	2.47255e+08	1.00191e+09	7.71754e+08	7.9132e+08	8.31505e+08	4.34352e+08	1.06388e+09	8.6503e+08	9.65304e+08	3.17114e+08	4.72931e+08	8.90534e+08	8.49665e+08	8.55607e+08	1.16184e+09	8.86603e+08	9.22664e+08	4.37762e+07	4.72612e+07	4.09554e+07	3.86364e+07	3.37367e+07	3.61304e+07	3.83698e+07	3.42346e+07
0.968_271.07711	0.968	271.077	NA	NA	C6 H17 N5 O3 S2	NA	NA	NA	NA	NA	NA	level5	NA	NA	NA	NA	NA	4.21888e+07	3.42038e+07	3.02883e+07	2.89028e+07	3.42469e+07	2.14213e+07	3.45416e+07	3.11813e+07	3.13801e+07	2.50018e+07	4.15594e+07	4.11726e+07	3.48371e+07	3.2956e+07	3.61742e+07	3.992e+07	2.86942e+07	2.77018e+07	3.15134e+07	3.00354e+07	2.58374e+07	4.09262e+07	2.58595e+07	3.25936e+07	1.66525e+06	1.21074e+06	627665	707810	635527	804821	1.21052e+06	567171
0.968_521.19569	0.968	521.196	NA	85.4	C18 H32 O16	D-raffinose	NA	17.0267	33771.7	NA	C00492	level3	NA	NA	NA	NA	map00052 Galactose metabolism; map02010 ABC transporters	1.60348e+08	1.92525e+08	1.8837e+08	1.26265e+08	1.36181e+08	1.31306e+08	2.35985e+08	1.76822e+08	1.73967e+08	1.75197e+08	2.15391e+08	2.01327e+08	1.92495e+08	1.83065e+08	1.76549e+08	1.49397e+08	1.37883e+08	1.61822e+08	1.3752e+08	1.76177e+08	1.68845e+08	1.49265e+08	1.4573e+08	1.47112e+08	2.81808e+06	3.43088e+06	2.93574e+06	2.70684e+06	2.52123e+06	2.83593e+06	2.09437e+06	2.27251e+06
0.968_651.22232	0.968	651.222	NA	NA	C21 H44 N5 O12 P3	NA	NA	NA	NA	NA	NA	level5	NA	NA	NA	NA	NA	1.08935e+07	1.18871e+07	1.11686e+07	7.87574e+06	1.26078e+07	8.89969e+06	1.15619e+07	8.56328e+06	7.94324e+06	7.40365e+06	1.09753e+07	1.21929e+07	1.05624e+07	9.48821e+06	1.40276e+07	1.21797e+07	6.34922e+06	9.17725e+06	8.41967e+06	9.56975e+06	9.56439e+06	9.52395e+06	6.73268e+06	5.84608e+06	391978	475211	441396	438569	355536	445909	447804	415727
0.969_218.09035	0.969	218.09	NA	NA	C8 H14 N2 O5	NA	NA	NA	NA	NA	NA	level5	NA	NA	NA	NA	NA	1.7797e+07	2.10655e+07	2.76289e+07	3.14985e+07	2.72755e+07	1.94865e+07	2.74747e+07	2.71382e+07	1.71236e+07	2.59667e+07	3.58656e+07	3.94458e+07	3.15784e+07	2.2e+07	2.75864e+07	2.77817e+07	2.75928e+07	3.37502e+07	2.46732e+07	1.95539e+07	3.03434e+07	4.33734e+07	1.95588e+07	2.72722e+07	3.06207e+06	3.49841e+06	3.45628e+06	3.74662e+06	3.11743e+06	3.25827e+06	2.80137e+06	2.5817e+06
0.97_182.07923	0.97	182.079	NA	NA	C6 H14 O6	NA	NA	NA	NA	NA	NA	level5	NA	NA	NA	NA	NA	3.13529e+07	3.53492e+07	3.82358e+07	3.06158e+07	2.42613e+07	2.67095e+07	4.61147e+07	2.75849e+07	3.29034e+07	2.85413e+07	3.44975e+07	3.714e+07	3.64925e+07	3.57274e+07	3.23471e+07	2.86584e+07	3.2811e+07	2.67585e+07	3.2518e+07	3.80159e+07	3.09753e+07	2.98358e+07	3.12979e+07	2.7838e+07	7.90002e+06	9.83467e+06	8.83661e+06	1.86845e+07	1.43075e+07	1.81082e+07	1.05817e+07	1.19668e+07
0.97_198.05297	0.97	198.053	NA	NA	C9 H10 O5	NA	NA	NA	NA	NA	NA	level5	NA	NA	NA	NA	NA	6.11339e+07	8.48028e+07	8.52147e+07	7.99067e+07	7.02588e+07	7.17221e+07	9.40028e+07	2.81064e+07	8.19652e+07	8.06105e+07	4.49624e+07	5.71897e+07	9.06922e+07	1.02657e+08	4.65869e+07	7.78158e+07	8.2746e+07	5.07984e+07	7.34785e+07	3.35289e+07	6.42966e+07	8.94829e+07	6.22568e+07	7.92656e+07	6.10654e+06	8.03309e+06	5.45418e+06	6.46231e+06	3.63705e+06	5.6773e+06	5.26509e+06	5.38444e+06
0.97_343.08371	0.97	343.084	NA	NA	C13 H17 N3 O6 S	NA	NA	NA	NA	NA	NA	level5	NA	NA	NA	NA	NA	1.53458e+07	4.39128e+07	1.40525e+07	1.46341e+07	1.55338e+07	2.18241e+07	2.46836e+07	1.26089e+07	1.23927e+07	2.6442e+07	1.72924e+07	1.56683e+07	3.52616e+07	2.44491e+07	2.74199e+07	1.36441e+07	1.04975e+07	4.1378e+07	1.12106e+07	2.70445e+07	1.25134e+07	1.46699e+07	2.77209e+07	2.74205e+07	4.24261e+06	4.93176e+06	4.55086e+06	4.50078e+06	1.12386e+07	3.28543e+06	4.61633e+06	3.19702e+06
0.971_294.05857	0.971	294.059	NA	NA	C10 H14 O10	NA	NA	NA	NA	NA	NA	level5	NA	NA	NA	NA	NA	2.60586e+07	2.52586e+07	2.85026e+07	2.48736e+07	1.78837e+07	2.42289e+07	3.37176e+07	1.83518e+07	2.36958e+07	2.00927e+07	2.73631e+07	3.01787e+07	3.13014e+07	2.62435e+07	2.74797e+07	2.60487e+07	2.74199e+07	2.38068e+07	2.49015e+07	2.72069e+07	1.81832e+07	3.16193e+07	1.58369e+07	2.3634e+07	798692	927991	823161	774762	663853	800827	776850	703121
0.971_369.07575	0.971	369.076	6.4	NA	C16 H14 F3 N3 O2 S	Lansoprazole	NA	-0.000132762	-0.359713	HMDB0005008	NA	level3	Organoheterocyclic compounds	Benzimidazoles	Sulfinylbenzimidazoles	Imidazole and derivatives	NA	2.81025e+07	2.05089e+07	2.45686e+07	2.10849e+07	2.05678e+07	1.69752e+07	3.01025e+07	2.29889e+07	2.15588e+07	2.58716e+07	2.53426e+07	2.9865e+07	2.85838e+07	2.0825e+07	1.96944e+07	2.29961e+07	1.73127e+07	1.9429e+07	1.71163e+07	2.18042e+07	1.96524e+07	2.12162e+07	1.801e+07	2.01912e+07	287259	330951	597875	276754	233740	256414	496562	501232
0.971_782.20928	0.971	782.209	NA	NA	C21 H49 N6 O17 P3 S	NA	NA	NA	NA	NA	NA	level5	NA	NA	NA	NA	NA	7.78587e+06	8.1957e+06	7.01586e+06	8.06891e+06	9.44741e+06	6.6254e+06	8.77491e+06	7.10208e+06	7.26051e+06	5.71183e+06	6.36408e+06	6.76645e+06	7.96736e+06	5.80348e+06	5.3438e+06	8.98672e+06	9.94354e+06	6.18735e+06	6.07879e+06	8.1454e+06	4.97837e+06	9.45637e+06	6.51815e+06	9.78786e+06	308211	363630	329728	309382	268156	330215	321550	309422
0.973_159.08951	0.973	159.09	1.6	NA	C7 H13 N O3	N-Isovalerylglycine	NA	-3.50475e-05	-0.2203	HMDB0000678	NA	level3	Organic acids and derivatives	Carboxylic acids and derivatives	Amino acids, peptides, and analogues	Amino acids, peptides, and analogues	NA	4.28394e+07	3.84798e+07	4.21149e+07	3.53438e+07	2.41644e+07	3.06455e+07	4.12639e+07	3.53578e+07	2.99583e+07	4.41962e+07	5.50132e+07	5.8581e+07	3.46114e+07	3.84455e+07	4.01952e+07	3.01739e+07	3.40235e+07	4.76718e+07	6.53482e+07	2.9912e+07	4.45896e+07	3.74894e+07	2.74088e+07	5.25729e+07	1.63389e+07	1.23934e+07	1.42964e+07	1.67436e+07	1.47196e+07	1.34392e+07	1.59323e+07	1.63939e+07
0.973_286.07227	0.973	286.072	NA	NA	C9 H20 O6 P2	NA	NA	NA	NA	NA	NA	level5	NA	NA	NA	NA	NA	525521	487631	613236	515792	697690	547307	574596	527943	448235	538315	595961	508850	564602	542068	464710	635621	441334	644012	396385	492291	491700	549758	432807	603738	1.20835e+06	1.63022e+06	1.4326e+06	1.65378e+06	1.36156e+06	1.4609e+06	1.01614e+06	1.3093e+06
0.973_489.16938	0.973	489.169	NA	NA	C15 H34 N5 O7 P3	NA	NA	NA	NA	NA	NA	level5	NA	NA	NA	NA	NA	1.15794e+08	1.34533e+08	1.16676e+08	1.08884e+08	1.1643e+08	1.02189e+08	1.29538e+08	1.01772e+08	7.43832e+07	9.10753e+07	1.08072e+08	1.08799e+08	1.03025e+08	9.14378e+07	1.16646e+08	1.16385e+08	6.39156e+07	6.74918e+07	1.061e+08	9.99828e+07	1.06587e+08	8.56858e+07	8.55278e+07	9.20309e+07	2.75003e+06	3.15665e+06	2.29125e+06	2.58693e+06	2.71913e+06	2.78509e+06	2.42544e+06	2.51846e+06
0.974_701.25923	0.974	701.259	NA	NA	C22 H50 N5 O14 P3	NA	NA	NA	NA	NA	NA	level5	NA	NA	NA	NA	NA	3.5068e+07	3.55245e+07	3.92695e+07	3.41873e+07	3.00155e+07	2.93582e+07	5.1742e+07	4.03067e+07	4.04456e+07	4.1e+07	4.30154e+07	4.32381e+07	3.31599e+07	3.25116e+07	3.60236e+07	2.26383e+07	2.5445e+07	3.28337e+07	3.17649e+07	3.54706e+07	1.97226e+07	4.0004e+07	2.68155e+07	3.68456e+07	656848	769644	841037	759691	683991	610235	677321	752180
0.975_186.05283	0.975	186.053	NA	NA	C8 H10 O5	NA	NA	NA	NA	NA	NA	level5	NA	NA	NA	NA	NA	1.96856e+09	1.34674e+09	1.9294e+09	2.90889e+09	1.85474e+09	1.34134e+09	1.53223e+09	1.35128e+09	1.20574e+09	1.45392e+09	1.4286e+09	1.29634e+09	1.38921e+09	5.37085e+08	8.57664e+08	1.94852e+09	1.52745e+09	2.03414e+09	1.11763e+09	1.15642e+09	1.18903e+09	1.53674e+09	1.20378e+09	1.19678e+09	1.70936e+08	3.49629e+08	2.06149e+08	2.75239e+08	2.51419e+08	1.8851e+08	2.27071e+08	2.07938e+08
0.975_359.14201	0.975	359.142	NA	87.5	C12 H22 O11	Α-lactose	NA	17.0258	49766.1	NA	C00243	level3	Carbohydrates	Oligosaccharides [Fig]	Disaccharides	Carbohydrates	map00052 Galactose metabolism; map01100 Metabolic pathways; map02010 ABC transporters; map02060 Phosphotransferase system (PTS); map04973 Carbohydrate digestion and absorption	1.36263e+09	1.55173e+09	1.61509e+09	1.40817e+09	1.28608e+09	1.18298e+09	1.8702e+09	1.4366e+09	1.37577e+09	1.85962e+09	1.70966e+09	1.79808e+09	1.52628e+09	1.37709e+09	1.45124e+09	1.36138e+09	1.20197e+09	1.56256e+09	1.42438e+09	1.37034e+09	1.20437e+09	1.33363e+09	1.08831e+09	1.1862e+09	8.18174e+07	9.40704e+07	8.28928e+07	7.95994e+07	7.35299e+07	7.20636e+07	6.32991e+07	6.20645e+07
0.975_440.09290	0.975	440.093	NA	NA	C13 H21 N4 O11 P	NA	NA	NA	NA	NA	NA	level5	NA	NA	NA	NA	NA	1.78768e+08	2.02758e+08	1.63497e+08	1.98028e+08	2.3235e+08	1.45452e+08	1.6426e+08	1.7425e+08	1.45386e+08	1.56217e+08	1.6518e+08	1.70313e+08	1.66811e+08	1.39526e+08	1.70279e+08	1.69677e+08	1.53383e+08	1.68701e+08	1.29454e+08	1.58911e+08	1.49203e+08	1.98322e+08	1.60172e+08	2.00336e+08	9.46501e+06	1.34834e+07	9.07472e+06	7.91816e+06	7.77782e+06	8.45091e+06	7.07314e+06	7.20035e+06
0.976_177.06382	0.976	177.064	NA	NA	C6 H11 N O5	NA	NA	NA	NA	NA	NA	level5	NA	NA	NA	NA	NA	1.91088e+07	2.0432e+07	1.8054e+07	1.80019e+07	1.1776e+07	1.47548e+07	2.10295e+07	1.63141e+07	1.59132e+07	1.98298e+07	2.21466e+07	2.38606e+06	1.93557e+07	1.54211e+07	7.15382e+06	2.13871e+07	1.92924e+07	1.54051e+07	1.60659e+07	1.41709e+07	1.50912e+07	1.76917e+07	1.5278e+07	1.70811e+07	3.78232e+06	4.17381e+06	3.85948e+06	4.30263e+06	5.20153e+06	3.96532e+06	2.98332e+06	3.86049e+06
0.976_219.07445	0.976	219.074	NA	NA	C8 H13 N O6	NA	NA	NA	NA	NA	NA	level5	NA	NA	NA	NA	NA	1.47089e+07	1.35446e+07	1.33162e+07	1.85496e+07	1.677e+07	1.41057e+07	2.19532e+07	8.83514e+06	1.03354e+07	1.45469e+07	1.74166e+07	1.46038e+07	1.63953e+07	1.37888e+07	9.46506e+06	1.55806e+07	9.5289e+06	1.41296e+07	1.75333e+07	1.40708e+07	5.35391e+06	1.13199e+07	1.12007e+07	1.15763e+07	5.67547e+06	5.01377e+06	4.26982e+06	4.79766e+06	5.44674e+06	5.91492e+06	4.59089e+06	4.47997e+06
0.977_210.05298	0.977	210.053	23	NA	C10 H8 O4	5,7-Dihydroxy-4-methylcoumarin 5,7-二羟基-4-甲基香豆素	Phenylpropanoids 苯丙素类及苷类	18.0107	93785.2	NA	NA	level3	NA	NA	NA	NA	NA	6.32477e+07	6.4819e+07	6.39715e+07	4.70894e+07	4.39589e+07	5.09074e+07	7.01162e+07	5.92676e+07	5.24336e+07	5.094e+07	6.29096e+07	5.55079e+07	5.19288e+07	5.06394e+07	4.16202e+07	6.34778e+07	4.30251e+07	5.42108e+07	5.23572e+07	5.64698e+07	4.41789e+07	3.76076e+07	3.87037e+07	5.21119e+07	2.76732e+06	3.44829e+06	3.74249e+06	3.58904e+06	3.20743e+06	2.47691e+06	2.54302e+06	2.85873e+06
0.981_186.99204	0.981	186.992	NA	NA	NA	NA	NA	NA	NA	NA	NA	level5	NA	NA	NA	NA	NA	881862	917264	1.06977e+06	967504	1.14906e+06	889564	1.05707e+06	750181	819353	886737	1.09675e+06	971076	1.02378e+06	885868	895731	952411	855500	1.00339e+06	832596	905198	847112	986368	775113	905423	315950	347334	300892	305542	247745	280964	309629	284279
0.981_306.09487	0.981	306.095	NA	NA	C12 H18 O9	NA	NA	NA	NA	NA	NA	level5	NA	NA	NA	NA	NA	1.09679e+09	1.01752e+09	1.24227e+09	1.09358e+09	1.13208e+09	8.85389e+08	3.22764e+08	6.10694e+08	8.63107e+08	4.80176e+08	3.38323e+08	2.66224e+08	8.60707e+08	1.01187e+09	6.63032e+08	1.15513e+09	3.08852e+08	1.11971e+09	7.62098e+08	8.83684e+08	8.64775e+08	1.02011e+09	1.51522e+08	1.09368e+09	1.39841e+08	1.67386e+08	1.30303e+08	1.20824e+08	1.08075e+08	8.64991e+07	1.4864e+08	1.29802e+08
0.983_141.07904	0.983	141.079	NA	NA	C7 H11 N O2	NA	NA	NA	NA	NA	NA	level5	NA	NA	NA	NA	NA	8.00374e+06	8.31171e+06	9.6485e+06	6.8711e+06	7.87863e+06	1.29814e+07	5.19715e+06	6.29688e+06	6.21273e+06	7.76856e+06	7.62289e+06	7.66129e+06	5.58965e+06	7.93658e+06	7.16833e+06	9.57945e+06	8.15773e+06	5.83584e+06	6.1168e+06	8.32396e+06	5.58362e+06	3.762e+06	5.20324e+06	7.72094e+06	4.67678e+06	5.27981e+06	5.63099e+06	4.15471e+06	4.84379e+06	4.23553e+06	7.79195e+06	4.88433e+06
0.983_306.08838	0.983	306.088	NA	NA	C11 H18 N2 O6 S	NA	NA	NA	NA	NA	NA	level5	NA	NA	NA	NA	NA	1.64939e+07	1.51451e+07	1.89354e+07	1.60308e+07	1.70065e+07	1.76827e+07	2.39934e+07	1.67053e+07	2.46718e+07	1.86697e+07	1.9519e+07	1.63557e+07	2.22717e+07	1.78875e+07	1.87287e+07	1.94569e+07	1.60667e+07	1.98435e+07	1.56974e+07	1.84232e+07	1.58452e+07	1.73551e+07	1.642e+07	1.81654e+07	4.01317e+06	4.28517e+06	3.1833e+06	3.29045e+06	3.53079e+06	3.94801e+06	3.42172e+06	2.8446e+06
0.983_459.10740	0.983	459.107	NA	NA	C23 H18 N5 O4 P	NA	NA	NA	NA	NA	NA	level5	NA	NA	NA	NA	NA	9.99865e+06	8.20981e+06	9.39827e+06	7.8792e+06	6.42887e+06	6.1975e+06	1.11929e+07	8.90831e+06	7.87611e+06	7.97058e+06	7.21209e+06	1.00005e+07	9.24623e+06	8.20128e+06	9.12887e+06	4.85423e+06	8.52702e+06	6.97794e+06	7.17343e+06	8.26526e+06	6.68413e+06	7.57622e+06	5.17875e+06	7.01773e+06	316665	333411	263402	280301	215211	275712	309482	245284
0.984_128.05849	0.984	128.058	NA	NA	C5 H8 N2 O2	NA	NA	NA	NA	NA	NA	level5	NA	NA	NA	NA	NA	2.17274e+07	6.1782e+07	3.4996e+07	6.30158e+07	5.69712e+07	4.63111e+07	6.41059e+07	2.59794e+07	6.23025e+07	6.34184e+07	7.22304e+07	1.112e+08	7.37602e+07	6.02746e+07	4.31167e+07	7.77761e+07	2.60475e+07	4.95772e+07	9.55139e+07	3.16167e+07	7.86854e+07	9.45903e+07	5.37739e+07	1.13376e+06	4.34306e+06	3.3052e+06	2.4565e+06	3.27025e+06	1.32399e+06	4.41712e+06	3.16783e+06	2.39747e+06
0.984_201.06386	0.984	201.064	NA	NA	C8 H11 N O5	NA	NA	NA	NA	NA	NA	level5	NA	NA	NA	NA	NA	2.35859e+07	3.12202e+07	3.83674e+07	3.4828e+07	3.65481e+07	2.65037e+07	3.13319e+07	3.30492e+07	2.53723e+07	3.72404e+07	4.58354e+07	4.38226e+07	4.11989e+07	2.8473e+07	3.64017e+07	3.516e+07	3.29608e+07	4.06004e+07	3.54309e+07	2.71911e+07	3.37373e+07	5.02279e+07	2.40348e+07	3.78728e+07	5.77088e+06	6.54134e+06	6.32254e+06	7.41973e+06	6.29505e+06	6.78547e+06	5.86116e+06	5.6952e+06
0.985_234.05293	0.985	234.053	NA	NA	C12 H10 O5	NA	NA	NA	NA	NA	NA	level5	NA	NA	NA	NA	NA	1.3514e+07	1.46135e+07	1.14761e+07	1.6551e+07	9.09402e+06	1.07531e+07	2.45296e+07	1.64239e+07	1.59949e+07	1.53952e+07	1.54453e+07	5.55075e+06	1.82763e+07	1.43544e+07	1.81336e+07	1.09951e+07	1.53088e+07	1.24846e+07	1.60418e+07	1.37271e+07	1.64072e+07	1.3456e+07	1.2821e+07	1.1784e+07	922663	1.00686e+06	616416	744323	560929	637103	642149	605814
0.986_329.13199	0.986	329.132	NA	NA	C11 H23 N O10	NA	NA	NA	NA	NA	NA	level5	NA	NA	NA	NA	NA	1.43313e+07	1.18253e+07	1.62205e+07	8.78226e+06	1.06044e+07	1.11266e+07	2.58447e+07	9.6041e+06	7.14447e+06	8.96347e+06	1.14233e+07	9.63438e+06	1.09968e+07	9.35192e+06	8.79709e+06	1.03519e+07	1.02866e+07	1.27095e+07	1.1796e+07	1.22905e+07	1.15949e+07	1.9778e+07	9.69739e+06	8.60137e+06	1.16371e+07	1.47336e+07	1.346e+07	1.85962e+07	1.81849e+07	1.51289e+07	1.28067e+07	1.43723e+07
0.986_575.09117	0.986	575.091	NA	NA	NA	NA	NA	NA	NA	NA	NA	level5	NA	NA	NA	NA	NA	9.97759e+06	9.77324e+06	1.01289e+07	1.04258e+07	1.01805e+07	8.03719e+06	1.56825e+07	1.00717e+07	9.72907e+06	8.05098e+06	1.3012e+07	1.27139e+07	1.39395e+07	1.065e+07	9.98092e+06	8.59021e+06	8.14624e+06	6.36584e+06	8.17178e+06	8.81258e+06	7.73335e+06	8.22407e+06	6.78871e+06	8.2168e+06	514216	448548	307261	317116	239729	361383	360631	306195
0.987_189.06374	0.987	189.064	NA	NA	C7 H11 N O5	NA	NA	NA	NA	NA	NA	level5	NA	NA	NA	NA	NA	2.86901e+07	4.23028e+07	3.44419e+07	2.76568e+07	4.75564e+07	1.60041e+07	2.77576e+07	3.23289e+07	2.50616e+07	1.04231e+07	4.33797e+07	1.60832e+07	9.04855e+06	2.52994e+07	2.86277e+07	3.94173e+07	2.09451e+07	1.67115e+07	2.17837e+07	2.59721e+07	3.94428e+07	2.15206e+07	3.39585e+07	2.76993e+07	1.08833e+07	2.55227e+07	1.92118e+07	2.01357e+07	1.21346e+07	1.30993e+07	8.86025e+06	2.09846e+07
0.988_427.05377	0.988	427.054	NA	NA	C12 H17 N3 O12 S	NA	NA	NA	NA	NA	NA	level5	NA	NA	NA	NA	NA	2.48625e+06	2.8324e+06	2.69005e+06	1.85626e+06	1.91267e+06	1.99979e+06	2.79617e+06	2.61152e+06	3.05726e+06	2.4456e+06	3.48509e+06	3.82537e+06	4.10428e+06	3.28066e+06	3.1753e+06	2.25581e+06	1.50691e+06	1.6447e+06	2.92065e+06	3.23076e+06	2.34147e+06	1.79658e+06	1.77605e+06	1.65452e+06	2.65259e+06	3.00625e+06	2.98649e+06	2.33537e+06	2.55801e+06	2.67976e+06	2.03707e+06	1.63373e+06
0.988_468.14791	0.988	468.148	NA	NA	C29 H25 O4 P	NA	NA	NA	NA	NA	NA	level5	NA	NA	NA	NA	NA	7.73989e+06	6.0999e+06	1.06292e+07	1.01414e+07	6.5335e+06	7.8042e+06	1.24467e+07	6.60765e+06	2.31633e+07	9.99227e+06	7.03227e+06	1.0155e+07	9.02221e+06	1.04983e+07	1.58595e+07	6.46193e+06	1.36033e+07	7.36116e+06	1.37769e+07	1.42009e+07	8.16488e+06	1.84794e+07	7.0212e+06	8.46751e+06	806236	782393	426029	569947	353128	824214	768067	375456
0.99_147.08940	0.99	147.089	52.6	NA	C6 H13 N O3	4-Hydroxyisoleucine 羟基异亮氨酸	Miscellaneous 其他类	-0.000145767	-0.991012	NA	C20802	level3	NA	NA	NA	NA	NULL	8.47406e+07	6.99502e+07	8.66642e+07	6.91328e+07	8.81281e+07	8.5797e+07	6.79271e+07	5.67991e+07	3.78356e+07	6.83e+07	8.54192e+07	9.18651e+07	5.18872e+07	1.09208e+08	7.61913e+07	9.47657e+07	7.04743e+07	1.01186e+08	8.57213e+07	6.34919e+07	9.73466e+07	7.79409e+07	6.49737e+07	1.28964e+08	2.24362e+08	2.63281e+08	2.41483e+08	2.36317e+08	2.27039e+08	1.89812e+08	2.1394e+08	2.43807e+08
0.991_222.08519	0.991	222.085	NA	NA	C7 H14 N2 O6	NA	NA	NA	NA	NA	NA	level5	NA	NA	NA	NA	NA	1.16292e+06	2.77397e+06	3.10746e+07	1.24707e+06	2.20312e+06	1.44452e+07	1.28819e+06	1.15211e+06	1.15284e+07	1.3357e+06	1.44005e+06	6.4052e+06	1.2893e+06	1.42147e+06	6.22702e+06	2.79449e+06	1.28687e+06	2.86076e+06	1.80845e+06	1.29184e+06	4.83603e+06	1.62103e+06	945252	2.54629e+06	464908	518622	422576	423638	345421	407752	636043	377366
0.991_255.12182	0.991	255.122	NA	NA	C11 H17 N3 O4	NA	NA	NA	NA	NA	NA	level5	NA	NA	NA	NA	NA	2.01558e+07	3.19247e+07	3.54357e+07	2.18748e+07	3.98062e+07	2.32853e+07	2.82149e+07	3.22643e+07	2.70333e+07	3.51556e+07	1.94687e+07	2.69346e+07	2.63726e+07	2.00615e+07	2.7275e+07	2.64286e+07	2.73858e+07	2.89526e+07	1.25248e+07	2.02954e+07	1.9487e+07	3.65096e+07	1.73216e+07	2.4222e+07	1.16007e+07	1.975e+07	1.02422e+07	8.00409e+06	8.43066e+06	1.21183e+07	1.01836e+07	7.46874e+06
0.993_242.07910	0.993	242.079	NA	NA	NA	NA	NA	NA	NA	NA	NA	level5	NA	NA	NA	NA	NA	1.44908e+07	1.65364e+07	1.70464e+07	1.21292e+07	1.62583e+07	1.77453e+07	1.28403e+07	7.234e+06	2.13029e+07	2.26506e+07	2.04786e+07	1.72385e+07	2.73377e+07	2.41591e+07	1.58249e+07	1.79114e+07	1.81348e+07	1.91571e+07	9.7796e+06	1.45638e+07	1.60487e+07	1.69158e+07	1.48396e+07	2.29084e+07	1.41384e+06	1.74501e+06	1.67936e+06	1.31026e+06	1.50252e+06	1.23555e+06	2.78678e+06	925608
0.994_383.17889	0.994	383.179	NA	NA	C15 H29 N O10	NA	NA	NA	NA	NA	NA	level5	NA	NA	NA	NA	NA	413423	540726	481970	502599	485482	447737	436749	482332	492745	450102	522310	694173	547915	467479	650378	427372	480779	434845	410580	1.13811e+06	513618	711269	390683	659166	1.76166e+06	2.82593e+06	1.6041e+06	6.30234e+06	4.76e+06	4.79469e+06	6.96894e+06	5.39303e+06
0.995_132.02445	0.995	132.024	NA	NA	C5 H8 O2 S	NA	NA	NA	NA	NA	NA	level5	NA	NA	NA	NA	NA	2.21684e+07	2.24055e+07	2.3724e+07	2.06048e+07	2.1286e+07	2.49046e+07	2.5698e+07	1.37617e+07	1.37117e+07	1.6131e+07	2.12681e+07	1.46228e+07	1.9262e+07	1.64511e+07	1.41323e+07	1.50592e+07	1.94293e+07	1.69327e+07	8.07095e+06	2.1781e+07	2.79607e+07	1.78971e+07	1.6853e+07	2.19043e+07	605125	745491	621701	672242	504661	699119	688754	594634
0.995_262.08000	0.995	262.08	NA	NA	C11 H21 O P3	NA	NA	NA	NA	NA	NA	level5	NA	NA	NA	NA	NA	2.08841e+07	3.26013e+07	8.22973e+07	7.07884e+07	9.60926e+07	2.12184e+07	4.40938e+07	3.7294e+07	3.05751e+07	2.60407e+07	3.72712e+07	2.50811e+07	5.1238e+07	2.34071e+07	3.48032e+07	2.39981e+07	4.29134e+07	2.86394e+07	1.39001e+07	2.72002e+07	3.94301e+07	3.42493e+07	2.19021e+07	6.85601e+07	8.5858e+06	1.36799e+07	1.68547e+07	1.22376e+07	1.08008e+07	9.6186e+06	7.38542e+06	1.08529e+07
0.996_207.02315	0.996	207.023	NA	NA	C3 H5 N5 O6	NA	NA	NA	NA	NA	NA	level5	NA	NA	NA	NA	NA	3.61667e+07	2.36269e+07	3.81978e+07	3.26894e+07	3.33751e+07	3.59792e+07	7.5456e+07	4.46564e+07	3.90644e+07	4.39378e+07	4.83896e+07	4.60525e+07	5.78664e+07	3.04306e+07	3.48157e+07	3.96131e+07	1.51371e+07	3.45632e+07	3.84815e+07	4.52622e+07	3.52385e+07	4.37362e+07	4.27345e+07	4.10754e+07	7.45309e+06	8.17883e+06	7.13861e+06	4.36577e+06	6.04446e+06	5.76722e+06	5.81228e+06	5.7214e+06
0.996_304.06238	0.996	304.062	NA	NA	C6 H19 N4 O4 P3	NA	NA	NA	NA	NA	NA	level5	NA	NA	NA	NA	NA	3.16439e+06	4.76018e+06	5.02009e+06	4.10452e+06	2.72398e+06	4.4755e+06	6.57596e+06	2.17025e+06	7.21489e+06	5.17605e+06	2.78737e+06	5.47562e+06	4.54986e+06	4.43464e+06	6.65717e+06	3.41493e+06	5.17353e+06	2.85153e+06	5.49795e+06	5.90842e+06	5.54916e+06	8.6951e+06	3.41481e+06	3.17493e+06	5.75845e+06	2.75116e+06	3.1145e+06	2.19807e+06	2.46956e+06	3.27563e+06	4.14834e+06	2.39479e+06
0.996_378.08103	0.996	378.081	NA	NA	NA	NA	NA	NA	NA	NA	NA	level5	NA	NA	NA	NA	NA	2.45753e+07	2.09401e+07	3.63219e+07	2.15428e+07	2.03028e+07	1.81359e+07	2.83102e+07	2.22459e+07	2.44209e+07	1.58807e+07	2.89853e+07	2.44103e+07	2.86235e+07	1.29111e+07	1.75943e+07	3.5695e+07	1.80235e+07	1.77385e+07	1.73059e+07	2.54013e+07	1.54541e+07	1.9378e+07	1.61821e+07	2.44831e+07	758469	1.12906e+06	1.49775e+06	242288	1.05137e+06	630293	327122	773362
0.997_224.06857	0.997	224.069	NA	NA	C5 H13 N4 O4 P	NA	NA	NA	NA	NA	NA	level5	NA	NA	NA	NA	NA	9.52104e+06	1.0421e+07	1.13408e+07	6.22061e+06	9.56933e+06	1.08353e+07	1.01154e+07	1.69487e+07	1.51526e+07	1.58297e+07	1.83173e+07	1.27893e+07	1.35955e+07	1.63551e+07	1.46661e+07	1.35813e+07	1.24118e+07	1.82188e+07	1.45298e+07	9.75574e+06	1.08189e+07	1.43333e+07	1.07355e+07	1.78062e+07	1.03077e+06	1.19965e+06	1.14193e+06	1.07047e+06	1.155e+06	834708	1.01026e+06	840277
0.998_162.05268	0.998	162.053	NA	NA	C6 H10 O5	NA	NA	NA	NA	NA	NA	level5	NA	NA	NA	NA	NA	8.51907e+09	1.0555e+10	9.97775e+09	1.33399e+10	1.00161e+10	7.11386e+09	9.7809e+09	8.22759e+09	6.22324e+09	9.69701e+09	1.06919e+10	7.85245e+09	1.06151e+10	1.01807e+10	9.81201e+09	1.122e+10	7.23262e+09	6.0609e+09	1.01733e+10	8.88636e+09	7.45378e+09	1.05329e+10	7.3045e+09	8.75093e+09	6.84813e+08	6.51402e+08	7.05236e+08	6.47005e+08	6.48654e+08	7.35662e+08	7.40724e+08	8.42949e+08
0.998_369.16331	0.998	369.163	NA	NA	C15 H31 N O5 S2	NA	NA	NA	NA	NA	NA	level5	NA	NA	NA	NA	NA	2.66795e+07	3.38349e+07	2.47229e+07	2.26791e+07	3.24287e+07	3.65031e+06	3.55893e+07	9.33294e+06	1.87149e+07	2.58035e+07	2.21958e+07	2.19397e+07	4.56402e+07	2.73583e+07	2.32548e+07	2.64976e+07	4.434e+07	1.7392e+07	3.47351e+07	3.11392e+07	5.06979e+07	5.31973e+06	2.73253e+07	2.41386e+07	5.64788e+06	6.63344e+06	3.49624e+06	2.34436e+06	3.45144e+06	5.81645e+06	2.49102e+06	3.15785e+06
0.999_204.08281	0.999	204.083	NA	NA	C9 H16 O3 S	NA	NA	NA	NA	NA	NA	level5	NA	NA	NA	NA	NA	5.04512e+07	1.23781e+08	1.59997e+08	1.69008e+08	1.50906e+08	1.32748e+08	1.40633e+08	1.36923e+08	1.48175e+08	1.18077e+08	1.49828e+08	1.26035e+08	1.23265e+08	2.18574e+08	1.53471e+08	1.96632e+08	1.72435e+08	1.8635e+08	1.79952e+08	2.0121e+08	1.67695e+08	3.19803e+08	1.16224e+08	2.31596e+08	2.63594e+07	3.04077e+07	2.43072e+07	2.73203e+07	2.58345e+07	2.22148e+07	1.95687e+07	3.12075e+07
0.999_279.13176	0.999	279.132	NA	NA	C11 H21 N O7	NA	NA	NA	NA	NA	NA	level5	NA	NA	NA	NA	NA	5.10215e+07	3.33564e+07	3.94082e+07	3.93535e+07	4.89742e+07	3.91271e+07	1.67562e+07	2.20368e+07	2.75906e+07	3.0516e+07	3.90623e+07	4.55607e+07	3.69193e+07	2.84872e+07	2.97258e+07	4.6237e+07	4.43756e+07	4.04199e+07	3.03224e+07	4.09476e+07	3.81639e+07	4.97422e+07	1.35071e+07	5.7304e+07	2.65454e+06	3.04799e+06	2.39297e+06	1.86939e+06	1.76347e+06	1.96351e+06	2.73447e+06	3.58672e+06
0.999_587.05483	0.999	587.055	NA	NA	NA	NA	NA	NA	NA	NA	NA	level5	NA	NA	NA	NA	NA	8.9517e+06	9.63085e+06	9.62167e+06	1.08229e+07	9.05984e+06	9.09167e+06	1.03007e+07	9.29678e+06	7.63552e+06	1.10193e+07	1.08465e+07	1.31269e+07	1.26358e+07	8.42489e+06	9.359e+06	1.0075e+07	8.01754e+06	9.91733e+06	8.76169e+06	1.17161e+07	9.85977e+06	1.10665e+07	8.82999e+06	8.94825e+06	916877	1.1962e+06	1.15141e+06	784118	831779	691059	682879	653737
1.004_288.04932	1.004	288.049	NA	NA	C4 H14 N6 O5 P2	NA	NA	NA	NA	NA	NA	level5	NA	NA	NA	NA	NA	5.1343e+07	9.14287e+06	5.07045e+07	4.40065e+07	5.15998e+07	4.04423e+07	4.50254e+07	4.84997e+07	3.99525e+07	3.70449e+07	5.06214e+07	5.04944e+07	5.43506e+07	4.04906e+07	4.42542e+07	3.49059e+07	3.72883e+07	5.69154e+07	3.97467e+07	4.42787e+07	3.65198e+07	3.81504e+07	3.12928e+07	4.10413e+07	4.31642e+06	5.69671e+06	4.83997e+06	3.74004e+06	3.62284e+06	3.5789e+06	4.30032e+06	3.71159e+06
1.007_368.00426	1.007	368.004	NA	NA	C9 H15 N4 O4 P3 S	NA	NA	NA	NA	NA	NA	level5	NA	NA	NA	NA	NA	831891	1.36103e+06	940961	888990	879150	601243	909999	672173	1.00021e+06	1.48318e+06	941226	1.65409e+06	709272	806018	1.09676e+06	1.1289e+06	601046	858902	990213	658447	1.36961e+06	1.47691e+06	536369	917622	1.84212e+07	1.53274e+07	2.14807e+07	9.52117e+06	1.58887e+07	1.81001e+07	8.36293e+06	7.83751e+06
1.008_261.12129	1.008	261.121	NA	NA	C11 H19 N O6	NA	NA	NA	NA	NA	NA	level5	NA	NA	NA	NA	NA	1.3251e+07	1.00851e+07	8.51789e+06	1.2272e+07	1.38066e+07	4.22089e+06	5.4045e+06	5.57478e+06	9.22596e+06	4.08861e+06	1.05443e+07	1.19067e+07	1.10986e+07	4.52395e+06	9.04421e+06	1.24797e+07	1.37377e+07	7.04559e+06	7.15873e+06	1.78491e+07	9.27243e+06	1.22062e+07	8.86893e+06	1.04207e+07	989187	1.31329e+06	844138	1.02945e+06	509164	439383	1.07519e+06	829065
1.008_268.11574	1.008	268.116	NA	NA	NA	NA	NA	NA	NA	NA	NA	level5	NA	NA	NA	NA	NA	771924	1.07425e+06	966114	985334	954243	953632	971746	687769	884405	824143	1.00164e+06	995275	1.05558e+06	917193	974104	977268	984380	918660	916750	957913	906274	1.26919e+06	746887	924800	1.20106e+06	1.8326e+06	1.89315e+06	2.75751e+06	2.7228e+06	2.36417e+06	2.60556e+06	2.10734e+06
1.008_493.00455	1.008	493.005	NA	NA	NA	NA	NA	NA	NA	NA	NA	level5	NA	NA	NA	NA	NA	7.24491e+06	7.20992e+06	1.48561e+07	8.24276e+06	1.08803e+07	8.99487e+06	1.09732e+07	8.05308e+06	7.98341e+06	7.53644e+06	9.73241e+06	9.05377e+06	9.28531e+06	5.87919e+06	8.20084e+06	9.25219e+06	6.93546e+06	6.98588e+06	8.34628e+06	8.64952e+06	6.34106e+06	7.33117e+06	8.74252e+06	7.18129e+06	1.68181e+06	1.9709e+06	1.36389e+06	1.18355e+06	1.30857e+06	1.08829e+06	1.01062e+06	1.19449e+06
1.011_149.05105	1.011	149.051	59.5	94.6	C5 H11 N O2 S	Methionine	NA	-1.62779e-06	-0.010921	NA	C01733	level2	Organic acids and derivatives	Carboxylic acids and derivatives	Amino acids, peptides, and analogues	Amino acids, peptides, and analogues	NULL	1.05362e+08	1.1638e+08	1.2702e+08	1.28474e+08	1.81224e+08	1.69678e+08	1.77896e+08	1.1992e+08	9.26091e+07	6.4583e+07	1.05804e+08	1.10421e+08	1.12845e+08	6.75115e+07	6.18638e+07	9.53089e+07	1.4716e+08	1.02255e+08	4.43081e+07	1.44995e+08	1.61758e+08	1.5131e+08	6.30853e+07	1.13693e+08	536584	753811	469751	476018	365990	467517	524351	417085
1.012_140.04737	1.012	140.047	NA	NA	C7 H8 O3	NA	NA	NA	NA	NA	NA	level5	NA	NA	NA	NA	NA	4.47748e+06	3.5814e+07	5.00385e+06	3.02901e+07	1.5735e+07	1.93286e+07	2.46682e+07	3.46911e+06	4.65841e+07	2.08662e+07	2.29811e+07	4.36853e+07	2.9752e+07	2.01137e+07	7.2831e+07	1.86714e+07	5.97876e+07	1.52188e+07	5.72256e+07	4.57515e+07	1.5753e+07	7.67051e+07	1.27968e+07	1.88524e+07	2.76892e+07	2.45493e+07	7.04241e+06	1.32581e+07	8.27241e+06	3.85785e+07	4.14e+07	1.38813e+07
1.012_387.17387	1.012	387.174	NA	NA	C15 H25 N5 O7	NA	NA	NA	NA	NA	NA	level5	NA	NA	NA	NA	NA	4.25194e+07	7.18581e+06	4.64002e+07	3.25929e+07	4.70921e+07	1.49831e+07	5.65081e+07	2.59096e+07	3.67801e+07	5.0945e+07	4.31969e+07	3.33492e+07	5.91857e+07	5.31142e+07	3.66208e+07	4.34791e+07	4.82897e+07	3.61612e+07	3.35292e+07	4.14047e+07	3.26181e+07	2.44804e+07	5.5889e+07	4.52045e+07	6.18831e+06	7.79924e+06	6.95106e+06	4.52454e+06	6.41175e+06	6.06051e+06	4.30514e+06	5.55048e+06
1.014_216.06359	1.014	216.064	NA	NA	C9 H12 O6	NA	NA	NA	NA	NA	NA	level5	NA	NA	NA	NA	NA	7.57395e+07	9.29138e+07	8.89371e+07	6.83055e+07	9.42555e+07	1.00595e+08	1.04393e+08	4.03467e+07	7.39271e+07	8.06411e+07	6.17889e+07	7.106e+07	6.03399e+07	1.20069e+08	6.1347e+07	6.96314e+07	7.83572e+07	6.26357e+07	8.01638e+07	5.12792e+07	8.28519e+07	9.37224e+07	8.56973e+07	1.48729e+08	8.55037e+06	7.96984e+06	9.46618e+06	8.3213e+06	8.03797e+06	4.91848e+06	6.65206e+06	9.95717e+06
1.014_331.95943	1.014	331.959	NA	NA	C3 H7 N6 O7 P3	NA	NA	NA	NA	NA	NA	level5	NA	NA	NA	NA	NA	7.93086e+06	6.34283e+06	6.3315e+06	7.89818e+06	8.1789e+06	9.73196e+06	9.2777e+06	5.84299e+06	4.50282e+06	6.06188e+06	6.82707e+06	5.99818e+06	7.02708e+06	4.91633e+06	5.24442e+06	5.00904e+06	6.18033e+06	8.14344e+06	5.44113e+06	5.43829e+06	5.69223e+06	7.26972e+06	3.81029e+06	8.07704e+06	3.6127e+06	4.10346e+06	4.05838e+06	3.85562e+06	3.64999e+06	3.7311e+06	4.34575e+06	4.16244e+06
1.017_242.01923	1.017	242.019	NA	NA	C6 H11 O8 P	NA	NA	NA	NA	NA	NA	level5	NA	NA	NA	NA	NA	8.11597e+07	1.05997e+08	7.99204e+07	1.0441e+08	9.39761e+07	7.57231e+07	8.91518e+07	8.25539e+07	9.55524e+07	8.94447e+07	7.14535e+07	8.35187e+07	7.84084e+07	7.57454e+07	9.08541e+07	9.52785e+07	1.1082e+08	9.60765e+07	7.51786e+07	1.18039e+08	5.61653e+07	1.30114e+08	5.87323e+07	9.31586e+07	2.23835e+07	2.7842e+07	1.94084e+07	1.9706e+07	1.17727e+07	1.83193e+07	1.15417e+07	1.21488e+07
1.017_384.08465	1.017	384.085	NA	NA	C14 H17 N4 O7 P	NA	NA	NA	NA	NA	NA	level5	NA	NA	NA	NA	NA	3.5539e+07	3.02577e+07	3.72712e+07	3.10709e+07	3.51267e+07	2.31618e+07	3.69218e+07	2.29758e+07	2.71825e+07	2.72924e+07	3.55053e+07	3.33322e+07	4.30535e+07	2.96606e+07	3.46229e+07	3.51146e+07	2.80827e+07	2.38809e+07	2.39088e+07	2.808e+07	2.41675e+07	3.26332e+07	2.4493e+07	3.16903e+07	3.66039e+06	4.00655e+06	2.60603e+06	2.71137e+06	2.21776e+06	2.51088e+06	6.37198e+06	2.83642e+06
1.018_428.92864	1.018	428.929	NA	NA	C7 H6 N5 O11 P3	NA	NA	NA	NA	NA	NA	level5	NA	NA	NA	NA	NA	5.95154e+06	4.95625e+06	6.78392e+06	6.72086e+06	8.45515e+06	8.29203e+06	5.74649e+06	5.96655e+06	5.20762e+06	4.96592e+06	5.14811e+06	4.64034e+06	5.41119e+06	3.34897e+06	3.4496e+06	7.09171e+06	5.15755e+06	7.64235e+06	4.58806e+06	4.76653e+06	5.3208e+06	6.76607e+06	5.67404e+06	8.38507e+06	4.95997e+06	5.37187e+06	4.39876e+06	2.81877e+06	3.80359e+06	2.95436e+06	3.98174e+06	4.35992e+06
1.019_278.04000	1.019	278.04	NA	NA	C8 H10 N2 O9	NA	NA	NA	NA	NA	NA	level5	NA	NA	NA	NA	NA	6.35358e+08	7.71567e+08	8.57197e+08	7.89241e+08	1.07469e+09	6.37382e+08	6.19515e+08	6.64676e+08	6.45845e+08	5.92872e+08	6.60741e+08	6.58529e+08	6.74064e+08	5.81314e+08	5.66521e+08	7.35272e+08	9.21859e+08	7.59816e+08	5.75479e+08	7.27733e+08	5.94607e+08	9.44817e+08	6.89394e+08	8.91233e+08	1.27044e+08	1.69752e+08	1.79334e+08	1.16799e+08	1.03639e+08	1.17672e+08	1.70731e+08	1.71829e+08
1.022_210.07414	1.022	210.074	NA	NA	C7 H14 O7	NA	NA	NA	NA	NA	NA	level5	NA	NA	NA	NA	NA	1.24468e+07	1.14206e+07	1.5488e+07	1.02679e+07	1.38784e+07	1.15421e+07	1.35596e+07	1.0145e+07	1.11321e+07	1.23194e+07	1.3187e+07	1.1695e+07	1.30584e+07	1.12707e+07	1.13995e+07	1.58841e+07	1.31061e+07	1.28013e+07	1.09051e+07	1.22152e+07	1.09152e+07	1.62168e+07	1.11976e+07	1.58242e+07	9.79208e+06	9.73049e+06	1.11391e+07	1.36702e+07	1.61547e+07	2.17122e+07	1.1e+07	1.18236e+07
1.023_192.06362	1.023	192.064	NA	NA	C7 H12 O6	NA	NA	NA	NA	NA	NA	level5	NA	NA	NA	NA	NA	8.43914e+06	7.50925e+06	1.19151e+07	7.3943e+06	1.2535e+07	8.81459e+06	1.00653e+07	7.23162e+06	6.89577e+06	9.72386e+06	1.21517e+07	6.95516e+06	8.46433e+06	8.15599e+06	6.98429e+06	1.1274e+07	8.3556e+06	9.34851e+06	8.14485e+06	8.3819e+06	8.8965e+06	8.39211e+06	6.8653e+06	8.45708e+06	7.35931e+06	5.65244e+06	7.69675e+06	8.3334e+06	8.20348e+06	1.03244e+07	7.60726e+06	6.94517e+06
1.023_325.13711	1.023	325.137	NA	NA	C16 H25 N O2 P2	NA	NA	NA	NA	NA	NA	level5	NA	NA	NA	NA	NA	974013	664677	1.20718e+06	623050	977576	1.01063e+06	1.19611e+06	860494	531741	583103	2.35092e+06	1.64579e+06	646960	606999	2.0129e+06	1.26177e+06	1.56625e+06	986673	586307	694354	1.65361e+06	774658	659439	1.04113e+06	1.06363e+06	1.36268e+06	1.28467e+06	2.57301e+06	1.66315e+06	2.75294e+06	1.44697e+06	1.28597e+06
1.023_409.04369	1.023	409.044	NA	NA	NA	NA	NA	NA	NA	NA	NA	level5	NA	NA	NA	NA	NA	1.17745e+07	1.32528e+07	1.36559e+07	1.40317e+07	1.02526e+07	1.61468e+07	1.17728e+07	1.79099e+07	1.67112e+07	1.01892e+07	1.48888e+07	1.33006e+07	1.48262e+07	1.27751e+07	1.62975e+07	1.08641e+07	1.01887e+07	1.39217e+07	1.04073e+07	1.7154e+07	1.43654e+07	1.44083e+07	1.3435e+07	1.22445e+07	2.74356e+06	5.6401e+06	4.1474e+06	3.12098e+06	3.71942e+06	3.7379e+06	3.27407e+06	4.29946e+06
1.024_156.04238	1.024	156.042	NA	NA	NA	NA	NA	NA	NA	NA	NA	level5	NA	NA	NA	NA	NA	2.92576e+07	3.93552e+07	3.17208e+07	3.08548e+07	3.93341e+07	3.12291e+07	3.29239e+07	2.35736e+07	2.77597e+07	2.70536e+07	3.01745e+07	2.77411e+07	2.29951e+07	2.52403e+07	2.10787e+07	3.67322e+07	3.94356e+07	3.22819e+07	2.07113e+07	3.18127e+07	2.71555e+07	3.98023e+07	2.67865e+07	2.93619e+07	8.18161e+06	8.63549e+06	7.56574e+06	4.59583e+06	4.00555e+06	7.04044e+06	7.26578e+06	5.07988e+06
1.024_224.00865	1.024	224.009	NA	NA	C6 H9 O7 P	NA	NA	NA	NA	NA	NA	level5	NA	NA	NA	NA	NA	5.59777e+07	6.25123e+07	5.27968e+07	7.15504e+07	6.52403e+07	4.57929e+07	6.14854e+07	5.60447e+07	5.71308e+07	5.67239e+07	4.98823e+07	4.23485e+07	5.07578e+07	4.3239e+07	5.37843e+07	6.02266e+07	7.14579e+07	6.36198e+07	4.55045e+07	7.56378e+07	3.3851e+07	8.04902e+07	3.72012e+07	6.8176e+07	1.43724e+07	1.52854e+07	1.07339e+07	1.21042e+07	7.8592e+06	9.14216e+06	4.05847e+06	5.40594e+06
1.025_313.10077	1.025	313.101	NA	NA	C10 H19 N O10	NA	NA	NA	NA	NA	NA	level5	NA	NA	NA	NA	NA	4.52093e+07	4.83522e+07	4.57839e+07	4.21469e+07	5.03865e+07	3.54705e+07	5.62761e+07	3.64516e+07	4.13579e+07	4.59081e+07	4.63358e+07	6.2795e+07	6.0132e+07	4.72971e+07	3.69278e+07	4.75294e+07	3.79618e+07	5.81178e+07	2.79817e+07	4.50393e+07	4.55134e+07	3.94108e+07	3.68298e+07	4.52379e+07	1.48911e+07	2.04216e+07	1.69663e+07	1.4934e+07	1.55838e+07	1.63967e+07	1.35525e+07	1.21155e+07
1.026_260.02940	1.026	260.029	NA	93.4	C6 H13 O9 P	Glucose 1-phosphate	NA	-0.00031472	-1.21033	HMDB0001586	C11450	level2	Organic oxygen compounds	Organooxygen compounds	Carbohydrates and carbohydrate conjugates	Carbohydrates	NA	5.5944e+08	6.65395e+08	7.51765e+08	6.93704e+08	9.58224e+08	5.45858e+08	5.56608e+08	5.85931e+08	5.73443e+08	5.56558e+08	5.91554e+08	5.35225e+08	5.74591e+08	5.38652e+08	4.93573e+08	6.66363e+08	7.64829e+08	6.54971e+08	5.21016e+08	6.47994e+08	5.40417e+08	8.36549e+08	6.03326e+08	7.81765e+08	1.36218e+08	1.87078e+08	1.72373e+08	1.17863e+08	1.07761e+08	1.32096e+08	1.51974e+08	1.52531e+08
1.026_264.08450	1.026	264.084	NA	NA	C10 H16 O8	NA	NA	NA	NA	NA	NA	level5	NA	NA	NA	NA	NA	1.62349e+08	1.54457e+08	1.87681e+08	1.57067e+08	1.53893e+08	1.1397e+08	1.45722e+08	1.52371e+08	1.5955e+08	1.3588e+08	1.38973e+08	1.72172e+07	1.63504e+08	1.30947e+08	1.64467e+08	1.73212e+08	1.29494e+08	6.6388e+07	1.35197e+08	1.31767e+08	1.26776e+08	1.69225e+08	1.40032e+08	1.48838e+08	9.28923e+06	1.00601e+07	5.16916e+06	6.16755e+06	5.71944e+06	7.41281e+06	5.82615e+06	5.42033e+06
1.028_413.03805	1.028	413.038	NA	NA	C11 H15 N3 O12 S	NA	NA	NA	NA	NA	NA	level5	NA	NA	NA	NA	NA	1.07735e+08	9.96986e+07	1.09362e+08	1.01711e+08	9.71076e+07	1.05411e+08	1.43523e+08	1.05673e+08	1.14819e+08	1.02163e+08	1.09536e+08	1.12399e+08	1.18504e+08	9.39848e+07	1.08695e+08	9.52888e+07	9.36419e+07	1.0182e+08	9.56765e+07	1.09584e+08	8.18231e+07	1.15388e+08	8.34752e+07	8.7634e+07	1.68459e+07	3.56567e+07	2.02327e+07	1.73638e+07	1.73288e+07	1.72925e+07	2.02343e+07	1.76526e+07
1.029_357.16335	1.029	357.163	NA	NA	C13 H27 N O10	NA	NA	NA	NA	NA	NA	level5	NA	NA	NA	NA	NA	6.61543e+06	3.97943e+06	3.92264e+06	3.00927e+06	4.96233e+06	2.29437e+06	5.05327e+06	4.1954e+06	2.87229e+06	3.66428e+06	5.90802e+06	3.02991e+06	2.81332e+06	2.98033e+06	3.56151e+06	5.43459e+06	3.00645e+06	5.55443e+06	3.76564e+06	3.28241e+06	3.29609e+06	4.35209e+06	2.55506e+06	4.0788e+06	2.55462e+06	2.11638e+06	3.37775e+06	1.84303e+06	3.68353e+06	1.88311e+06	1.52264e+06	1.77786e+06
1.03_144.04219	1.03	144.042	NA	NA	C6 H8 O4	NA	NA	NA	NA	NA	NA	level5	NA	NA	NA	NA	NA	3.31685e+09	5.41975e+09	5.85049e+09	5.72572e+09	5.71901e+09	3.31605e+09	3.04864e+09	4.25086e+09	6.70093e+09	4.20022e+09	6.35789e+09	5.53146e+09	7.87586e+09	5.48659e+09	5.01349e+09	4.69396e+09	2.26421e+09	5.06994e+09	4.08373e+09	7.07924e+09	2.63834e+09	2.78063e+09	2.48716e+09	4.1185e+09	3.57672e+08	7.90933e+08	5.14591e+08	5.15414e+08	3.79901e+08	7.05471e+08	4.98882e+08	7.65632e+08
1.031_297.05447	1.031	297.054	NA	NA	NA	NA	NA	NA	NA	NA	NA	level5	NA	NA	NA	NA	NA	1.93182e+08	1.58198e+08	1.79795e+08	1.945e+08	1.89564e+08	1.68856e+08	2.52825e+08	1.82527e+08	1.82988e+08	1.91941e+08	2.18746e+08	2.17534e+08	2.2504e+08	1.5754e+08	2.06551e+08	1.98111e+08	1.98857e+08	1.83478e+08	1.722e+08	1.98189e+08	1.68295e+08	2.10528e+08	1.33409e+08	1.78988e+08	2.70402e+07	3.06526e+07	1.85533e+07	1.66266e+07	1.76883e+07	2.09881e+07	2.28988e+07	1.90686e+07
1.032_193.99824	1.032	193.998	NA	NA	C5 H7 O6 P	NA	NA	NA	NA	NA	NA	level5	NA	NA	NA	NA	NA	1.87625e+07	1.93955e+07	2.10083e+07	2.35255e+07	2.67284e+07	1.77197e+07	1.49621e+07	1.58736e+07	1.44069e+07	1.20514e+07	1.74538e+07	1.26344e+07	1.24349e+07	1.35502e+07	6.52188e+06	2.04582e+07	1.82212e+07	1.90647e+07	1.47763e+07	1.85778e+07	1.42506e+07	2.38924e+07	1.40697e+07	2.36842e+07	4.01891e+06	4.85904e+06	4.36429e+06	3.03961e+06	2.86737e+06	3.96084e+06	3.45721e+06	2.91412e+06
1.032_296.05708	1.032	296.057	NA	NA	NA	NA	NA	NA	NA	NA	NA	level5	NA	NA	NA	NA	NA	1.7199e+07	1.26407e+07	1.62429e+07	1.37139e+07	1.16879e+07	1.24384e+07	1.53487e+07	1.47634e+07	1.54247e+07	1.53023e+07	1.69742e+07	1.52883e+07	1.56869e+07	1.17148e+07	1.70616e+07	1.46354e+07	1.21258e+07	1.24585e+07	1.23776e+07	1.20965e+07	1.11716e+07	1.48645e+07	1.2369e+07	1.38182e+07	1.68522e+06	2.99826e+06	1.634e+06	1.31473e+06	1.09695e+06	2.35496e+06	1.24816e+06	1.53185e+06
1.033_270.07384	1.033	270.074	NA	NA	C12 H14 O7	NA	NA	NA	NA	NA	NA	level5	NA	NA	NA	NA	NA	3.46153e+08	2.79195e+08	3.41846e+08	2.69104e+08	3.13082e+08	5.15598e+07	4.39652e+07	8.47123e+07	7.72702e+07	9.27951e+07	1.13344e+08	4.07667e+07	1.00998e+08	2.45859e+08	8.72332e+07	2.58597e+08	1.06544e+07	1.38504e+08	2.12537e+07	1.91746e+08	3.80801e+07	1.51173e+07	4.28709e+07	2.60976e+08	1.90521e+07	1.40356e+07	3.59628e+06	1.35998e+07	1.09808e+07	1.21751e+07	1.63766e+07	1.20948e+07
1.033_496.04085	1.033	496.041	NA	NA	C17 H19 N6 O4 P3 S	NA	NA	NA	NA	NA	NA	level5	NA	NA	NA	NA	NA	3.1326e+06	2.52297e+06	1.87815e+06	2.68915e+06	2.47314e+06	3.1108e+06	4.00156e+06	2.06858e+06	3.19695e+06	2.72496e+06	2.937e+06	3.21122e+06	3.70917e+06	2.40211e+06	3.41614e+06	2.8479e+06	2.63459e+06	2.42704e+06	2.74742e+06	3.66618e+06	2.37588e+06	4.02041e+06	2.201e+06	3.08332e+06	2.93432e+06	2.50257e+06	2.09774e+06	2.12252e+06	1.74292e+06	2.57797e+06	2.29243e+06	2.18644e+06
1.034_323.00649	1.034	323.006	NA	NA	C8 H9 N3 O9 S	NA	NA	NA	NA	NA	NA	level5	NA	NA	NA	NA	NA	1.54368e+07	9.24019e+06	6.86396e+06	1.51921e+07	1.41721e+07	1.68519e+07	2.40719e+07	1.88024e+07	9.5264e+06	1.70701e+07	1.71442e+07	1.58606e+07	1.26648e+07	1.60514e+07	9.7267e+06	1.41934e+07	1.51463e+07	7.06659e+06	1.21758e+07	1.86877e+07	1.43624e+07	1.8648e+07	8.96885e+06	1.39263e+07	7.01984e+06	7.44793e+06	5.24413e+06	5.34085e+06	4.40273e+06	4.50497e+06	5.95589e+06	4.96109e+06
1.034_329.09559	1.034	329.096	NA	NA	C10 H19 N O11	NA	NA	NA	NA	NA	NA	level5	NA	NA	NA	NA	NA	1.1486e+07	1.3103e+07	1.04934e+07	1.04761e+07	1.05177e+07	9.03379e+06	1.15754e+07	9.27116e+06	1.04762e+07	1.07923e+07	1.18191e+07	1.32291e+07	1.64753e+07	9.48122e+06	9.97666e+06	8.26006e+06	7.9049e+06	8.7619e+06	8.5059e+06	1.10834e+07	9.97266e+06	1.24498e+07	9.76104e+06	8.26691e+06	805818	896254	581944	861048	803476	807169	1.08266e+06	756579
1.035_379.09992	1.035	379.1	NA	NA	C8 H21 N5 O10 S	NA	NA	NA	NA	NA	NA	level5	NA	NA	NA	NA	NA	3.5202e+07	2.61879e+07	3.28826e+07	2.90268e+07	3.17847e+07	2.6648e+07	3.49339e+07	3.24332e+07	3.40936e+07	2.05284e+07	2.64387e+07	3.8224e+07	4.14105e+07	2.89027e+07	3.1111e+07	2.7361e+07	2.57293e+07	2.861e+07	2.51307e+07	3.54086e+07	2.10153e+07	3.52592e+07	2.17987e+07	2.90748e+07	2.92646e+06	776034	3.28075e+06	1.39356e+06	212849	4.58926e+06	1.69752e+06	2.64259e+06
1.035_414.04593	1.035	414.046	NA	NA	NA	NA	NA	NA	NA	NA	NA	level5	NA	NA	NA	NA	NA	8.72241e+06	8.65184e+06	1.26111e+07	1.1388e+07	7.90363e+06	8.67446e+06	1.51031e+07	1.04334e+07	9.05815e+06	9.05661e+06	1.29011e+07	9.53513e+06	1.17272e+07	8.53415e+06	1.22355e+07	1.0116e+07	1.00127e+07	1.17872e+07	1.10549e+07	1.16325e+07	7.15778e+06	1.13656e+07	1.09735e+07	9.47835e+06	918318	955157	950861	566408	858713	671980	1.1869e+06	901873
1.036_240.06341	1.036	240.063	NA	NA	C11 H12 O6	NA	NA	NA	NA	NA	NA	level5	NA	NA	NA	NA	NA	5.88076e+07	1.90687e+07	3.75083e+08	5.89107e+07	1.27443e+08	2.36449e+07	4.08213e+07	2.30459e+07	6.71555e+06	4.49547e+07	8.72533e+07	9.7759e+06	2.41662e+07	3.71098e+07	3.08776e+07	1.86678e+08	4.4025e+07	2.12721e+07	1.71416e+07	1.14623e+08	1.33564e+07	7.02052e+06	1.51278e+07	2.84099e+07	5.66971e+06	4.98574e+06	2.59537e+07	4.16483e+06	2.08513e+07	7.81025e+06	6.42357e+06	1.92235e+07
1.037_138.03170	1.037	138.032	NA	NA	C7 H6 O3	NA	NA	NA	NA	NA	NA	level5	NA	NA	NA	NA	NA	1.405e+07	1.50708e+07	9.73745e+06	8.85876e+06	1.27269e+07	1.51632e+07	8.7284e+06	1.41999e+07	5.39474e+06	3.69055e+06	1.51329e+07	3.21576e+06	1.6165e+07	1.90471e+07	7.29781e+06	1.57147e+07	3.85478e+06	1.57582e+07	4.18443e+06	1.3464e+07	8.37344e+06	1.58285e+07	6.82535e+06	1.45662e+07	4.25182e+06	4.23871e+06	2.2204e+06	2.88614e+06	2.16019e+06	2.9699e+06	5.28646e+06	2.01255e+06
1.037_202.04511	1.037	202.045	NA	NA	C12 H10 O S	NA	NA	NA	NA	NA	NA	level5	NA	NA	NA	NA	NA	4.02283e+08	4.0081e+08	8.67328e+08	4.92733e+08	7.03738e+08	3.84858e+08	4.74816e+08	3.25985e+08	6.18582e+08	3.89407e+08	7.98509e+08	4.96773e+08	4.27466e+08	4.42951e+08	7.99967e+08	4.16738e+08	4.36822e+08	4.09639e+08	3.73254e+08	6.40719e+08	3.64827e+08	4.6532e+08	2.94626e+08	5.1973e+08	5.56708e+07	1.11845e+08	3.60385e+07	8.06222e+07	1.23827e+07	4.14916e+07	9.37468e+07	1.59466e+07
1.037_387.08620	1.037	387.086	NA	NA	NA	NA	NA	NA	NA	NA	NA	level5	NA	NA	NA	NA	NA	6.18431e+07	3.04313e+07	5.34812e+07	5.89072e+07	5.40582e+07	4.2977e+07	5.90741e+07	5.70661e+07	5.73279e+07	4.77198e+07	5.82466e+07	6.05047e+07	7.08499e+07	3.25797e+07	6.00135e+07	4.74415e+07	4.92482e+07	4.51241e+07	4.83272e+07	5.94647e+07	4.22066e+07	5.88527e+07	3.44232e+07	4.62677e+07	5.16996e+06	7.77686e+06	4.11729e+06	2.87742e+06	3.0879e+06	4.73341e+06	5.41497e+06	3.76342e+06
1.038_353.16777	1.038	353.168	NA	NA	C15 H31 N O4 S2	NA	NA	NA	NA	NA	NA	level5	NA	NA	NA	NA	NA	2.49627e+06	2.03583e+06	1.53463e+06	2.00639e+06	1.66053e+06	863770	1.93948e+06	1.25581e+06	2.74508e+06	1.70657e+06	1.37679e+06	1.34224e+06	4.64441e+06	1.90399e+06	2.3189e+06	2.00159e+06	2.20849e+06	670029	2.2575e+06	3.08159e+06	1.52352e+06	3.28206e+06	1.34782e+06	1.5211e+06	639641	1.70372e+06	917956	1.6904e+06	1.36056e+06	1.5923e+06	3.38855e+06	2.21079e+06
1.038_429.92681	1.038	429.927	NA	NA	C3 H9 N6 O11 P3 S	NA	NA	NA	NA	NA	NA	level5	NA	NA	NA	NA	NA	2.41663e+06	1.90563e+06	2.5167e+06	2.73694e+06	2.71188e+06	2.52917e+06	3.19351e+06	2.11312e+06	1.82976e+06	2.15082e+06	2.46652e+06	2.66553e+06	2.63772e+06	1.95094e+06	2.0965e+06	3.02237e+06	2.28899e+06	2.93309e+06	2.10056e+06	2.31411e+06	2.73811e+06	2.97228e+06	1.86767e+06	2.94135e+06	3.19296e+06	2.65174e+06	2.33758e+06	1.54889e+06	1.99496e+06	1.8058e+06	2.37432e+06	2.04804e+06
1.039_199.03692	1.039	199.037	NA	NA	NA	NA	NA	NA	NA	NA	NA	level5	NA	NA	NA	NA	NA	5.25659e+07	1.15215e+08	7.56791e+07	7.25267e+07	1.54203e+08	9.46784e+07	7.27125e+07	6.26572e+07	9.09421e+07	7.08516e+07	4.80785e+07	9.09442e+07	6.86741e+07	1.00413e+08	6.295e+07	3.61316e+07	5.30487e+07	4.54974e+07	7.73106e+07	3.72968e+07	1.07258e+08	7.19512e+07	9.55443e+07	1.07239e+08	7.17731e+06	6.51736e+06	8.47996e+06	6.94935e+06	5.35666e+06	4.14204e+06	6.63328e+06	8.57841e+06
1.039_221.05350	1.039	221.054	NA	NA	C7 H11 N O7	NA	NA	NA	NA	NA	NA	level5	NA	NA	NA	NA	NA	2.94679e+07	3.02148e+07	2.98717e+07	2.81593e+07	3.07309e+07	5.21437e+06	7.09801e+07	6.01455e+06	2.68787e+07	1.32101e+07	4.43086e+07	5.89271e+06	4.12472e+06	5.47298e+07	1.21811e+07	4.99441e+07	2.77116e+07	1.3169e+07	2.62161e+07	2.63729e+07	5.68399e+06	8.75415e+06	1.47201e+07	1.45848e+07	1.32088e+07	1.02184e+07	2.57203e+07	1.56189e+07	2.63592e+07	1.31366e+07	8.09125e+06	2.33863e+07
1.039_511.01531	1.039	511.015	NA	NA	NA	NA	NA	NA	NA	NA	NA	level5	NA	NA	NA	NA	NA	5.83423e+06	5.97131e+06	4.534e+06	5.49146e+06	8.12739e+06	1.22634e+07	1.45343e+07	5.04355e+06	5.97425e+06	8.73793e+06	5.47846e+06	9.70169e+06	9.69431e+06	4.95644e+06	7.625e+06	7.9213e+06	1.10525e+07	6.8871e+06	4.95581e+06	1.0117e+07	6.24006e+06	1.04832e+07	7.36856e+06	7.8248e+06	2.57911e+06	3.03074e+06	2.0188e+06	1.49879e+06	2.79047e+06	3.86122e+06	4.0558e+06	3.38411e+06
1.039_512.02305	1.039	512.023	NA	NA	C7 H22 N4 O16 P2 S	NA	NA	NA	NA	NA	NA	level5	NA	NA	NA	NA	NA	1.7994e+07	1.60042e+07	1.74942e+07	1.95639e+07	2.18041e+07	1.74085e+07	2.11457e+07	1.79494e+07	1.74999e+07	1.40551e+07	9.25076e+06	1.68277e+07	1.9561e+07	1.20709e+07	1.52492e+07	1.77429e+07	1.12657e+07	1.89562e+07	1.46687e+07	1.76667e+07	1.49585e+07	2.09015e+07	9.27722e+06	1.87744e+07	3.96613e+06	4.6791e+06	3.44455e+06	2.62283e+06	2.64863e+06	3.0936e+06	3.99467e+06	2.97681e+06
1.041_239.06407	1.041	239.064	NA	NA	C7 H13 N O8	NA	NA	NA	NA	NA	NA	level5	NA	NA	NA	NA	NA	2.76848e+07	2.43172e+07	2.76139e+07	2.35067e+07	2.67808e+07	2.37511e+07	2.80631e+07	2.14773e+07	2.8518e+07	2.44798e+07	2.46377e+07	1.0107e+07	3.43401e+07	2.48132e+07	2.6345e+07	2.74313e+07	2.77625e+07	2.37422e+07	2.8831e+07	3.03184e+07	2.58183e+07	2.78743e+07	2.0694e+07	2.30354e+07	2.98725e+07	4.73359e+07	2.79694e+07	2.66318e+07	2.5651e+07	2.79113e+07	9.92317e+06	2.35614e+07
1.042_299.05258	1.042	299.053	NA	NA	C7 H14 N3 O8 P	NA	NA	NA	NA	NA	NA	level5	NA	NA	NA	NA	NA	8.62938e+06	1.0339e+07	8.0696e+06	7.55207e+06	7.74277e+06	6.67914e+06	1.12277e+07	9.76039e+06	5.45194e+06	5.83095e+06	6.80289e+06	1.02315e+07	1.29512e+07	7.01298e+06	1.08079e+07	7.20773e+06	7.56568e+06	8.35437e+06	7.83778e+06	7.04243e+06	8.12507e+06	7.42856e+06	7.53308e+06	8.34858e+06	1.50184e+06	1.18935e+06	626519	854088	684492	1.24233e+06	1.33835e+06	887999
1.042_353.13124	1.042	353.131	NA	NA	C11 H26 N5 O2 P3	NA	NA	NA	NA	NA	NA	level5	NA	NA	NA	NA	NA	426969	424999	390878	361177	431888	361496	362241	730232	268541	297030	484398	322502	304382	320867	323421	519610	523845	374198	543675	441554	293607	335239	281528	353234	831261	1.45749e+06	813137	1.14699e+06	1.0244e+06	1.17445e+06	2.08872e+06	1.23411e+06
1.043_132.02452	1.043	132.025	NA	NA	C5 H8 O2 S	NA	NA	NA	NA	NA	NA	level5	NA	NA	NA	NA	NA	1.6149e+08	6.46133e+07	6.38168e+07	1.38417e+08	1.68693e+08	4.78582e+07	1.2016e+08	1.12506e+08	2.64139e+07	7.1125e+07	1.25513e+08	7.616e+07	7.2416e+07	4.75046e+07	6.14049e+07	6.75872e+07	1.35609e+08	1.45544e+08	4.81774e+07	1.018e+08	1.70312e+08	1.45477e+08	7.62323e+07	1.00403e+08	837440	1.03251e+06	903395	881653	865679	880888	924665	996344
1.043_205.08380	1.043	205.084	NA	NA	NA	NA	NA	NA	NA	NA	NA	level5	NA	NA	NA	NA	NA	4.57035e+06	3.28637e+06	391673	5.47147e+06	5.01098e+06	2.60666e+06	6.32169e+06	6.48803e+06	2.77323e+06	3.16112e+06	3.52055e+06	4.63798e+06	2.71624e+06	1.0764e+06	5.80483e+06	4.61041e+06	3.65622e+06	6.63413e+06	5.26425e+06	5.95417e+06	2.0444e+06	3.24044e+06	4.76861e+06	2.41355e+06	1.35494e+06	1.2967e+06	336298	628538	1.1165e+06	773452	857564	703115
1.043_238.10514	1.043	238.105	NA	NA	C9 H18 O7	NA	NA	NA	NA	NA	NA	level5	NA	NA	NA	NA	NA	2.90901e+06	2.43218e+06	2.41189e+06	2.2401e+06	2.95974e+06	2.74618e+06	3.07588e+06	2.55603e+06	2.78367e+06	2.30495e+06	2.88025e+06	2.62657e+06	2.74934e+06	2.28522e+06	2.62337e+06	2.74129e+06	1.22864e+06	2.7203e+06	1.32747e+06	1.95536e+06	1.79559e+06	3.00561e+06	1.72519e+06	2.13724e+06	4.14587e+06	4.92999e+06	5.93075e+06	7.56448e+06	7.5561e+06	6.78954e+06	8.72456e+06	8.36976e+06
1.045_292.99611	1.045	292.996	NA	NA	C7 H9 N3 O6 P2	NA	NA	NA	NA	NA	NA	level5	NA	NA	NA	NA	NA	1.05874e+07	1.20318e+07	6.77322e+06	1.74889e+07	1.23121e+07	1.3065e+07	1.25758e+07	9.75596e+06	1.75831e+07	1.49077e+07	1.4704e+07	1.7923e+07	2.28031e+07	1.47875e+07	1.37574e+07	1.00542e+07	1.22058e+07	6.02887e+06	1.21903e+07	1.85022e+07	1.04401e+07	1.7141e+07	8.08689e+06	1.10032e+07	3.60341e+06	4.77096e+06	2.8874e+06	3.48847e+06	2.68458e+06	3.51156e+06	3.79656e+06	3.05484e+06
1.047_297.14215	1.047	297.142	NA	NA	C11 H23 N O8	NA	NA	NA	NA	NA	NA	level5	NA	NA	NA	NA	NA	1.29849e+08	1.00669e+08	9.72939e+07	1.08841e+08	1.3046e+08	7.56692e+07	7.37873e+07	7.61143e+07	6.6932e+07	8.26127e+07	1.13016e+08	9.05011e+07	7.47748e+07	7.29072e+07	9.27223e+07	1.08637e+08	1.05226e+08	1.09981e+08	8.43855e+07	1.13297e+08	7.91297e+07	1.2323e+08	6.99181e+07	1.01832e+08	6.17504e+06	7.67656e+06	3.82136e+06	7.87013e+06	2.12622e+06	2.75777e+06	3.21889e+06	2.51485e+06
1.049_216.06104	1.049	216.061	NA	NA	C13 H12 O S	NA	NA	NA	NA	NA	NA	level5	NA	NA	NA	NA	NA	4.52877e+06	4.70719e+06	4.73816e+06	3.77308e+06	3.65778e+06	3.91465e+06	4.93375e+06	4.50816e+06	5.30665e+06	3.8833e+06	5.25648e+06	6.84675e+06	7.07832e+06	4.08035e+06	3.93975e+06	4.04703e+06	3.16778e+06	3.83301e+06	4.60001e+06	5.52579e+06	5.89048e+06	4.86085e+06	2.54102e+06	3.80682e+06	5.51457e+06	6.32374e+06	7.28937e+06	5.57131e+06	5.99711e+06	6.77441e+06	3.97276e+06	4.30176e+06
1.05_192.02688	1.05	192.027	NA	NA	C6 H8 O7	NA	NA	NA	NA	NA	NA	level5	NA	NA	NA	NA	NA	9.73109e+07	1.65588e+08	1.32077e+08	1.11898e+08	1.16355e+08	1.3054e+08	1.74417e+08	9.47892e+07	1.53895e+08	1.27342e+08	1.14586e+08	1.82845e+08	1.99176e+08	1.04572e+08	1.37881e+08	8.78617e+07	1.42763e+08	9.66211e+07	1.16098e+08	1.66782e+08	1.22928e+08	1.77376e+08	1.33417e+08	1.01485e+08	7.06089e+07	8.59364e+07	6.30479e+07	2.95731e+07	4.30984e+07	3.51273e+07	6.80456e+07	4.89328e+07
1.052_246.07403	1.052	246.074	NA	NA	C10 H14 O7	NA	NA	NA	NA	NA	NA	level5	NA	NA	NA	NA	NA	7.73624e+07	4.90305e+06	7.65858e+07	8.27765e+07	7.87214e+06	1.25819e+07	1.95873e+07	2.82309e+07	7.52734e+06	1.52979e+07	1.05009e+08	1.52163e+07	8.93696e+07	8.03551e+07	4.44169e+07	5.64547e+07	1.17092e+08	4.71744e+07	2.25179e+07	7.94044e+07	1.61718e+07	1.65834e+07	2.23374e+07	1.60195e+07	7.53972e+06	7.82143e+06	5.06883e+06	6.38037e+06	5.31403e+06	5.47143e+06	5.62147e+06	6.01826e+06
1.052_464.97333	1.052	464.973	NA	NA	C13 H14 N3 O8 P3 S	NA	NA	NA	NA	NA	NA	level5	NA	NA	NA	NA	NA	763372	492420	855887	920780	960944	944665	829787	687352	613040	551540	576262	759968	820342	375816	569257	794505	655209	693017	618426	617411	528614	892369	646896	731681	1.37897e+06	1.61125e+06	1.37487e+06	904797	1.17846e+06	1.14447e+06	1.40304e+06	590887
1.052_522.97903	1.052	522.979	NA	NA	NA	NA	NA	NA	NA	NA	NA	level5	NA	NA	NA	NA	NA	2.25939e+07	1.37313e+07	2.4243e+07	1.32064e+07	1.53824e+07	1.26943e+07	2.34675e+07	1.88829e+07	1.30821e+07	1.56362e+07	7.19954e+06	8.62404e+06	1.80138e+07	1.33432e+07	1.72886e+07	1.36929e+07	1.16865e+07	1.76738e+07	1.08481e+07	1.70013e+07	1.07638e+07	1.73997e+07	1.34404e+07	1.93426e+07	6.51081e+06	6.84707e+06	5.76468e+06	5.04297e+06	3.66821e+06	4.22505e+06	4.26326e+06	4.68617e+06
1.054_211.06937	1.054	211.069	NA	NA	C6 H13 N O7	NA	NA	NA	NA	NA	NA	level5	NA	NA	NA	NA	NA	5.0873e+06	6.5144e+06	7.6272e+06	6.11016e+06	9.83923e+06	7.97366e+06	8.91475e+06	7.72953e+06	7.74137e+06	7.24117e+06	8.67785e+06	8.21374e+06	1.0865e+07	5.71236e+06	7.4925e+06	8.55522e+06	8.37193e+06	8.42353e+06	6.18861e+06	6.85223e+06	6.84947e+06	1.04443e+07	7.55196e+06	9.51969e+06	1.92008e+06	1.14105e+06	2.19265e+06	2.26111e+06	2.43873e+06	3.04709e+06	1.75257e+06	2.14667e+06
1.054_366.99627	1.054	366.996	NA	NA	NA	NA	NA	NA	NA	NA	NA	level5	NA	NA	NA	NA	NA	1.15537e+07	9.09498e+06	1.15698e+07	1.06679e+07	1.3913e+07	1.17742e+07	1.53705e+07	1.33223e+07	1.15399e+07	1.09786e+07	1.30659e+07	1.4088e+07	1.33729e+07	8.72084e+06	1.07852e+07	1.09803e+07	8.58253e+06	1.12092e+07	1.02089e+07	1.06701e+07	8.71576e+06	1.14683e+07	8.76851e+06	1.24419e+07	1.66443e+07	1.50339e+07	1.5684e+07	1.13806e+07	1.49375e+07	1.38609e+07	1.48144e+07	1.17141e+07
1.055_126.03163	1.055	126.032	89.4	89.3	C6 H6 O3	5-Hydroxymethylfurfural 5-羟甲基糠醛	Miscellaneous 其他类	-6.78576e-05	-0.538417	HMDB0034355	C11101	level2	Organooxygen compounds	Carbonyl compounds	Aldehydes	Aldehydes	map00365 Furfural degradation; map01120 Microbial metabolism in diverse environments	1.19654e+09	2.01947e+09	2.95691e+09	1.89452e+09	2.77204e+09	1.50318e+09	2.07571e+09	1.72687e+09	1.9593e+09	2.29018e+09	1.18121e+09	2.63224e+09	3.4117e+09	2.19698e+09	2.0523e+09	1.19025e+09	2.29648e+09	1.37653e+09	1.71228e+09	2.78485e+09	1.85317e+09	2.50954e+09	2.17524e+09	1.2088e+09	2.06799e+08	3.14101e+08	3.21448e+08	4.36597e+08	2.80429e+08	3.50111e+08	3.74892e+08	2.49494e+08
1.055_159.08943	1.055	159.089	NA	NA	C7 H13 N O3	NA	NA	NA	NA	NA	NA	level5	NA	NA	NA	NA	NA	6.65969e+06	7.4052e+06	8.01599e+06	6.45317e+06	7.69243e+06	6.92561e+06	6.7074e+06	6.60215e+06	1.2544e+06	8.18661e+06	8.04829e+06	7.97386e+06	7.57875e+06	6.84637e+06	7.31991e+06	7.18454e+06	6.61925e+06	7.10216e+06	2.29973e+06	7.16153e+06	7.17097e+06	8.85562e+06	4.25162e+06	6.9099e+06	2.13785e+06	2.76701e+06	2.35377e+06	2.15954e+06	1.55694e+06	2.22527e+06	2.15813e+06	1.6162e+06
1.057_176.01578	1.057	176.016	NA	NA	C6 H10 O2 P2	NA	NA	NA	NA	NA	NA	level5	NA	NA	NA	NA	NA	2.0205e+06	1.61255e+06	2.21765e+06	2.41972e+06	2.54706e+06	2.7624e+06	3.42018e+06	2.26957e+06	2.49081e+06	2.1826e+06	2.15769e+06	2.89149e+06	3.42551e+06	1.61622e+06	2.44056e+06	1.98249e+06	2.31212e+06	2.00106e+06	2.75238e+06	2.9377e+06	1.99857e+06	2.43872e+06	1.85604e+06	1.92036e+06	4.76124e+06	7.07717e+06	7.05876e+06	4.38694e+06	4.04495e+06	4.44168e+06	6.21145e+06	4.08904e+06
1.057_304.06249	1.057	304.062	NA	NA	C6 H19 N4 O4 P3	NA	NA	NA	NA	NA	NA	level5	NA	NA	NA	NA	NA	5.69597e+06	7.31997e+06	5.22754e+06	1.83264e+07	4.38326e+06	4.69692e+06	6.95386e+06	4.99957e+06	6.35575e+06	5.64007e+06	6.55104e+06	8.70568e+06	7.26475e+06	5.03119e+06	8.08585e+06	1.87104e+07	5.35107e+06	6.33468e+06	5.62373e+06	8.75332e+06	6.60105e+06	7.90603e+06	4.27479e+06	6.04771e+06	3.67072e+06	4.37291e+06	5.25999e+06	2.89653e+06	3.67853e+06	4.40132e+06	2.4479e+06	2.2347e+06
1.058_158.05796	1.058	158.058	NA	NA	C7 H10 O4	NA	NA	NA	NA	NA	NA	level5	NA	NA	NA	NA	NA	9.71542e+07	9.66578e+07	7.20928e+07	5.17474e+07	9.84444e+07	7.71922e+07	6.81228e+07	9.33775e+07	6.35765e+07	7.00514e+07	8.47017e+07	8.64618e+07	8.63206e+07	8.25481e+07	9.34313e+07	1.10216e+08	9.14242e+07	1.12985e+08	7.02411e+07	7.82604e+07	7.09117e+07	8.72662e+07	7.04111e+07	1.07559e+08	2.5572e+07	3.08675e+07	3.07479e+07	1.35183e+07	2.6053e+07	2.82306e+07	2.52871e+07	2.6413e+07
1.058_214.00889	1.058	214.009	NA	NA	C12 H6 O2 S	NA	NA	NA	NA	NA	NA	level5	NA	NA	NA	NA	NA	1.63533e+07	2.80655e+07	2.43583e+07	1.94256e+07	1.59547e+07	1.6939e+07	1.47253e+08	1.99558e+07	1.55247e+07	1.91019e+07	2.60453e+07	2.84812e+07	2.10053e+07	1.5836e+07	2.45056e+07	1.55383e+07	2.28908e+07	1.77896e+07	1.50346e+07	1.60715e+07	2.42971e+07	1.59411e+07	2.17149e+07	1.71017e+07	4.62353e+06	5.06474e+06	1.25633e+07	4.12272e+06	2.9821e+07	3.87889e+06	4.53163e+06	8.10422e+06
1.059_163.05615	1.059	163.056	NA	NA	NA	NA	NA	NA	NA	NA	NA	level5	NA	NA	NA	NA	NA	1.66083e+08	1.52112e+08	1.73624e+08	1.40168e+08	3.93284e+08	1.7572e+08	1.75214e+08	3.50968e+08	1.36222e+08	2.49249e+08	3.33179e+08	1.39055e+08	1.52025e+08	2.4683e+08	1.56913e+08	2.28762e+08	1.58545e+08	1.99432e+08	1.56354e+08	1.53711e+08	2.076e+08	2.77973e+08	1.53268e+08	2.03689e+08	2.6542e+07	2.6989e+07	3.48819e+07	2.385e+07	3.65938e+07	2.5155e+07	3.07969e+07	3.81939e+07
1.059_197.08996	1.059	197.09	NA	93.1	C6 H12 O6	D-(+)-glucose	NA	17.0266	94558.8	NA	C00293	level3	NA	NA	NA	NA	NA	7.95734e+08	1.01642e+09	1.4133e+09	1.14328e+09	9.44885e+08	1.0654e+09	1.16715e+09	9.76868e+08	1.07696e+09	1.20123e+09	7.86496e+08	1.22059e+09	9.40102e+08	1.31913e+09	9.32139e+08	1.17614e+09	9.11122e+08	1.01699e+09	8.16363e+08	9.50063e+08	8.78057e+08	1.08226e+09	9.76801e+08	1.00123e+09	1.95993e+08	2.4083e+08	1.8745e+08	2.43411e+08	1.80932e+08	1.60076e+08	1.70165e+08	1.68954e+08
1.059_211.10574	1.059	211.106	NA	NA	C7 H17 N O6	NA	NA	NA	NA	NA	NA	level5	NA	NA	NA	NA	NA	5.96788e+06	6.37095e+06	5.94677e+06	5.38049e+06	6.1121e+06	4.06849e+06	6.7577e+06	5.3115e+06	6.25708e+06	5.02665e+06	5.89148e+06	7.8407e+06	7.96883e+06	5.99298e+06	6.05816e+06	5.22881e+06	5.05163e+06	5.44514e+06	5.02807e+06	6.40765e+06	5.01924e+06	6.3946e+06	3.624e+06	6.19325e+06	3.93064e+06	4.86817e+06	4.24405e+06	4.04822e+06	3.34794e+06	3.71979e+06	2.7061e+06	2.7356e+06
1.059_382.01998	1.059	382.02	NA	NA	C10 H17 N4 O4 P3 S	NA	NA	NA	NA	NA	NA	level5	NA	NA	NA	NA	NA	165151	253884	199257	260336	180917	184853	504903	134763	224768	210993	169341	510276	252735	234527	231948	163888	225565	143488	195662	247335	178396	248588	195335	162917	899222	1.29965e+06	1.3264e+06	858793	1.29147e+06	1.23941e+06	738259	695465
[truncated: 4,578 more rows]
[truncated: 7 more columns]

## Sheet: neg
Compound ID	RT [min]	Molecular Weight	mzVault Best Match	mzCloud Best Match	Formula	Name	Compound Class	DeltaMass [Da]	DeltaMass [ppm]	HMDB.ID	KEGG.ID	level	Super.class	Class	sub_class	Family	Pathway	Area[E1-20P10280001_1_NEG]	Area[E1-20P10280001_2_NEG]	Area[E1-20P10280001_NEG]	Area[E4-20P10280002_1_NEG]	Area[E4-20P10280002_2_NEG]	Area[E4-20P10280002_NEG]	Area[E8-20P10280003_1_NEG]	Area[E8-20P10280003_2_NEG]	Area[E8-20P10280003_NEG]	Area[E11-20P10280004_1_NEG]	Area[E11-20P10280004_2_NEG]	Area[E11-20P10280004_NEG]	Area[EM1-20P10280005_1_NEG]	Area[EM1-20P10280005_2_NEG]	Area[EM1-20P10280005_NEG]	Area[EM4-20P10280006_1_NEG]	Area[EM4-20P10280006_2_NEG]	Area[EM4-20P10280006_NEG]	Area[EM8-20P10280007_1_NEG]	Area[EM8-20P10280007_2_NEG]	Area[EM8-20P10280007_NEG]	Area[EM11-20P10280008_1_NEG]	Area[EM11-20P10280008_2_NEG]	Area[EM11-20P10280008_NEG]	Area[Red-20P10280009_1_NEG]	Area[Red-20P10280009_2_NEG]	Area[Red-20P10280009_NEG]	Area[Green-20P10280010_1_NEG]	Area[Green-20P10280010_2_NEG]	Area[Green-20P10280010_NEG]	Area[Blue-20P10280011_1_NEG]	Area[Blue-20P10280011_2_NEG]
[truncated: 2,443 more rows]
[truncated: 7 more columns]

[truncated: 4 more sheets: c vs b, c vs g, c vs r, c vs w]
